# Supplementary material for: Light-dependent regulation of neurotransmitter release from rod photoreceptor ribbon synapses involves an interplay of Complexin 4 and Transducin with the SNARE complex
Source: Front Mol Neurosci. 2024 Feb 28;17:1308466. doi: 10.3389/fnmol.2024.1308466 (PMC10932955; doi:10.3389/fnmol.2024.1308466)
Supplement: Supplementary file 1 [file Table_1.XLSX]

## Sheet: Table legend
Supplemental Table S1. Label-free quantification of cone and rod photoreceptor proteins
Identification and quantification data of proteins detected in samples from FACS-sorted cone and rod photoreceptor cells. Proteins were subjected to 1D gel separation followed by in-gel digestion and LC-MS analysis. Per gel lane, 24 gel slices were processed (see Suppl. Fig. S1) and the amount of each protein in fmol was summed up to assemble semi-quantitative cone and rod proteomes. Protein abun…
Sheet 1	1_manuscript	Selected rod/cone ratios of photoreceptor cell proteins calculated from normalized abundance values (mentioned in the manuscript and Supplementary Figure S1B)
Sheet 2	2_sum ratios	Rod/cone ratios of photoreceptor cell proteins calculated from normalized abundance values
Sheet 3	3_rod proteome	Rod proteome (rod/cone ratio >1) as derived from Sheet 2
Sheet 4	4_individual slices	Abundance in fmol of proteins identified fom rod and cone photoreceptor cells by quantitative mass spectrometry
Column descriptions sheet 1 and 2
A	accession	Database accession number as parsed from source database
B	entry	Protein entry as parsed from source database
C	description	Protein description as parsed from UniprotKB/SwissProt mouse source database
D	IEP	Calculated isoelectric point
E	mw	Calculated molecular weight (Da)
F	sum cones	Normalized sum of protein abundance values derived from the cone gel lane
G	sum rods corr	Normalized sum of protein abundance values derived from the rod gel lane
H	rod/cone	Rod-to-cone ratio as calculated from sum rods corr/sum cones
Column descriptions sheet 3
A	accession	Database accession number as parsed from source database
B	entry	Protein entry as parsed from source database
C	description	Protein description as parsed from UniprotKB/SwissProt mouse source database
D	IEP	Calculated isoelectric point
E	mw	Calculated molecular weight (Da)
F	sum rods corr	Normalized sum of protein abundance values derived from the rod gel lane
Column descriptions sheet 4
A	accession	Database accession number as parsed from source database
B	entry	Protein entry as parsed from source database
C	description	Protein description as parsed from UniprotKB/SwissProt mouse source database
D	IEP	Calculated isoelectric point
E	mw	Calculated molecular weight (Da)
F	max score	Maximum identification score provided by PLGS database searching
G	reported peptides	Number of peptides after ISOQuant processing
H	sequence coverage	Sequence coverage of the protein
I-AF	cones 1-24	Protein quantification in fmol from the 24 gel slices of the cone gel lane
AG-BD	rods 1-24	Protein quantification in fmol from the 24 gel slices of the rod gel lane
BE	sum cones	Sum of protein abundance values derived from the cone gel lane
BF	sum rods	Sum of protein abundance values derived from the rod gel lane

## Sheet: 1_manuscript
accession	entry	description	IEP	mw	sum cones	sum rods corr	rod/cone
Q8R1B5	CPLX3_MOUSE	Complexin-3 OS=Mus musculus OX=10090 GN=Cplx3 PE=1 SV=1	4.62	17642.7	39.8782	0.1	0.00250763
Q80WM3	CPLX4_MOUSE	Complexin-4 OS=Mus musculus OX=10090 GN=Cplx4 PE=1 SV=2	4.44	18464.6	44.1977	95.616	2.16337
P51491	OPSB_MOUSE	Short-wave-sensitive opsin 1 OS=Mus musculus OX=10090 GN=Opn1sw PE=1 SV=1	8.29	39720.1	372.83	0.1	0.000268219
O35599	OPSG_MOUSE	Medium-wave-sensitive opsin 1 OS=Mus musculus OX=10090 GN=Opn1mw PE=1 SV=1	8.34	40845.3	135.784	0.1	0.000736465
P50149	GNAT2_MOUSE	Guanine nucleotide-binding protein G(t) subunit alpha-2 OS=Mus musculus OX=10090 GN=Gnat2 PE=2 SV=2	5.04	40688.1	661.688	156.504	0.236522
Q61017	GBGT2_MOUSE	Guanine nucleotide-binding protein G(I)/G(S)/G(O) subunit gamma-T2 OS=Mus musculus OX=10090 GN=Gngt2 PE=3 SV=2	5.26	7859.05	8.49354	0.1	0.0117737
P27664	PDE6A_MOUSE	Rod cGMP-specific 3'_5'-cyclic phosphodiesterase subunit alpha OS=Mus musculus OX=10090 GN=Pde6a PE=2 SV=3	5.23	100386	0.1	10.4973	104.973
P20612	GNAT1_MOUSE	Guanine nucleotide-binding protein G(t) subunit alpha-1 OS=Mus musculus OX=10090 GN=Gnat1 PE=1 SV=3	5.28	40423	121.71	1776.53	14.5963
Q61012	GBG1_MOUSE	Guanine nucleotide-binding protein G(T) subunit gamma-T1 OS=Mus musculus OX=10090 GN=Gngt1 PE=1 SV=3	4.55	8699.02	6.50632	62.7678	9.64721

## Sheet: 2_sum ratios
accession	entry	description	IEP	mw	sum cones	sum rods corr	rod/cone
Q9DCT1	AKCL2_MOUSE	1_5-anhydro-D-fructose reductase OS=Mus musculus OX=10090 GN=Akr1e2 PE=1 SV=1	6.99	34802.9	27.8227	24.1565	0.86823
Q64433	CH10_MOUSE	10 kDa heat shock protein_ mitochondrial OS=Mus musculus OX=10090 GN=Hspe1 PE=1 SV=2	9.13	10962.7	66.0151	30.2752	0.45861
O08810	U5S1_MOUSE	116 kDa U5 small nuclear ribonucleoprotein component OS=Mus musculus OX=10090 GN=Eftud2 PE=1 SV=1	4.67	110330	54.1502	41.6847	0.769797
Q9CQV8	1433B_MOUSE	14-3-3 protein beta/alpha OS=Mus musculus OX=10090 GN=Ywhab PE=1 SV=3	4.57	28200.5	182.526	118.238	0.64779
P62259	1433E_MOUSE	14-3-3 protein epsilon OS=Mus musculus OX=10090 GN=Ywhae PE=1 SV=1	4.44	29345	354.726	334.323	0.942482
P68510	1433F_MOUSE	14-3-3 protein eta OS=Mus musculus OX=10090 GN=Ywhah PE=1 SV=2	4.61	28382.9	35.5688	19.9124	0.559828
P61982	1433G_MOUSE	14-3-3 protein gamma OS=Mus musculus OX=10090 GN=Ywhag PE=1 SV=2	4.61	28473.7	169.317	68.9689	0.407336
P68254	1433T_MOUSE	14-3-3 protein theta OS=Mus musculus OX=10090 GN=Ywhaq PE=1 SV=1	4.49	28063.5	161.413	115.561	0.715936
P63101	1433Z_MOUSE	14-3-3 protein zeta/delta OS=Mus musculus OX=10090 GN=Ywhaz PE=1 SV=1	4.53	27942.3	403.625	252.947	0.626688
Q9D517	PLCC_MOUSE	1-acyl-sn-glycerol-3-phosphate acyltransferase gamma OS=Mus musculus OX=10090 GN=Agpat3 PE=1 SV=2	8.53	43980.2	12.3732	53.2396	4.30283
Q9CQ62	DECR_MOUSE	2_4-dienoyl-CoA reductase_ mitochondrial OS=Mus musculus OX=10090 GN=Decr1 PE=1 SV=1	9.39	36499	7.77209	0.1	0.0128665
Q8BG32	PSD11_MOUSE	26S proteasome non-ATPase regulatory subunit 11 OS=Mus musculus OX=10090 GN=Psmd11 PE=1 SV=3	6.07	47722	13.8216	6.37536	0.461261
Q9D8W5	PSD12_MOUSE	26S proteasome non-ATPase regulatory subunit 12 OS=Mus musculus OX=10090 GN=Psmd12 PE=1 SV=4	6.73	53294.5	8.66386	6.94161	0.801214
Q9WVJ2	PSD13_MOUSE	26S proteasome non-ATPase regulatory subunit 13 OS=Mus musculus OX=10090 GN=Psmd13 PE=1 SV=1	5.36	43151.6	7.42984	6.46098	0.869599
O35593	PSDE_MOUSE	26S proteasome non-ATPase regulatory subunit 14 OS=Mus musculus OX=10090 GN=Psmd14 PE=1 SV=2	6.09	34748.2	5.47158	0.1	0.0182763
Q8VDM4	PSMD2_MOUSE	26S proteasome non-ATPase regulatory subunit 2 OS=Mus musculus OX=10090 GN=Psmd2 PE=1 SV=1	4.88	101001	15.9047	8.12425	0.510808
P14685	PSMD3_MOUSE	26S proteasome non-ATPase regulatory subunit 3 OS=Mus musculus OX=10090 GN=Psmd3 PE=1 SV=3	8.76	60832.4	15.4401	10.6254	0.688166
O35226	PSMD4_MOUSE	26S proteasome non-ATPase regulatory subunit 4 OS=Mus musculus OX=10090 GN=Psmd4 PE=1 SV=1	4.48	40931.9	7.08739	9.44194	1.33222
Q8BJY1	PSMD5_MOUSE	26S proteasome non-ATPase regulatory subunit 5 OS=Mus musculus OX=10090 GN=Psmd5 PE=1 SV=4	4.94	56371.4	11.5675	8.01407	0.692807
Q99JI4	PSMD6_MOUSE	26S proteasome non-ATPase regulatory subunit 6 OS=Mus musculus OX=10090 GN=Psmd6 PE=1 SV=1	5.22	45821.6	4.1083	0.1	0.0243409
P26516	PSMD7_MOUSE	26S proteasome non-ATPase regulatory subunit 7 OS=Mus musculus OX=10090 GN=Psmd7 PE=1 SV=2	6.33	36596.9	6.75927	7.47077	1.10526
Q9CX56	PSMD8_MOUSE	26S proteasome non-ATPase regulatory subunit 8 OS=Mus musculus OX=10090 GN=Psmd8 PE=1 SV=2	10.04	40215.4	11.8792	6.27298	0.528062
P62192	PRS4_MOUSE	26S proteasome regulatory subunit 4 OS=Mus musculus OX=10090 GN=Psmc1 PE=1 SV=1	5.82	49355.7	15.6849	6.82022	0.434827
O88685	PRS6A_MOUSE	26S proteasome regulatory subunit 6A OS=Mus musculus OX=10090 GN=Psmc3 PE=1 SV=2	4.9	49834.2	13.7242	10.6145	0.773418
P54775	PRS6B_MOUSE	26S proteasome regulatory subunit 6B OS=Mus musculus OX=10090 GN=Psmc4 PE=1 SV=2	4.91	47522.5	11.3602	9.50464	0.836661
P46471	PRS7_MOUSE	26S proteasome regulatory subunit 7 OS=Mus musculus OX=10090 GN=Psmc2 PE=1 SV=5	5.6	49047.2	24.1911	6.83823	0.282675
P62196	PRS8_MOUSE	26S proteasome regulatory subunit 8 OS=Mus musculus OX=10090 GN=Psmc5 PE=1 SV=1	7.41	45797.2	8.45876	8.57549	1.0138
Q3UHX2	HAP28_MOUSE	28 kDa heat- and acid-stable phosphoprotein OS=Mus musculus OX=10090 GN=Pdap1 PE=1 SV=1	7.66	20604.9	9.23502	252.673	27.3604
Q8VE22	RT23_MOUSE	28S ribosomal protein S23_ mitochondrial OS=Mus musculus OX=10090 GN=Mrps23 PE=1 SV=1	9.05	20405.1	2.67281	0.1	0.0374138
Q9CY16	RT28_MOUSE	28S ribosomal protein S28_ mitochondrial OS=Mus musculus OX=10090 GN=Mrps28 PE=1 SV=1	9.35	20691.4	2.22588	0.1	0.0449261
Q60597	ODO1_MOUSE	2-oxoglutarate dehydrogenase_ mitochondrial OS=Mus musculus OX=10090 GN=Ogdh PE=1 SV=3	6.4	117647	39.7022	0.1	0.00251875
Q9Z0S1	BPNT1_MOUSE	3'(2')_5'-bisphosphate nucleotidase 1 OS=Mus musculus OX=10090 GN=Bpnt1 PE=1 SV=2	5.46	33538.2	36.6895	11.1261	0.303249
Q9CQF0	RM11_MOUSE	39S ribosomal protein L11_ mitochondrial OS=Mus musculus OX=10090 GN=Mrpl11 PE=1 SV=1	10.45	20794.2	2.82058	0.1	0.0354538
Q9CQL5	RM18_MOUSE	39S ribosomal protein L18_ mitochondrial OS=Mus musculus OX=10090 GN=Mrpl18 PE=1 SV=1	9.68	20961.9	1.96515	0.1	0.0508868
Q9D1N9	RM21_MOUSE	39S ribosomal protein L21_ mitochondrial OS=Mus musculus OX=10090 GN=Mrpl21 PE=1 SV=1	10.66	23480.3	2.36074	0.1	0.0423596
Q99N89	RM43_MOUSE	39S ribosomal protein L43_ mitochondrial OS=Mus musculus OX=10090 GN=Mrpl43 PE=1 SV=1	9.98	20373.9	2.03697	0.1	0.0490924
Q99L13	3HIDH_MOUSE	3-hydroxyisobutyrate dehydrogenase_ mitochondrial OS=Mus musculus OX=10090 GN=Hibadh PE=1 SV=1	8.15	35839.2	57.8893	21.0354	0.363373
Q8QZS1	HIBCH_MOUSE	3-hydroxyisobutyryl-CoA hydrolase_ mitochondrial OS=Mus musculus OX=10090 GN=Hibch PE=1 SV=1	8.1	43322.9	18.0518	0.1	0.0055396
P63325	RS10_MOUSE	40S ribosomal protein S10 OS=Mus musculus OX=10090 GN=Rps10 PE=1 SV=1	10.72	18915.8	20.8535	7.67651	0.368117
P62281	RS11_MOUSE	40S ribosomal protein S11 OS=Mus musculus OX=10090 GN=Rps11 PE=1 SV=3	10.95	18601.8	29.5928	12.9265	0.436812
P63323	RS12_MOUSE	40S ribosomal protein S12 OS=Mus musculus OX=10090 GN=Rps12 PE=1 SV=2	7.04	14867.1	30.709	0.1	0.00325638
P62301	RS13_MOUSE	40S ribosomal protein S13 OS=Mus musculus OX=10090 GN=Rps13 PE=1 SV=2	11.18	17222.3	43.5164	24.7301	0.568294
P62264	RS14_MOUSE	40S ribosomal protein S14 OS=Mus musculus OX=10090 GN=Rps14 PE=1 SV=3	10.78	16443.8	39.0958	17.0862	0.437034
P62245	RS15A_MOUSE	40S ribosomal protein S15a OS=Mus musculus OX=10090 GN=Rps15a PE=1 SV=2	10.88	14953.6	36.8632	19.5906	0.53144
P14131	RS16_MOUSE	40S ribosomal protein S16 OS=Mus musculus OX=10090 GN=Rps16 PE=1 SV=4	10.79	16559.4	52.3281	18.6866	0.357105
P63276	RS17_MOUSE	40S ribosomal protein S17 OS=Mus musculus OX=10090 GN=Rps17 PE=1 SV=2	10.45	15581.1	11.9405	0.1	0.00837488
P62270	RS18_MOUSE	40S ribosomal protein S18 OS=Mus musculus OX=10090 GN=Rps18 PE=1 SV=3	11.59	17718.7	44.7397	23.8458	0.532991
Q9CZX8	RS19_MOUSE	40S ribosomal protein S19 OS=Mus musculus OX=10090 GN=Rps19 PE=1 SV=3	11.08	16085.5	51.1643	33.6166	0.657033
P25444	RS2_MOUSE	40S ribosomal protein S2 OS=Mus musculus OX=10090 GN=Rps2 PE=1 SV=3	10.89	31516.5	47.6584	8.83945	0.185475
P60867	RS20_MOUSE	40S ribosomal protein S20 OS=Mus musculus OX=10090 GN=Rps20 PE=1 SV=1	10.71	13486.8	26.0047	51.7179	1.98879
Q9CQR2	RS21_MOUSE	40S ribosomal protein S21 OS=Mus musculus OX=10090 GN=Rps21 PE=1 SV=1	8.84	9255.44	28.1583	0.1	0.00355135
P62267	RS23_MOUSE	40S ribosomal protein S23 OS=Mus musculus OX=10090 GN=Rps23 PE=1 SV=3	11.22	15978.7	16.1915	0.1	0.00617609
P62849	RS24_MOUSE	40S ribosomal protein S24 OS=Mus musculus OX=10090 GN=Rps24 PE=1 SV=1	11.47	15423.2	3.77838	0.1	0.0264664
P62852	RS25_MOUSE	40S ribosomal protein S25 OS=Mus musculus OX=10090 GN=Rps25 PE=1 SV=1	10.84	13799.2	40.6453	27.0984	0.666705
P62855	RS26_MOUSE	40S ribosomal protein S26 OS=Mus musculus OX=10090 GN=Rps26 PE=1 SV=3	11.6	13300.6	33.8797	18.079	0.533624
Q6ZWU9	RS27_MOUSE	40S ribosomal protein S27 OS=Mus musculus OX=10090 GN=Rps27 PE=1 SV=3	9.99	9803.3	30.0502	10.3801	0.345424
P62858	RS28_MOUSE	40S ribosomal protein S28 OS=Mus musculus OX=10090 GN=Rps28 PE=1 SV=1	11.31	7898.07	67.6834	16.8058	0.2483
P62908	RS3_MOUSE	40S ribosomal protein S3 OS=Mus musculus OX=10090 GN=Rps3 PE=1 SV=1	10.24	26845.4	75.1101	30.9958	0.412672
P97351	RS3A_MOUSE	40S ribosomal protein S3a OS=Mus musculus OX=10090 GN=Rps3a PE=1 SV=3	10.43	30113	52.5363	13.8296	0.26324
P62702	RS4X_MOUSE	40S ribosomal protein S4_ X isoform OS=Mus musculus OX=10090 GN=Rps4x PE=1 SV=2	10.84	29825.9	59.0448	11.425	0.193497
P97461	RS5_MOUSE	40S ribosomal protein S5 OS=Mus musculus OX=10090 GN=Rps5 PE=1 SV=3	10.29	23060.5	22.5816	14.9021	0.659922
P62754	RS6_MOUSE	40S ribosomal protein S6 OS=Mus musculus OX=10090 GN=Rps6 PE=1 SV=1	11.5	28851.8	18.7607	0.1	0.0053303
P62082	RS7_MOUSE	40S ribosomal protein S7 OS=Mus musculus OX=10090 GN=Rps7 PE=2 SV=1	10.85	22126.9	72.7628	29.2174	0.401543
P62242	RS8_MOUSE	40S ribosomal protein S8 OS=Mus musculus OX=10090 GN=Rps8 PE=1 SV=2	10.96	24490.3	41.1883	11.9273	0.28958
Q6ZWN5	RS9_MOUSE	40S ribosomal protein S9 OS=Mus musculus OX=10090 GN=Rps9 PE=1 SV=3	11.3	22648.5	50.5777	9.12848	0.180484
P14206	RSSA_MOUSE	40S ribosomal protein SA OS=Mus musculus OX=10090 GN=Rpsa PE=1 SV=4	4.6	32952.2	97.6558	21.501	0.220171
Q9JLJ2	AL9A1_MOUSE	4-trimethylaminobutyraldehyde dehydrogenase OS=Mus musculus OX=10090 GN=Aldh9a1 PE=1 SV=1	6.65	54484.3	13.0843	0.1	0.00764277
Q61503	5NTD_MOUSE	5'-nucleotidase OS=Mus musculus OX=10090 GN=Nt5e PE=1 SV=2	6.22	64320.7	0.1	24.8076	248.076
P63038	CH60_MOUSE	60 kDa heat shock protein_ mitochondrial OS=Mus musculus OX=10090 GN=Hspd1 PE=1 SV=1	5.82	61126.7	162.5	45.2186	0.278269
O08848	RO60_MOUSE	60 kDa SS-A/Ro ribonucleoprotein OS=Mus musculus OX=10090 GN=RO60 PE=1 SV=1	7.82	60865.3	13.4518	0.1	0.00743396
P14869	RLA0_MOUSE	60S acidic ribosomal protein P0 OS=Mus musculus OX=10090 GN=Rplp0 PE=1 SV=3	5.87	34387.6	95.4294	375.052	3.93015
P99027	RLA2_MOUSE	60S acidic ribosomal protein P2 OS=Mus musculus OX=10090 GN=Rplp2 PE=1 SV=3	4.18	11650.9	10.7138	0.1	0.00933377
Q6ZWV3	RL10_MOUSE	60S ribosomal protein L10 OS=Mus musculus OX=10090 GN=Rpl10 PE=1 SV=3	10.73	25060.2	18.4852	6.8262	0.36928
P53026	RL10A_MOUSE	60S ribosomal protein L10a OS=Mus musculus OX=10090 GN=Rpl10a PE=1 SV=3	10.66	25087.5	47.9097	19.9494	0.416396
Q9CXW4	RL11_MOUSE	60S ribosomal protein L11 OS=Mus musculus OX=10090 GN=Rpl11 PE=1 SV=4	10.13	20480.5	25.582	28.1731	1.10129
P35979	RL12_MOUSE	60S ribosomal protein L12 OS=Mus musculus OX=10090 GN=Rpl12 PE=1 SV=2	10.11	17975.7	128.598	413.995	3.21929
P47963	RL13_MOUSE	60S ribosomal protein L13 OS=Mus musculus OX=10090 GN=Rpl13 PE=1 SV=3	12.06	24362.5	17.6711	0.1	0.00565895
P19253	RL13A_MOUSE	60S ribosomal protein L13a OS=Mus musculus OX=10090 GN=Rpl13a PE=1 SV=4	11.63	23578.3	34.9798	19.7799	0.565465
Q9CR57	RL14_MOUSE	60S ribosomal protein L14 OS=Mus musculus OX=10090 GN=Rpl14 PE=1 SV=3	11.7	23678.2	59.6804	11.5126	0.192904
Q9CPR4	RL17_MOUSE	60S ribosomal protein L17 OS=Mus musculus OX=10090 GN=Rpl17 PE=1 SV=3	10.88	21651.3	35.7631	8.14307	0.227695
P62717	RL18A_MOUSE	60S ribosomal protein L18a OS=Mus musculus OX=10090 GN=Rpl18a PE=1 SV=1	11.32	21017.5	12.8406	0.1	0.0077878
P84099	RL19_MOUSE	60S ribosomal protein L19 OS=Mus musculus OX=10090 GN=Rpl19 PE=1 SV=1	12.01	23580.1	21.868	8.97476	0.410407
P67984	RL22_MOUSE	60S ribosomal protein L22 OS=Mus musculus OX=10090 GN=Rpl22 PE=1 SV=2	9.76	14816	56.887	54.4223	0.956674
P62830	RL23_MOUSE	60S ribosomal protein L23 OS=Mus musculus OX=10090 GN=Rpl23 PE=1 SV=1	11.19	14979.5	34.0891	0.1	0.00293349
P62751	RL23A_MOUSE	60S ribosomal protein L23a OS=Mus musculus OX=10090 GN=Rpl23a PE=1 SV=1	11.15	17695.1	43.6358	29.6615	0.679751
Q8BP67	RL24_MOUSE	60S ribosomal protein L24 OS=Mus musculus OX=10090 GN=Rpl24 PE=1 SV=2	11.85	17893	22.9145	5.24048	0.228697
P61255	RL26_MOUSE	60S ribosomal protein L26 OS=Mus musculus OX=10090 GN=Rpl26 PE=1 SV=1	11.23	17258.2	21.2946	4.42339	0.207723
P61358	RL27_MOUSE	60S ribosomal protein L27 OS=Mus musculus OX=10090 GN=Rpl27 PE=1 SV=2	11.22	15797.8	33.1742	38.662	1.16542
P41105	RL28_MOUSE	60S ribosomal protein L28 OS=Mus musculus OX=10090 GN=Rpl28 PE=1 SV=2	12.5	15790.5	21.1759	5.53565	0.261412
P27659	RL3_MOUSE	60S ribosomal protein L3 OS=Mus musculus OX=10090 GN=Rpl3 PE=1 SV=3	10.9	46395.1	22.5851	0.1	0.0044277
P62889	RL30_MOUSE	60S ribosomal protein L30 OS=Mus musculus OX=10090 GN=Rpl30 PE=1 SV=2	10.12	12955.2	25.5886	17.6048	0.687995
P62900	RL31_MOUSE	60S ribosomal protein L31 OS=Mus musculus OX=10090 GN=Rpl31 PE=1 SV=1	11.21	14462.9	32.2204	15.1449	0.470041
Q9D1R9	RL34_MOUSE	60S ribosomal protein L34 OS=Mus musculus OX=10090 GN=Rpl34 PE=1 SV=2	12	13521	24.4158	0.1	0.00409571
Q6ZWV7	RL35_MOUSE	60S ribosomal protein L35 OS=Mus musculus OX=10090 GN=Rpl35 PE=1 SV=1	11.69	14552.6	17.2278	0.1	0.00580459
O55142	RL35A_MOUSE	60S ribosomal protein L35a OS=Mus musculus OX=10090 GN=Rpl35a PE=1 SV=2	11.47	12667.8	19.267	0.1	0.00519022
Q9JJI8	RL38_MOUSE	60S ribosomal protein L38 OS=Mus musculus OX=10090 GN=Rpl38 PE=1 SV=3	10.81	8260.9	32.2982	19.5141	0.604186
Q9D8E6	RL4_MOUSE	60S ribosomal protein L4 OS=Mus musculus OX=10090 GN=Rpl4 PE=1 SV=3	11.64	47438.9	35.0219	3.97575	0.113522
P47962	RL5_MOUSE	60S ribosomal protein L5 OS=Mus musculus OX=10090 GN=Rpl5 PE=1 SV=3	10.25	34628.8	29.2709	21.7859	0.744287
P47911	RL6_MOUSE	60S ribosomal protein L6 OS=Mus musculus OX=10090 GN=Rpl6 PE=1 SV=3	11.37	33566.7	44.0591	0.1	0.00226968
P14148	RL7_MOUSE	60S ribosomal protein L7 OS=Mus musculus OX=10090 GN=Rpl7 PE=1 SV=2	11.53	31476.7	50.8814	14.3406	0.281844
P12970	RL7A_MOUSE	60S ribosomal protein L7a OS=Mus musculus OX=10090 GN=Rpl7a PE=1 SV=2	11.26	30147.7	16.0967	0.1	0.00621245
P62918	RL8_MOUSE	60S ribosomal protein L8 OS=Mus musculus OX=10090 GN=Rpl8 PE=1 SV=2	11.63	28252.8	38.721	10.7268	0.277028
P51410	RL9_MOUSE	60S ribosomal protein L9 OS=Mus musculus OX=10090 GN=Rpl9 PE=2 SV=2	10.61	21995.5	44.3313	21.1624	0.47737
Q9DCD0	6PGD_MOUSE	6-phosphogluconate dehydrogenase_ decarboxylating OS=Mus musculus OX=10090 GN=Pgd PE=1 SV=3	6.89	53760.6	72.0392	26.4817	0.367602
Q8QZT1	THIL_MOUSE	Acetyl-CoA acetyltransferase_ mitochondrial OS=Mus musculus OX=10090 GN=Acat1 PE=1 SV=1	8.68	45158.4	47.6361	19.9747	0.419319
O35381	AN32A_MOUSE	Acidic leucine-rich nuclear phosphoprotein 32 family member A OS=Mus musculus OX=10090 GN=Anp32a PE=1 SV=1	3.77	28708.7	238.303	349.666	1.46732
Q9EST5	AN32B_MOUSE	Acidic leucine-rich nuclear phosphoprotein 32 family member B OS=Mus musculus OX=10090 GN=Anp32b PE=1 SV=1	3.68	31249.9	81.9178	128.82	1.57255
P97822	AN32E_MOUSE	Acidic leucine-rich nuclear phosphoprotein 32 family member E OS=Mus musculus OX=10090 GN=Anp32e PE=1 SV=2	3.55	29850.6	210.223	339.698	1.6159
Q99KI0	ACON_MOUSE	Aconitate hydratase_ mitochondrial OS=Mus musculus OX=10090 GN=Aco2 PE=1 SV=1	7.84	86205	325.121	64.5721	0.198609
Q9Z2N8	ACL6A_MOUSE	Actin-like protein 6A OS=Mus musculus OX=10090 GN=Actl6a PE=1 SV=2	5.27	47961.3	7.7624	13.1462	1.69358
Q9CVB6	ARPC2_MOUSE	Actin-related protein 2/3 complex subunit 2 OS=Mus musculus OX=10090 GN=Arpc2 PE=1 SV=3	7.01	34471.2	13.0565	0.1	0.00765901
Q9JM76	ARPC3_MOUSE	Actin-related protein 2/3 complex subunit 3 OS=Mus musculus OX=10090 GN=Arpc3 PE=1 SV=3	8.83	20752.8	5.10433	0.1	0.0195912
P59999	ARPC4_MOUSE	Actin-related protein 2/3 complex subunit 4 OS=Mus musculus OX=10090 GN=Arpc4 PE=1 SV=3	8.78	19781.1	14.8193	6.07499	0.409939
Q9D898	ARP5L_MOUSE	Actin-related protein 2/3 complex subunit 5-like protein OS=Mus musculus OX=10090 GN=Arpc5l PE=1 SV=1	6.41	17037.3	7.28298	0.1	0.0137306
Q99JY9	ARP3_MOUSE	Actin-related protein 3 OS=Mus musculus OX=10090 GN=Actr3 PE=1 SV=3	5.53	47813.4	6.90894	0.1	0.014474
P11031	TCP4_MOUSE	Activated RNA polymerase II transcriptional coactivator p15 OS=Mus musculus OX=10090 GN=Sub1 PE=1 SV=3	10.31	14427.5	64.0525	111.609	1.74246
Q9CQR4	ACO13_MOUSE	Acyl-coenzyme A thioesterase 13 OS=Mus musculus OX=10090 GN=Acot13 PE=1 SV=1	9.36	15297	24.6877	0.1	0.0040506
Q3UUI3	THEM4_MOUSE	Acyl-coenzyme A thioesterase THEM4 OS=Mus musculus OX=10090 GN=Them4 PE=1 SV=1	10.23	26259.4	6.54109	0.1	0.015288
P56376	ACYP1_MOUSE	Acylphosphatase-1 OS=Mus musculus OX=10090 GN=Acyp1 PE=1 SV=2	9.61	11240.7	59.8452	43.0443	0.71926
P97823	LYPA1_MOUSE	Acyl-protein thioesterase 1 OS=Mus musculus OX=10090 GN=Lypla1 PE=1 SV=1	6.19	25029.9	30.0241	10.7858	0.359236
Q9WTL7	LYPA2_MOUSE	Acyl-protein thioesterase 2 OS=Mus musculus OX=10090 GN=Lypla2 PE=1 SV=1	6.87	25136.2	10.4518	6.92474	0.66254
Q64010	CRK_MOUSE	Adapter molecule crk OS=Mus musculus OX=10090 GN=Crk PE=1 SV=1	5.25	33871.8	6.08549	5.40184	0.887659
P50247	SAHH_MOUSE	Adenosylhomocysteinase OS=Mus musculus OX=10090 GN=Ahcy PE=1 SV=3	6.11	48201.5	269.061	230.153	0.855394
Q9WUR9	KAD4_MOUSE	Adenylate kinase 4_ mitochondrial OS=Mus musculus OX=10090 GN=Ak4 PE=1 SV=1	7.42	25175.8	5.56083	0.1	0.0179829
Q9R0Y5	KAD1_MOUSE	Adenylate kinase isoenzyme 1 OS=Mus musculus OX=10090 GN=Ak1 PE=1 SV=1	5.52	21653.7	11.3444	13.4441	1.18509
P48962	ADT1_MOUSE	ADP/ATP translocase 1 OS=Mus musculus OX=10090 GN=Slc25a4 PE=1 SV=4	10.19	33132.4	537.456	189.88	0.353295
P51881	ADT2_MOUSE	ADP/ATP translocase 2 OS=Mus musculus OX=10090 GN=Slc25a5 PE=1 SV=3	10.21	33159.5	428.907	138.094	0.321968
Q922B1	MACD1_MOUSE	ADP-ribose glycohydrolase MACROD1 OS=Mus musculus OX=10090 GN=Macrod1 PE=1 SV=2	9.03	35865	13.1046	0.1	0.00763092
Q8R5F3	OARD1_MOUSE	ADP-ribose glycohydrolase OARD1 OS=Mus musculus OX=10090 GN=Oard1 PE=1 SV=2	8.67	17392	11.632	38.2549	3.28877
Q8BSL7	ARF2_MOUSE	ADP-ribosylation factor 2 OS=Mus musculus OX=10090 GN=Arf2 PE=1 SV=2	6.2	20802.9	70.7882	79.1923	1.11872
P61750	ARF4_MOUSE	ADP-ribosylation factor 4 OS=Mus musculus OX=10090 GN=Arf4 PE=1 SV=2	7.05	20510.7	12.4168	12.9847	1.04574
P84084	ARF5_MOUSE	ADP-ribosylation factor 5 OS=Mus musculus OX=10090 GN=Arf5 PE=1 SV=2	6.39	20643.8	22.7455	58.6962	2.58056
P62331	ARF6_MOUSE	ADP-ribosylation factor 6 OS=Mus musculus OX=10090 GN=Arf6 PE=1 SV=2	9.35	20196.3	1.06792	0.1	0.0936403
P61211	ARL1_MOUSE	ADP-ribosylation factor-like protein 1 OS=Mus musculus OX=10090 GN=Arl1 PE=1 SV=1	5.45	20525.7	15.9907	6.29713	0.393798
Q9WUL7	ARL3_MOUSE	ADP-ribosylation factor-like protein 3 OS=Mus musculus OX=10090 GN=Arl3 PE=1 SV=1	7.11	20657.6	70.2141	86.0552	1.22561
O88848	ARL6_MOUSE	ADP-ribosylation factor-like protein 6 OS=Mus musculus OX=10090 GN=Arl6 PE=1 SV=1	8.46	21130.4	27.6258	20.9356	0.757828
Q8BGQ7	SYAC_MOUSE	Alanine--tRNA ligase_ cytoplasmic OS=Mus musculus OX=10090 GN=Aars1 PE=1 SV=1	5.32	107764	9.87194	5.92489	0.600175
Q3THG9	AASD1_MOUSE	Alanyl-tRNA editing protein Aarsd1 OS=Mus musculus OX=10090 GN=Aarsd1 PE=1 SV=2	6	45256.1	8.42126	5.84344	0.693891
P28474	ADHX_MOUSE	Alcohol dehydrogenase class-3 OS=Mus musculus OX=10090 GN=Adh5 PE=1 SV=3	7	40346.2	70.3677	7.00241	0.0995118
P45376	ALDR_MOUSE	Aldo-keto reductase family 1 member B1 OS=Mus musculus OX=10090 GN=Akr1b1 PE=1 SV=3	6.83	36074.5	62.1238	0.1	0.00160969
P57780	ACTN4_MOUSE	Alpha-actinin-4 OS=Mus musculus OX=10090 GN=Actn4 PE=1 SV=1	5.1	105434	13.8123	4.94279	0.357854
Q9QYC0	ADDA_MOUSE	Alpha-adducin OS=Mus musculus OX=10090 GN=Add1 PE=1 SV=2	5.54	81045.8	37.6178	13.0445	0.346763
P61164	ACTZ_MOUSE	Alpha-centractin OS=Mus musculus OX=10090 GN=Actr1a PE=1 SV=1	6.22	42727.9	30.3286	8.79712	0.29006
P24622	CRYAA_MOUSE	Alpha-crystallin A chain OS=Mus musculus OX=10090 GN=Cryaa PE=2 SV=1	6.43	22546.4	9.89314	0.1	0.010108
P17182	ENOA_MOUSE	Alpha-enolase OS=Mus musculus OX=10090 GN=Eno1 PE=1 SV=3	6.41	47483.1	1682.35	2660.26	1.58127
Q9DB05	SNAA_MOUSE	Alpha-soluble NSF attachment protein OS=Mus musculus OX=10090 GN=Napa PE=1 SV=1	5.16	33645.9	14.6371	12.8272	0.87635
Q9DBT5	AMPD2_MOUSE	AMP deaminase 2 OS=Mus musculus OX=10090 GN=Ampd2 PE=1 SV=1	5.82	92708.4	33.3247	0.1	0.00300078
Q7TQF7	AMPH_MOUSE	Amphiphysin OS=Mus musculus OX=10090 GN=Amph PE=1 SV=1	4.36	75127.3	7.64191	4.15652	0.543911
Q8BTZ5	ANR46_MOUSE	Ankyrin repeat domain-containing protein 46 OS=Mus musculus OX=10090 GN=Ankrd46 PE=1 SV=1	5.35	25450.8	4.26235	0.1	0.0234613
Q8C8R3	ANK2_MOUSE	Ankyrin-2 OS=Mus musculus OX=10090 GN=Ank2 PE=1 SV=2	4.89	428714	9.88979	0.1	0.0101114
P07356	ANXA2_MOUSE	Annexin A2 OS=Mus musculus OX=10090 GN=Anxa2 PE=1 SV=2	7.7	38961.4	64.6294	20.0795	0.310686
P14824	ANXA6_MOUSE	Annexin A6 OS=Mus musculus OX=10090 GN=Anxa6 PE=1 SV=3	5.18	76341.7	5.03667	0.1	0.0198544
Q8CFW1	ANO2_MOUSE	Anoctamin-2 OS=Mus musculus OX=10090 GN=Ano2 PE=1 SV=2	7.01	114762	5.22377	5.13893	0.983759
O88312	AGR2_MOUSE	Anterior gradient protein 2 homolog OS=Mus musculus OX=10090 GN=Agr2 PE=1 SV=1	9.48	19977	29.7149	0.1	0.00336532
O35643	AP1B1_MOUSE	AP-1 complex subunit beta-1 OS=Mus musculus OX=10090 GN=Ap1b1 PE=1 SV=2	4.86	104790	25.8402	47.554	1.84031
P17426	AP2A1_MOUSE	AP-2 complex subunit alpha-1 OS=Mus musculus OX=10090 GN=Ap2a1 PE=1 SV=1	6.66	108748	8.92958	0.1	0.0111987
P17427	AP2A2_MOUSE	AP-2 complex subunit alpha-2 OS=Mus musculus OX=10090 GN=Ap2a2 PE=1 SV=2	6.53	104929	31.3072	14.3323	0.457795
Q9DBG3	AP2B1_MOUSE	AP-2 complex subunit beta OS=Mus musculus OX=10090 GN=Ap2b1 PE=1 SV=1	5.06	105495	17.6143	0.1	0.00567721
P84091	AP2M1_MOUSE	AP-2 complex subunit mu OS=Mus musculus OX=10090 GN=Ap2m1 PE=1 SV=1	10.07	49996.9	30.7341	15.3661	0.49997
P62743	AP2S1_MOUSE	AP-2 complex subunit sigma OS=Mus musculus OX=10090 GN=Ap2s1 PE=1 SV=1	5.78	17188.8	23.1993	43.7157	1.88435
Q9JME5	AP3B2_MOUSE	AP-3 complex subunit beta-2 OS=Mus musculus OX=10090 GN=Ap3b2 PE=1 SV=2	5.34	119820	7.0477	0.1	0.014189
O54774	AP3D1_MOUSE	AP-3 complex subunit delta-1 OS=Mus musculus OX=10090 GN=Ap3d1 PE=1 SV=1	7.04	136279	5.6698	0.1	0.0176373
Q8BSZ2	AP3S2_MOUSE	AP-3 complex subunit sigma-2 OS=Mus musculus OX=10090 GN=Ap3s2 PE=1 SV=1	4.95	22245.6	2.46002	0.1	0.04065
O35841	API5_MOUSE	Apoptosis inhibitor 5 OS=Mus musculus OX=10090 GN=Api5 PE=1 SV=2	5.6	57127.4	52.7787	61.0505	1.15673
Q9Z0X1	AIFM1_MOUSE	Apoptosis-inducing factor 1_ mitochondrial OS=Mus musculus OX=10090 GN=Aifm1 PE=1 SV=1	9.67	66993.7	18.0036	0.1	0.00555444
Q9JIX8	ACINU_MOUSE	Apoptotic chromatin condensation inducer in the nucleus OS=Mus musculus OX=10090 GN=Acin1 PE=1 SV=3	5.61	151118	19.4356	23.3445	1.20112
Q61176	ARGI1_MOUSE	Arginase-1 OS=Mus musculus OX=10090 GN=Arg1 PE=1 SV=1	6.6	34979	63.5703	4.95843	0.0779992
Q3UL36	ARGL1_MOUSE	Arginine and glutamate-rich protein 1 OS=Mus musculus OX=10090 GN=Arglu1 PE=1 SV=2	11.09	32887	7.47378	4.05313	0.542313
Q9D0I9	SYRC_MOUSE	Arginine--tRNA ligase_ cytoplasmic OS=Mus musculus OX=10090 GN=Rars1 PE=1 SV=2	7.39	76472.1	4.2472	0.1	0.0235449
Q9D0A3	ARPIN_MOUSE	Arpin OS=Mus musculus OX=10090 GN=Arpin PE=1 SV=1	4.89	25307.3	6.59717	0.1	0.015158
Q9EQP6	ARRC_MOUSE	Arrestin-C OS=Mus musculus OX=10090 GN=Arr3 PE=1 SV=1	6.03	42206.2	248.649	0.1	0.000402174
Q91WU5	AS3MT_MOUSE	Arsenite methyltransferase OS=Mus musculus OX=10090 GN=As3mt PE=1 SV=2	5.5	42478	3.2196	0.1	0.0310598
Q924K1	AIPL1_MOUSE	Aryl-hydrocarbon-interacting protein-like 1 OS=Mus musculus OX=10090 GN=Aipl1 PE=2 SV=2	5.59	38611.2	42.85	26.8219	0.625948
Q8BP47	SYNC_MOUSE	Asparagine--tRNA ligase_ cytoplasmic OS=Mus musculus OX=10090 GN=NARS1 PE=1 SV=2	5.52	65191.9	7.23005	0.1	0.0138312
P05201	AATC_MOUSE	Aspartate aminotransferase_ cytoplasmic OS=Mus musculus OX=10090 GN=Got1 PE=1 SV=3	6.79	46532.8	798.879	614.383	0.769057
P05202	AATM_MOUSE	Aspartate aminotransferase_ mitochondrial OS=Mus musculus OX=10090 GN=Got2 PE=1 SV=1	9.36	47810.7	490.182	226.818	0.462721
Q922B2	SYDC_MOUSE	Aspartate--tRNA ligase_ cytoplasmic OS=Mus musculus OX=10090 GN=Dars1 PE=1 SV=2	6.07	57603.6	92.2734	54.5643	0.591333
Q9Z2W0	DNPEP_MOUSE	Aspartyl aminopeptidase OS=Mus musculus OX=10090 GN=Dnpep PE=1 SV=2	6.88	52777.2	49.2583	10.9236	0.221762
Q9CQQ7	AT5F1_MOUSE	ATP synthase F(0) complex subunit B1_ mitochondrial OS=Mus musculus OX=10090 GN=Atp5pb PE=1 SV=1	9.5	29062.9	73.0569	31.7227	0.434219
Q78IK2	ATPMD_MOUSE	ATP synthase membrane subunit DAPIT_ mitochondrial OS=Mus musculus OX=10090 GN=Atp5md PE=1 SV=1	10.32	6438.56	78.387	12.3675	0.157775
Q03265	ATPA_MOUSE	ATP synthase subunit alpha_ mitochondrial OS=Mus musculus OX=10090 GN=Atp5f1a PE=1 SV=1	9.63	59866.8	1047.53	479.977	0.4582
P56480	ATPB_MOUSE	ATP synthase subunit beta_ mitochondrial OS=Mus musculus OX=10090 GN=Atp5f1b PE=1 SV=2	5.03	56300.6	1229.26	653.217	0.53139
Q9DCX2	ATP5H_MOUSE	ATP synthase subunit d_ mitochondrial OS=Mus musculus OX=10090 GN=Atp5pd PE=1 SV=3	5.38	18806.5	74.4937	12.4827	0.167567
Q9D3D9	ATPD_MOUSE	ATP synthase subunit delta_ mitochondrial OS=Mus musculus OX=10090 GN=Atp5f1d PE=1 SV=1	4.8	17600.1	66.8141	52.607	0.787365
Q06185	ATP5I_MOUSE	ATP synthase subunit e_ mitochondrial OS=Mus musculus OX=10090 GN=Atp5me PE=1 SV=2	9.84	8235.62	104.271	51.8866	0.497614
P56135	ATPK_MOUSE	ATP synthase subunit f_ mitochondrial OS=Mus musculus OX=10090 GN=Atp5mf PE=1 SV=3	10.39	10401.3	109.791	88.9411	0.810091
Q9CPQ8	ATP5L_MOUSE	ATP synthase subunit g_ mitochondrial OS=Mus musculus OX=10090 GN=Atp5mg PE=1 SV=1	10.31	11424.5	45.8232	16.2394	0.354393
Q91VR2	ATPG_MOUSE	ATP synthase subunit gamma_ mitochondrial OS=Mus musculus OX=10090 GN=Atp5f1c PE=1 SV=1	9.48	33000	164.432	45.4637	0.276489
Q9DB20	ATPO_MOUSE	ATP synthase subunit O_ mitochondrial OS=Mus musculus OX=10090 GN=Atp5po PE=1 SV=1	10.66	23420.6	134.583	59.8394	0.444628
O54984	GET3_MOUSE	ATPase GET3 OS=Mus musculus OX=10090 GN=Get3 PE=1 SV=2	4.62	39279.1	12.6653	16.0943	1.27074
Q91V92	ACLY_MOUSE	ATP-citrate synthase OS=Mus musculus OX=10090 GN=Acly PE=1 SV=1	7.15	120641	243.34	354.442	1.45657
P12382	PFKAL_MOUSE	ATP-dependent 6-phosphofructokinase_ liver type OS=Mus musculus OX=10090 GN=Pfkl PE=1 SV=4	6.78	86158.4	144.208	118.768	0.823592
P47857	PFKAM_MOUSE	ATP-dependent 6-phosphofructokinase_ muscle type OS=Mus musculus OX=10090 GN=Pfkm PE=1 SV=3	7.9	86124.2	30.462	0.1	0.00328278
Q9WUA3	PFKAP_MOUSE	ATP-dependent 6-phosphofructokinase_ platelet type OS=Mus musculus OX=10090 GN=Pfkp PE=1 SV=1	6.75	86481.7	23.9608	38.0576	1.58833
O70133	DHX9_MOUSE	ATP-dependent RNA helicase A OS=Mus musculus OX=10090 GN=Dhx9 PE=1 SV=2	6.41	150787	136.183	125.791	0.923685
Q91VR5	DDX1_MOUSE	ATP-dependent RNA helicase DDX1 OS=Mus musculus OX=10090 GN=Ddx1 PE=1 SV=1	6.84	83526.8	83.2497	24.8418	0.298401
Q8VDW0	DX39A_MOUSE	ATP-dependent RNA helicase DDX39A OS=Mus musculus OX=10090 GN=Ddx39a PE=1 SV=1	5.34	49580.8	60.4322	123.762	2.04795
Q810A7	DDX42_MOUSE	ATP-dependent RNA helicase DDX42 OS=Mus musculus OX=10090 GN=Ddx42 PE=1 SV=3	6.55	102250	5.74468	7.62625	1.32753
O70318	E41L2_MOUSE	Band 4.1-like protein 2 OS=Mus musculus OX=10090 GN=Epb41l2 PE=1 SV=2	5.15	110453	104.165	357.885	3.43576
Q9WV92	E41L3_MOUSE	Band 4.1-like protein 3 OS=Mus musculus OX=10090 GN=Epb41l3 PE=1 SV=1	5.04	103794	17.7106	0.1	0.00564634
Q91VK1	BZW2_MOUSE	Basic leucine zipper and W2 domain-containing protein 2 OS=Mus musculus OX=10090 GN=Bzw2 PE=1 SV=1	6.28	48291.4	8.50614	8.31123	0.977087
P18572	BASI_MOUSE	Basigin OS=Mus musculus OX=10090 GN=Bsg PE=1 SV=2	5.48	42901	76.0435	84.983	1.11756
Q61335	BAP31_MOUSE	B-cell receptor-associated protein 31 OS=Mus musculus OX=10090 GN=Bcap31 PE=1 SV=4	9.26	28013.6	15.5658	12.9235	0.830247
Q8K019	BCLF1_MOUSE	Bcl-2-associated transcription factor 1 OS=Mus musculus OX=10090 GN=Bclaf1 PE=1 SV=2	10.61	106116	9.21932	0.1	0.0108468
Q9CWL8	CTBL1_MOUSE	Beta-catenin-like protein 1 OS=Mus musculus OX=10090 GN=Ctnnbl1 PE=1 SV=1	4.8	65436.5	6.86966	7.34521	1.06922
P28663	SNAB_MOUSE	Beta-soluble NSF attachment protein OS=Mus musculus OX=10090 GN=Napb PE=1 SV=2	5.18	33899.2	6.48307	17.1484	2.64511
Q91ZZ3	SYUB_MOUSE	Beta-synuclein OS=Mus musculus OX=10090 GN=Sncb PE=1 SV=1	4.18	14051.6	96.3555	98.4382	1.02161
P34914	HYES_MOUSE	Bifunctional epoxide hydrolase 2 OS=Mus musculus OX=10090 GN=Ephx2 PE=1 SV=2	5.81	63085.7	5.23062	0.1	0.0191182
Q8CGC7	SYEP_MOUSE	Bifunctional glutamate/proline--tRNA ligase OS=Mus musculus OX=10090 GN=Eprs1 PE=1 SV=4	7.55	171847	3.0722	0.1	0.03255
Q8R016	BLMH_MOUSE	Bleomycin hydrolase OS=Mus musculus OX=10090 GN=Blmh PE=1 SV=1	6.06	53138.5	14.702	6.13753	0.417462
P24288	BCAT1_MOUSE	Branched-chain-amino-acid aminotransferase_ cytosolic OS=Mus musculus OX=10090 GN=Bcat1 PE=1 SV=2	5.09	43361.6	12.9435	0.1	0.0077259
Q922D8	C1TC_MOUSE	C-1-tetrahydrofolate synthase_ cytoplasmic OS=Mus musculus OX=10090 GN=Mthfd1 PE=1 SV=4	6.75	101884	7.2277	3.97305	0.549698
P28652	KCC2B_MOUSE	Calcium/calmodulin-dependent protein kinase type II subunit beta OS=Mus musculus OX=10090 GN=Camk2b PE=1 SV=2	6.93	61202.3	89.195	0.1	0.00112114
Q6PHZ2	KCC2D_MOUSE	Calcium/calmodulin-dependent protein kinase type II subunit delta OS=Mus musculus OX=10090 GN=Camk2d PE=1 SV=1	6.88	56996.8	82.039	11.3228	0.138017
Q8BH59	CMC1_MOUSE	Calcium-binding mitochondrial carrier protein Aralar1 OS=Mus musculus OX=10090 GN=Slc25a12 PE=1 SV=1	8.31	74968.9	141.416	28.4463	0.201152
Q06138	CAB39_MOUSE	Calcium-binding protein 39 OS=Mus musculus OX=10090 GN=Cab39 PE=1 SV=2	6.49	40014.1	6.12926	0.1	0.0163152
Q9CXW3	CYBP_MOUSE	Calcyclin-binding protein OS=Mus musculus OX=10090 GN=Cacybp PE=1 SV=1	8.14	26624.3	36.8211	25.6276	0.696001
P35564	CALX_MOUSE	Calnexin OS=Mus musculus OX=10090 GN=Canx PE=1 SV=1	4.3	67677.2	116.108	134.618	1.15942
P14211	CALR_MOUSE	Calreticulin OS=Mus musculus OX=10090 GN=Calr PE=1 SV=1	4.14	48165.7	94.8983	74.6242	0.78636
O35887	CALU_MOUSE	Calumenin OS=Mus musculus OX=10090 GN=Calu PE=1 SV=1	4.3	37177.8	8.20415	6.44952	0.786129
P05132	KAPCA_MOUSE	cAMP-dependent protein kinase catalytic subunit alpha OS=Mus musculus OX=10090 GN=Prkaca PE=1 SV=3	9.23	40684.7	20.2084	8.85504	0.438185
P68181	KAPCB_MOUSE	cAMP-dependent protein kinase catalytic subunit beta OS=Mus musculus OX=10090 GN=Prkacb PE=1 SV=2	8.88	40879	21.6722	8.85504	0.40859
Q9DBC7	KAP0_MOUSE	cAMP-dependent protein kinase type I-alpha regulatory subunit OS=Mus musculus OX=10090 GN=Prkar1a PE=1 SV=3	5.09	43470.3	16.498	0.1	0.00606132
P12367	KAP2_MOUSE	cAMP-dependent protein kinase type II-alpha regulatory subunit OS=Mus musculus OX=10090 GN=Prkar2a PE=1 SV=2	4.59	45731.3	52.7332	43.2677	0.820502
Q9DBC3	CMTR1_MOUSE	Cap-specific mRNA (nucleoside-2'-O-)-methyltransferase 1 OS=Mus musculus OX=10090 GN=Cmtr1 PE=1 SV=1	6.96	96703	3.49313	0.1	0.0286277
P00920	CAH2_MOUSE	Carbonic anhydrase 2 OS=Mus musculus OX=10090 GN=Ca2 PE=1 SV=4	6.57	29146.6	523.666	493.555	0.942499
P48758	CBR1_MOUSE	Carbonyl reductase [NADPH] 1 OS=Mus musculus OX=10090 GN=Cbr1 PE=1 SV=3	8.41	30926.4	48.8683	35.1748	0.719789
P52825	CPT2_MOUSE	Carnitine O-palmitoyltransferase 2_ mitochondrial OS=Mus musculus OX=10090 GN=Cpt2 PE=1 SV=2	8.4	74550.9	9.91898	0.1	0.0100817
Q60737	CSK21_MOUSE	Casein kinase II subunit alpha OS=Mus musculus OX=10090 GN=Csnk2a1 PE=1 SV=2	7.61	45247.7	48.8263	10.6809	0.218753
P67871	CSK2B_MOUSE	Casein kinase II subunit beta OS=Mus musculus OX=10090 GN=Csnk2b PE=1 SV=1	5.22	25284.7	31.5466	27.2894	0.86505
P24270	CATA_MOUSE	Catalase OS=Mus musculus OX=10090 GN=Cat PE=1 SV=4	7.81	60080.6	41.0217	0.1	0.00243773
P26231	CTNA1_MOUSE	Catenin alpha-1 OS=Mus musculus OX=10090 GN=Ctnna1 PE=1 SV=1	5.85	100791	5.23767	0.1	0.0190924
Q02248	CTNB1_MOUSE	Catenin beta-1 OS=Mus musculus OX=10090 GN=Ctnnb1 PE=1 SV=1	5.47	86098.1	7.12056	0.1	0.0140438
P18242	CATD_MOUSE	Cathepsin D OS=Mus musculus OX=10090 GN=Ctsd PE=1 SV=1	6.8	45410.1	92.3557	33.1432	0.358864
P24668	MPRD_MOUSE	Cation-dependent mannose-6-phosphate receptor OS=Mus musculus OX=10090 GN=M6pr PE=1 SV=1	5.09	31685.7	3.14064	0.1	0.0318406
Q5M8N0	CNRP1_MOUSE	CB1 cannabinoid receptor-interacting protein 1 OS=Mus musculus OX=10090 GN=Cnrip1 PE=1 SV=1	8.18	18726.4	16.0624	21.0083	1.30792
Q8K1J6	TRNT1_MOUSE	CCA tRNA nucleotidyltransferase 1_ mitochondrial OS=Mus musculus OX=10090 GN=Trnt1 PE=1 SV=1	8.92	50066.4	20.111	15.383	0.764907
Q91WS0	CISD1_MOUSE	CDGSH iron-sulfur domain-containing protein 1 OS=Mus musculus OX=10090 GN=Cisd1 PE=1 SV=1	9.51	12268.1	135.514	31.0088	0.228824
Q9CQB5	CISD2_MOUSE	CDGSH iron-sulfur domain-containing protein 2 OS=Mus musculus OX=10090 GN=Cisd2 PE=1 SV=1	10.11	15470.2	20.2409	20.213	0.998621
Q8VDP6	CDIPT_MOUSE	CDP-diacylglycerol--inositol 3-phosphatidyltransferase OS=Mus musculus OX=10090 GN=Cdipt PE=1 SV=1	8.27	23941.1	23.8883	11.616	0.486264
Q8BLQ9	CADM2_MOUSE	Cell adhesion molecule 2 OS=Mus musculus OX=10090 GN=Cadm2 PE=1 SV=2	5.08	48015.1	9.80641	20.4566	2.08605
Q8VDP4	CCAR2_MOUSE	Cell cycle and apoptosis regulator protein 2 OS=Mus musculus OX=10090 GN=Ccar2 PE=1 SV=2	4.98	103630	28.1293	21.0422	0.748052
P60766	CDC42_MOUSE	Cell division control protein 42 homolog OS=Mus musculus OX=10090 GN=Cdc42 PE=1 SV=2	6.18	21600.8	5.11239	0.1	0.0195603
Q6A068	CDC5L_MOUSE	Cell division cycle 5-like protein OS=Mus musculus OX=10090 GN=Cdc5l PE=1 SV=2	8.16	92417.8	11.1361	15.4432	1.38676
Q8CH18	CCAR1_MOUSE	Cell division cycle and apoptosis regulator protein 1 OS=Mus musculus OX=10090 GN=Ccar1 PE=1 SV=1	5.43	132745	16.7532	16.4766	0.983489
Q08288	LYAR_MOUSE	Cell growth-regulating nucleolar protein OS=Mus musculus OX=10090 GN=Lyar PE=1 SV=2	10.19	44191.9	5.49684	28.4447	5.17474
Q9R1K9	CETN2_MOUSE	Centrin-2 OS=Mus musculus OX=10090 GN=Cetn2 PE=1 SV=1	4.7	19796.6	3.78333	0.1	0.0264317
Q9CXS4	CENPV_MOUSE	Centromere protein V OS=Mus musculus OX=10090 GN=Cenpv PE=1 SV=2	10.43	27997.3	29.5245	0.1	0.00338702
Q8BHG9	CGBP1_MOUSE	CGG triplet repeat-binding protein 1 OS=Mus musculus OX=10090 GN=Cggbp1 PE=1 SV=1	9.32	19046.5	6.18183	11.2328	1.81707
Q9DB34	CHM2A_MOUSE	Charged multivesicular body protein 2a OS=Mus musculus OX=10090 GN=Chmp2a PE=1 SV=1	5.69	25134.1	12.469	17.9625	1.44057
P83917	CBX1_MOUSE	Chromobox protein homolog 1 OS=Mus musculus OX=10090 GN=Cbx1 PE=1 SV=1	4.66	21531.9	65.392	150.146	2.29609
P23198	CBX3_MOUSE	Chromobox protein homolog 3 OS=Mus musculus OX=10090 GN=Cbx3 PE=1 SV=2	4.94	21026.6	66.3154	133.814	2.01784
Q6PDQ2	CHD4_MOUSE	Chromodomain-helicase-DNA-binding protein 4 OS=Mus musculus OX=10090 GN=Chd4 PE=1 SV=1	5.48	219234	21.6478	10.2156	0.471899
Q8BTU1	CFA20_MOUSE	Cilia- and flagella-associated protein 20 OS=Mus musculus OX=10090 GN=Cfap20 PE=1 SV=1	10.25	22919.5	5.53033	6.50247	1.17578
Q9CZU6	CISY_MOUSE	Citrate synthase_ mitochondrial OS=Mus musculus OX=10090 GN=Cs PE=1 SV=1	8.76	52021.9	301.53	199.333	0.661071
Q61548	AP180_MOUSE	Clathrin coat assembly protein AP180 OS=Mus musculus OX=10090 GN=Snap91 PE=1 SV=1	4.53	92136.7	53.5323	14.4849	0.270583
Q68FD5	CLH1_MOUSE	Clathrin heavy chain 1 OS=Mus musculus OX=10090 GN=Cltc PE=1 SV=3	5.36	193325	265.509	120.565	0.454091
Q9CQF3	CPSF5_MOUSE	Cleavage and polyadenylation specificity factor subunit 5 OS=Mus musculus OX=10090 GN=Nudt21 PE=1 SV=1	9.22	26297.3	39.3694	43.7379	1.11096
Q9CQI6	COTL1_MOUSE	Coactosin-like protein OS=Mus musculus OX=10090 GN=Cotl1 PE=1 SV=3	5.05	16058	33.6828	26.1183	0.775418
Q8CIE6	COPA_MOUSE	Coatomer subunit alpha OS=Mus musculus OX=10090 GN=Copa PE=1 SV=2	7.44	140086	11.0018	0.1	0.00908943
Q9JIF7	COPB_MOUSE	Coatomer subunit beta OS=Mus musculus OX=10090 GN=Copb1 PE=1 SV=1	5.63	108207	8.10687	0.1	0.0123352
O55029	COPB2_MOUSE	Coatomer subunit beta' OS=Mus musculus OX=10090 GN=Copb2 PE=1 SV=2	5.01	103305	8.79929	0.1	0.0113646
Q5XJY5	COPD_MOUSE	Coatomer subunit delta OS=Mus musculus OX=10090 GN=Arcn1 PE=1 SV=2	5.85	57685.7	9.43646	0.1	0.0105972
P61924	COPZ1_MOUSE	Coatomer subunit zeta-1 OS=Mus musculus OX=10090 GN=Copz1 PE=1 SV=1	4.5	20255.3	6.72882	4.4662	0.663742
P18760	COF1_MOUSE	Cofilin-1 OS=Mus musculus OX=10090 GN=Cfl1 PE=1 SV=3	8.23	18787.7	62.6997	69.0784	1.10173
Q9D3E6	STAG1_MOUSE	Cohesin subunit SA-1 OS=Mus musculus OX=10090 GN=Stag1 PE=1 SV=3	5.28	145410	2.03045	0.1	0.0492502
O35638	STAG2_MOUSE	Cohesin subunit SA-2 OS=Mus musculus OX=10090 GN=Stag2 PE=1 SV=3	5.11	142479	5.57339	0.1	0.0179424
Q8VE99	CC115_MOUSE	Coiled-coil domain-containing protein 115 OS=Mus musculus OX=10090 GN=Ccdc115 PE=1 SV=1	9.3	19856.6	8.97266	0.1	0.011145
Q9D024	CCD47_MOUSE	Coiled-coil domain-containing protein 47 OS=Mus musculus OX=10090 GN=Ccdc47 PE=1 SV=2	4.55	56129.1	5.0123	0.1	0.0199509
Q9D1L0	CHCH2_MOUSE	Coiled-coil-helix-coiled-coil-helix domain-containing protein 2 OS=Mus musculus OX=10090 GN=Chchd2 PE=2 SV=1	10.15	15888.9	5.66657	6.63163	1.17031
P60824	CIRBP_MOUSE	Cold-inducible RNA-binding protein OS=Mus musculus OX=10090 GN=Cirbp PE=1 SV=1	9.9	18607	64.8105	184.387	2.84501
O35658	C1QBP_MOUSE	Complement component 1 Q subcomponent-binding protein_ mitochondrial OS=Mus musculus OX=10090 GN=C1qbp PE=1 SV=1	4.63	31355.1	36.8619	27.3393	0.741668
Q8JZN5	ACAD9_MOUSE	Complex I assembly factor ACAD9_ mitochondrial OS=Mus musculus OX=10090 GN=Acad9 PE=1 SV=2	7.24	69235.5	8.45156	0.1	0.0118321
Q8R1B5	CPLX3_MOUSE	Complexin-3 OS=Mus musculus OX=10090 GN=Cplx3 PE=1 SV=1	4.62	17642.7	39.8782	0.1	0.00250763
Q80WM3	CPLX4_MOUSE	Complexin-4 OS=Mus musculus OX=10090 GN=Cplx4 PE=1 SV=2	4.44	18464.6	44.1977	95.616	2.16337
Q91ZQ1	PDE6C_MOUSE	Cone cGMP-specific 3'_5'-cyclic phosphodiesterase subunit alpha' OS=Mus musculus OX=10090 GN=Pde6c PE=2 SV=1	5.2	99698	158.69	30.6027	0.192846
O54751	CRX_MOUSE	Cone-rod homeobox protein OS=Mus musculus OX=10090 GN=Crx PE=1 SV=1	9.46	32545.5	29.0021	48.7508	1.68094
Q99LD4	CSN1_MOUSE	COP9 signalosome complex subunit 1 OS=Mus musculus OX=10090 GN=Gps1 PE=1 SV=1	6.45	54012.5	17.055	5.26471	0.30869
P61202	CSN2_MOUSE	COP9 signalosome complex subunit 2 OS=Mus musculus OX=10090 GN=Cops2 PE=1 SV=1	5.21	51881.9	26.6676	14.9796	0.561716
O88544	CSN4_MOUSE	COP9 signalosome complex subunit 4 OS=Mus musculus OX=10090 GN=Cops4 PE=1 SV=1	5.49	46570	142.034	16.6221	0.117029
O35864	CSN5_MOUSE	COP9 signalosome complex subunit 5 OS=Mus musculus OX=10090 GN=Cops5 PE=1 SV=3	6.12	37777	4.39133	0.1	0.0227722
O88545	CSN6_MOUSE	COP9 signalosome complex subunit 6 OS=Mus musculus OX=10090 GN=Cops6 PE=1 SV=1	5.39	36165.3	12.8366	0.1	0.00779023
Q9CZ04	CSN7A_MOUSE	COP9 signalosome complex subunit 7a OS=Mus musculus OX=10090 GN=Cops7a PE=1 SV=2	7.97	30395.6	30.1879	36.8269	1.21992
Q8VBV7	CSN8_MOUSE	COP9 signalosome complex subunit 8 OS=Mus musculus OX=10090 GN=Cops8 PE=1 SV=1	4.89	23312.7	11.7267	5.63191	0.480262
Q9D8X1	CUTC_MOUSE	Copper homeostasis protein cutC homolog OS=Mus musculus OX=10090 GN=Cutc PE=1 SV=1	7.12	29402.8	11.3608	11.4044	1.00383
Q9QZQ8	H2AY_MOUSE	Core histone macro-H2A.1 OS=Mus musculus OX=10090 GN=Macroh2a1 PE=1 SV=3	10.5	39906.3	743.255	1758.13	2.36545
Q8CCK0	H2AW_MOUSE	Core histone macro-H2A.2 OS=Mus musculus OX=10090 GN=Macroh2a2 PE=1 SV=3	10.38	40320.4	106.721	57.6198	0.53991
Q9D273	MMAB_MOUSE	Corrinoid adenosyltransferase OS=Mus musculus OX=10090 GN=Mmab PE=1 SV=1	9.65	26558.3	6.91461	0.1	0.0144621
O88271	CFDP1_MOUSE	Craniofacial development protein 1 OS=Mus musculus OX=10090 GN=Cfdp1 PE=1 SV=1	4.6	32921.3	26.0445	26.6761	1.02425
Q04447	KCRB_MOUSE	Creatine kinase B-type OS=Mus musculus OX=10090 GN=Ckb PE=1 SV=1	5.3	42998.5	2131.58	689.309	0.32338
P30275	KCRU_MOUSE	Creatine kinase U-type_ mitochondrial OS=Mus musculus OX=10090 GN=Ckmt1 PE=1 SV=1	8.16	47403	824.048	116.93	0.141897
P56546	CTBP2_MOUSE	C-terminal-binding protein 2 OS=Mus musculus OX=10090 GN=Ctbp2 PE=1 SV=2	6.53	49470.2	76.323	21.5264	0.282044
Q9D5V5	CUL5_MOUSE	Cullin-5 OS=Mus musculus OX=10090 GN=Cul5 PE=1 SV=3	7.76	91544.7	11.754	6.19936	0.527425
Q6ZQ38	CAND1_MOUSE	Cullin-associated NEDD8-dissociated protein 1 OS=Mus musculus OX=10090 GN=Cand1 PE=1 SV=2	5.42	138043	40.7987	24.1448	0.591803
Q62426	CYTB_MOUSE	Cystatin-B OS=Mus musculus OX=10090 GN=Cstb PE=1 SV=1	7.27	11159.7	18.4906	15.9048	0.860152
Q9CQX2	CYB5B_MOUSE	Cytochrome b5 type B OS=Mus musculus OX=10090 GN=Cyb5b PE=1 SV=1	4.6	16375.1	4.95871	0.1	0.0201665
Q9CZ13	QCR1_MOUSE	Cytochrome b-c1 complex subunit 1_ mitochondrial OS=Mus musculus OX=10090 GN=Uqcrc1 PE=1 SV=2	5.8	53479.1	172.688	113.117	0.655036
Q9DB77	QCR2_MOUSE	Cytochrome b-c1 complex subunit 2_ mitochondrial OS=Mus musculus OX=10090 GN=Uqcrc2 PE=1 SV=1	9.71	48292	180.328	33.3717	0.185061
Q9D855	QCR7_MOUSE	Cytochrome b-c1 complex subunit 7 OS=Mus musculus OX=10090 GN=Uqcrb PE=1 SV=3	9.61	13527.5	32.962	19.085	0.579001
Q9CQ69	QCR8_MOUSE	Cytochrome b-c1 complex subunit 8 OS=Mus musculus OX=10090 GN=Uqcrq PE=1 SV=3	10.71	9768.27	42.2848	16.9809	0.401584
Q8R1I1	QCR9_MOUSE	Cytochrome b-c1 complex subunit 9 OS=Mus musculus OX=10090 GN=Uqcr10 PE=1 SV=1	9.69	7445.54	48.6004	32.5613	0.669979
Q9CR68	UCRI_MOUSE	Cytochrome b-c1 complex subunit Rieske_ mitochondrial OS=Mus musculus OX=10090 GN=Uqcrfs1 PE=1 SV=1	8.92	29652.8	66.6971	21.9507	0.329111
Q9D2R6	COA3_MOUSE	Cytochrome c oxidase assembly factor 3 homolog_ mitochondrial OS=Mus musculus OX=10090 GN=Coa3 PE=1 SV=1	10.34	11986.7	11.4418	0.1	0.0087399
P00405	COX2_MOUSE	Cytochrome c oxidase subunit 2 OS=Mus musculus OX=10090 GN=Mtco2 PE=1 SV=1	4.41	26147.6	116.656	68.7155	0.589043
P19783	COX41_MOUSE	Cytochrome c oxidase subunit 4 isoform 1_ mitochondrial OS=Mus musculus OX=10090 GN=Cox4i1 PE=1 SV=2	9.71	19587.5	162.86	59.1668	0.363298
Q9CPQ1	COX6C_MOUSE	Cytochrome c oxidase subunit 6C OS=Mus musculus OX=10090 GN=Cox6c PE=1 SV=3	10.72	8469.03	63.8351	36.4709	0.571331
Q62425	NDUA4_MOUSE	Cytochrome c oxidase subunit NDUFA4 OS=Mus musculus OX=10090 GN=Ndufa4 PE=1 SV=2	10.04	9326.81	146.859	49.3362	0.335942
P62897	CYC_MOUSE	Cytochrome c_ somatic OS=Mus musculus OX=10090 GN=Cycs PE=1 SV=2	10.21	11719.5	109.993	30.1413	0.27403
Q9D0M3	CY1_MOUSE	Cytochrome c1_ heme protein_ mitochondrial OS=Mus musculus OX=10090 GN=Cyc1 PE=1 SV=1	9.44	35555.8	67.6836	4.70149	0.0694628
Q9JHU4	DYHC1_MOUSE	Cytoplasmic dynein 1 heavy chain 1 OS=Mus musculus OX=10090 GN=Dync1h1 PE=1 SV=2	6.01	534784	129.97	30.9273	0.237957
O88487	DC1I2_MOUSE	Cytoplasmic dynein 1 intermediate chain 2 OS=Mus musculus OX=10090 GN=Dync1i2 PE=1 SV=1	5	68793.4	9.98286	0.1	0.0100172
Q8R1Q8	DC1L1_MOUSE	Cytoplasmic dynein 1 light intermediate chain 1 OS=Mus musculus OX=10090 GN=Dync1li1 PE=1 SV=1	6	56899.4	35.4288	9.64467	0.272226
Q5SQX6	CYFP2_MOUSE	Cytoplasmic FMR1-interacting protein 2 OS=Mus musculus OX=10090 GN=Cyfip2 PE=1 SV=2	6.66	147542	36.6583	0.1	0.00272789
Q91V12	BACH_MOUSE	Cytosolic acyl coenzyme A thioester hydrolase OS=Mus musculus OX=10090 GN=Acot7 PE=1 SV=2	8.82	42993.2	38.389	43.6085	1.13596
Q9D1A2	CNDP2_MOUSE	Cytosolic non-specific dipeptidase OS=Mus musculus OX=10090 GN=Cndp2 PE=1 SV=1	5.32	53223.6	23.9409	15.1446	0.632583
O35215	DOPD_MOUSE	D-dopachrome decarboxylase OS=Mus musculus OX=10090 GN=Ddt PE=1 SV=3	6.15	13191.3	28.6342	27.6493	0.965601
P10518	HEM2_MOUSE	Delta-aminolevulinic acid dehydratase OS=Mus musculus OX=10090 GN=Alad PE=1 SV=1	6.36	36479.8	51.2152	19.4432	0.379638
Q8R2M2	TDIF2_MOUSE	Deoxynucleotidyltransferase terminal-interacting protein 2 OS=Mus musculus OX=10090 GN=Dnttip2 PE=1 SV=1	6.04	84733.4	2.38068	0.1	0.0420047
Q8BHC4	DCAKD_MOUSE	Dephospho-CoA kinase domain-containing protein OS=Mus musculus OX=10090 GN=Dcakd PE=1 SV=1	10.02	26590.2	6.53306	5.41527	0.828903
E9Q557	DESP_MOUSE	Desmoplakin OS=Mus musculus OX=10090 GN=Dsp PE=1 SV=1	6.41	335365	344.93	182.707	0.529692
Q9R0P5	DEST_MOUSE	Destrin OS=Mus musculus OX=10090 GN=Dstn PE=1 SV=3	7.99	18863.8	35.4	33.0519	0.933669
O08749	DLDH_MOUSE	Dihydrolipoyl dehydrogenase_ mitochondrial OS=Mus musculus OX=10090 GN=Dld PE=1 SV=2	7.82	54785.7	82.967	22.0262	0.265481
Q8BMF4	ODP2_MOUSE	Dihydrolipoyllysine-residue acetyltransferase component of pyruvate dehydrogenase complex_ mitochondrial OS=Mus musculus OX=10090 GN=Dlat PE=1 SV=2	8.71	68512.1	74.7557	17.2003	0.230087
Q9D2G2	ODO2_MOUSE	Dihydrolipoyllysine-residue succinyltransferase component of 2-oxoglutarate dehydrogenase complex_ mitochondrial OS=Mus musculus OX=10090 GN=Dlst PE=1 SV=1	9.36	49336.8	35.0321	18.5666	0.529988
Q8BVI4	DHPR_MOUSE	Dihydropteridine reductase OS=Mus musculus OX=10090 GN=Qdpr PE=1 SV=2	7.85	25798.4	61.4992	13.1894	0.214465
P97427	DPYL1_MOUSE	Dihydropyrimidinase-related protein 1 OS=Mus musculus OX=10090 GN=Crmp1 PE=1 SV=1	6.71	62510	52.5247	3.27593	0.0623694
O08553	DPYL2_MOUSE	Dihydropyrimidinase-related protein 2 OS=Mus musculus OX=10090 GN=Dpysl2 PE=1 SV=2	5.95	62676.9	132.891	84.3029	0.634377
Q62188	DPYL3_MOUSE	Dihydropyrimidinase-related protein 3 OS=Mus musculus OX=10090 GN=Dpysl3 PE=1 SV=1	6.06	62335.6	305.798	179.243	0.586148
O35098	DPYL4_MOUSE	Dihydropyrimidinase-related protein 4 OS=Mus musculus OX=10090 GN=Dpysl4 PE=1 SV=1	6.56	62531.9	40.3013	1.30364	0.0323474
Q9EQF6	DPYL5_MOUSE	Dihydropyrimidinase-related protein 5 OS=Mus musculus OX=10090 GN=Dpysl5 PE=1 SV=1	6.68	62086.8	77.9842	0.1	0.00128231
Q9JI46	NUDT3_MOUSE	Diphosphoinositol polyphosphate phosphohydrolase 1 OS=Mus musculus OX=10090 GN=Nudt3 PE=1 SV=1	5.97	19257.7	11.5001	0.1	0.00869558
Q62108	DLG4_MOUSE	Disks large homolog 4 OS=Mus musculus OX=10090 GN=Dlg4 PE=1 SV=1	5.49	80814.6	21.179	16.7511	0.790928
Q3U1J4	DDB1_MOUSE	DNA damage-binding protein 1 OS=Mus musculus OX=10090 GN=Ddb1 PE=1 SV=2	4.98	128108	28.2113	22.0222	0.780619
Q04750	TOP1_MOUSE	DNA topoisomerase 1 OS=Mus musculus OX=10090 GN=Top1 PE=1 SV=2	9.96	91332.1	14.223	7.38652	0.519337
Q64511	TOP2B_MOUSE	DNA topoisomerase 2-beta OS=Mus musculus OX=10090 GN=Top2b PE=1 SV=2	8.44	182822	36.8571	69.5883	1.88805
P28352	APEX1_MOUSE	DNA-(apurinic or apyrimidinic site) endonuclease OS=Mus musculus OX=10090 GN=Apex1 PE=1 SV=2	7.91	35889.6	59.9923	83.7972	1.3968
P08775	RPB1_MOUSE	DNA-directed RNA polymerase II subunit RPB1 OS=Mus musculus OX=10090 GN=Polr2a PE=1 SV=3	7.02	218545	2.21166	0.1	0.0452149
Q8CFI7	RPB2_MOUSE	DNA-directed RNA polymerase II subunit RPB2 OS=Mus musculus OX=10090 GN=Polr2b PE=1 SV=2	6.46	135337	4.23373	5.15509	1.21762
Q80UW8	RPAB1_MOUSE	DNA-directed RNA polymerases I_ II_ and III subunit RPABC1 OS=Mus musculus OX=10090 GN=Polr2e PE=1 SV=1	5.61	24684.4	2.67888	8.62166	3.21838
P63037	DNJA1_MOUSE	DnaJ homolog subfamily A member 1 OS=Mus musculus OX=10090 GN=Dnaja1 PE=1 SV=1	6.7	45609.6	12.3408	7.58752	0.614834
Q9QYJ0	DNJA2_MOUSE	DnaJ homolog subfamily A member 2 OS=Mus musculus OX=10090 GN=Dnaja2 PE=1 SV=1	6.07	46373	14.0177	11.5624	0.824842
Q9JMC3	DNJA4_MOUSE	DnaJ homolog subfamily A member 4 OS=Mus musculus OX=10090 GN=Dnaja4 PE=1 SV=1	7.45	45529.1	9.02787	0.1	0.0110768
Q99KV1	DJB11_MOUSE	DnaJ homolog subfamily B member 11 OS=Mus musculus OX=10090 GN=Dnajb11 PE=1 SV=1	5.91	40840.2	15.2354	9.98411	0.655323
O54946	DNJB6_MOUSE	DnaJ homolog subfamily B member 6 OS=Mus musculus OX=10090 GN=Dnajb6 PE=1 SV=4	9.99	39864.3	12.3093	5.27397	0.428454
P60904	DNJC5_MOUSE	DnaJ homolog subfamily C member 5 OS=Mus musculus OX=10090 GN=Dnajc5 PE=1 SV=1	4.75	22899.1	82.6539	91.6633	1.109
Q6NZB0	DNJC8_MOUSE	DnaJ homolog subfamily C member 8 OS=Mus musculus OX=10090 GN=Dnajc8 PE=1 SV=2	9.71	29812.6	87.8941	164.831	1.87534
Q91WN1	DNJC9_MOUSE	DnaJ homolog subfamily C member 9 OS=Mus musculus OX=10090 GN=Dnajc9 PE=1 SV=2	5.63	30230.1	32.9021	29.5821	0.899095
O70152	DPM1_MOUSE	Dolichol-phosphate mannosyltransferase subunit 1 OS=Mus musculus OX=10090 GN=Dpm1 PE=1 SV=1	9.93	29231.8	7.37804	11.7214	1.58869
O54734	OST48_MOUSE	Dolichyl-diphosphooligosaccharide--protein glycosyltransferase 48 kDa subunit OS=Mus musculus OX=10090 GN=Ddost PE=1 SV=2	5.44	49256.1	28.2502	9.97177	0.352981
Q91YQ5	RPN1_MOUSE	Dolichyl-diphosphooligosaccharide--protein glycosyltransferase subunit 1 OS=Mus musculus OX=10090 GN=Rpn1 PE=1 SV=1	6.03	68699.5	33.5858	19.7183	0.587102
Q9DBG6	RPN2_MOUSE	Dolichyl-diphosphooligosaccharide--protein glycosyltransferase subunit 2 OS=Mus musculus OX=10090 GN=Rpn2 PE=1 SV=1	5.46	69177.1	25.2278	11.5464	0.457688
Q61550	RAD21_MOUSE	Double-strand-break repair protein rad21 homolog OS=Mus musculus OX=10090 GN=Rad21 PE=1 SV=3	4.34	72368.3	8.15966	8.48947	1.04042
Q6NT99	DUS23_MOUSE	Dual specificity protein phosphatase 23 OS=Mus musculus OX=10090 GN=Dusp23 PE=1 SV=1	8.27	16865.3	6.39614	0.1	0.0156344
O08788	DCTN1_MOUSE	Dynactin subunit 1 OS=Mus musculus OX=10090 GN=Dctn1 PE=1 SV=3	5.57	142360	131.907	16.7422	0.126924
Q99KJ8	DCTN2_MOUSE	Dynactin subunit 2 OS=Mus musculus OX=10090 GN=Dctn2 PE=1 SV=3	4.97	44231	36.2708	12.8683	0.354785
Q9Z0Y1	DCTN3_MOUSE	Dynactin subunit 3 OS=Mus musculus OX=10090 GN=Dctn3 PE=1 SV=2	5.74	21092.4	14.0617	4.59023	0.326435
Q9QZB9	DCTN5_MOUSE	Dynactin subunit 5 OS=Mus musculus OX=10090 GN=Dctn5 PE=1 SV=1	7.95	20710.8	2.82596	0.1	0.0353862
P39053	DYN1_MOUSE	Dynamin-1 OS=Mus musculus OX=10090 GN=Dnm1 PE=1 SV=2	7.66	98202.2	174.506	23.2062	0.132982
Q8BZ98	DYN3_MOUSE	Dynamin-3 OS=Mus musculus OX=10090 GN=Dnm3 PE=1 SV=1	8.5	97589.8	26.791	0.1	0.0037326
P63168	DYL1_MOUSE	Dynein light chain 1_ cytoplasmic OS=Mus musculus OX=10090 GN=Dynll1 PE=1 SV=1	7.24	10537	15.6693	16.2291	1.03573
Q9D0M5	DYL2_MOUSE	Dynein light chain 2_ cytoplasmic OS=Mus musculus OX=10090 GN=Dynll2 PE=1 SV=1	7.26	10463.9	25.2767	15.7554	0.62332
P46935	NEDD4_MOUSE	E3 ubiquitin-protein ligase NEDD4 OS=Mus musculus OX=10090 GN=Nedd4 PE=1 SV=3	4.94	103220	3.92775	0.1	0.0254598
Q9CQJ4	RING2_MOUSE	E3 ubiquitin-protein ligase RING2 OS=Mus musculus OX=10090 GN=Rnf2 PE=1 SV=1	6.43	38079.6	10.1277	16.4088	1.62018
Q9EQP2	EHD4_MOUSE	EH domain-containing protein 4 OS=Mus musculus OX=10090 GN=Ehd4 PE=1 SV=1	6.35	61708.8	8.35629	0.1	0.011967
P70372	ELAV1_MOUSE	ELAV-like protein 1 OS=Mus musculus OX=10090 GN=Elavl1 PE=1 SV=2	9.42	36340.1	107.222	160.424	1.49618
Q99LC5	ETFA_MOUSE	Electron transfer flavoprotein subunit alpha_ mitochondrial OS=Mus musculus OX=10090 GN=Etfa PE=1 SV=2	8.5	35351.6	30.7157	0.1	0.00325566
Q9DCW4	ETFB_MOUSE	Electron transfer flavoprotein subunit beta OS=Mus musculus OX=10090 GN=Etfb PE=1 SV=3	8.25	27851.4	45.1056	11.1505	0.247208
P10126	EF1A1_MOUSE	Elongation factor 1-alpha 1 OS=Mus musculus OX=10090 GN=Eef1a1 PE=1 SV=3	9.49	50456.1	370.698	228.791	0.617191
O70251	EF1B_MOUSE	Elongation factor 1-beta OS=Mus musculus OX=10090 GN=Eef1b PE=1 SV=5	4.34	24864.8	47.3827	13.9151	0.293675
Q9D8N0	EF1G_MOUSE	Elongation factor 1-gamma OS=Mus musculus OX=10090 GN=Eef1g PE=1 SV=3	6.34	50403	75.1901	37.032	0.492512
P58252	EF2_MOUSE	Elongation factor 2 OS=Mus musculus OX=10090 GN=Eef2 PE=1 SV=2	6.43	96283.7	143.336	65.5285	0.457169
Q8BFR5	EFTU_MOUSE	Elongation factor Tu_ mitochondrial OS=Mus musculus OX=10090 GN=Tufm PE=1 SV=1	7.34	49907.6	27.6715	8.3351	0.301216
Q62420	SH3G2_MOUSE	Endophilin-A1 OS=Mus musculus OX=10090 GN=Sh3gl2 PE=1 SV=2	5.1	40126.5	48.914	16.5506	0.338361
P20029	BIP_MOUSE	Endoplasmic reticulum chaperone BiP OS=Mus musculus OX=10090 GN=Hspa5 PE=1 SV=3	4.88	72536.2	221.546	254.712	1.1497
P57759	ERP29_MOUSE	Endoplasmic reticulum resident protein 29 OS=Mus musculus OX=10090 GN=Erp29 PE=1 SV=2	5.82	28880.3	8.60834	5.54443	0.644076
P08113	ENPL_MOUSE	Endoplasmin OS=Mus musculus OX=10090 GN=Hsp90b1 PE=1 SV=2	4.55	92761.1	118.101	47.9111	0.405678
Q9JMG1	EDF1_MOUSE	Endothelial differentiation-related factor 1 OS=Mus musculus OX=10090 GN=Edf1 PE=1 SV=1	10.75	16368.7	8.74301	34.155	3.90655
P84089	ERH_MOUSE	Enhancer of rudimentary homolog OS=Mus musculus OX=10090 GN=Erh PE=1 SV=1	5.55	12430	22.9929	18.8791	0.821082
P42125	ECI1_MOUSE	Enoyl-CoA delta isomerase 1_ mitochondrial OS=Mus musculus OX=10090 GN=Eci1 PE=1 SV=2	9.33	32535.7	32.6992	10.7087	0.327491
Q8BH95	ECHM_MOUSE	Enoyl-CoA hydratase_ mitochondrial OS=Mus musculus OX=10090 GN=Echs1 PE=1 SV=1	8.59	31873.6	263.446	291.634	1.107
Q80VP1	EPN1_MOUSE	Epsin-1 OS=Mus musculus OX=10090 GN=Epn1 PE=1 SV=3	4.49	60326.3	3.17584	0.1	0.0314878
Q8C7X2	EMC1_MOUSE	ER membrane protein complex subunit 1 OS=Mus musculus OX=10090 GN=Emc1 PE=1 SV=1	7.08	112005	2.92673	0.1	0.0341679
Q8BFZ9	ERLN2_MOUSE	Erlin-2 OS=Mus musculus OX=10090 GN=Erlin2 PE=1 SV=1	5.22	38100.7	17.7191	7.47966	0.422125
P50171	DHB8_MOUSE	Estradiol 17-beta-dehydrogenase 8 OS=Mus musculus OX=10090 GN=Hsd17b8 PE=1 SV=2	6.13	26816.5	7.125	0.1	0.0140351
P60843	IF4A1_MOUSE	Eukaryotic initiation factor 4A-I OS=Mus musculus OX=10090 GN=Eif4a1 PE=1 SV=1	5.16	46382.2	53.5746	28.5302	0.532532
P10630	IF4A2_MOUSE	Eukaryotic initiation factor 4A-II OS=Mus musculus OX=10090 GN=Eif4a2 PE=1 SV=2	5.17	46630.5	46.7005	12.54	0.268519
Q91VC3	IF4A3_MOUSE	Eukaryotic initiation factor 4A-III OS=Mus musculus OX=10090 GN=Eif4a3 PE=1 SV=3	6.32	47125.2	57.4257	54.4489	0.948163
Q9D1M4	MCA3_MOUSE	Eukaryotic translation elongation factor 1 epsilon-1 OS=Mus musculus OX=10090 GN=Eef1e1 PE=1 SV=1	8.99	19915.8	5.30291	0.1	0.0188576
Q60872	IF1A_MOUSE	Eukaryotic translation initiation factor 1A OS=Mus musculus OX=10090 GN=Eif1a PE=2 SV=3	4.88	16616.5	14.7258	18.5572	1.26019
Q8BMJ3	IF1AX_MOUSE	Eukaryotic translation initiation factor 1A_ X-chromosomal OS=Mus musculus OX=10090 GN=Eif1ax PE=2 SV=3	4.88	16574.5	5.1139	12.2984	2.40489
Q6ZWX6	IF2A_MOUSE	Eukaryotic translation initiation factor 2 subunit 1 OS=Mus musculus OX=10090 GN=Eif2s1 PE=1 SV=3	4.82	36393.4	131.068	144.967	1.10604
Q99L45	IF2B_MOUSE	Eukaryotic translation initiation factor 2 subunit 2 OS=Mus musculus OX=10090 GN=Eif2s2 PE=1 SV=1	5.46	38434.3	15.296	17.5278	1.14591
P23116	EIF3A_MOUSE	Eukaryotic translation initiation factor 3 subunit A OS=Mus musculus OX=10090 GN=Eif3a PE=1 SV=5	6.37	162336	13.759	0.1	0.00726794
Q8JZQ9	EIF3B_MOUSE	Eukaryotic translation initiation factor 3 subunit B OS=Mus musculus OX=10090 GN=Eif3b PE=1 SV=1	4.72	91769.5	5.6117	0.1	0.0178199
Q8R1B4	EIF3C_MOUSE	Eukaryotic translation initiation factor 3 subunit C OS=Mus musculus OX=10090 GN=Eif3c PE=1 SV=1	5.45	106216	6.35727	0.1	0.01573
P60229	EIF3E_MOUSE	Eukaryotic translation initiation factor 3 subunit E OS=Mus musculus OX=10090 GN=Eif3e PE=1 SV=1	5.65	52620.1	7.02415	23.4684	3.3411
Q9QZD9	EIF3I_MOUSE	Eukaryotic translation initiation factor 3 subunit I OS=Mus musculus OX=10090 GN=Eif3i PE=1 SV=1	5.28	36860	10.8354	0.1	0.00922898
Q8QZY1	EIF3L_MOUSE	Eukaryotic translation initiation factor 3 subunit L OS=Mus musculus OX=10090 GN=Eif3l PE=1 SV=1	6.02	66841.1	6.83052	0.1	0.0146402
P63073	IF4E_MOUSE	Eukaryotic translation initiation factor 4E OS=Mus musculus OX=10090 GN=Eif4e PE=1 SV=1	5.75	25281.3	18.6767	5.53541	0.29638
P63242	IF5A1_MOUSE	Eukaryotic translation initiation factor 5A-1 OS=Mus musculus OX=10090 GN=Eif5a PE=1 SV=2	4.9	17060.4	21.6662	17.9405	0.828039
O55135	IF6_MOUSE	Eukaryotic translation initiation factor 6 OS=Mus musculus OX=10090 GN=Eif6 PE=1 SV=2	4.43	27024.3	12.8913	4.88631	0.379039
P43006	EAA2_MOUSE	Excitatory amino acid transporter 2 OS=Mus musculus OX=10090 GN=Slc1a2 PE=1 SV=1	6.28	62543.6	120.222	0.1	0.000831796
Q9CSH3	RRP44_MOUSE	Exosome complex exonuclease RRP44 OS=Mus musculus OX=10090 GN=Dis3 PE=1 SV=4	7.23	109807	3.93595	5.41309	1.3753
Q9CZU3	MTREX_MOUSE	Exosome RNA helicase MTR4 OS=Mus musculus OX=10090 GN=Mtrex PE=1 SV=1	6	118663	5.4802	6.03582	1.10139
Q6P5F9	XPO1_MOUSE	Exportin-1 OS=Mus musculus OX=10090 GN=Xpo1 PE=1 SV=1	5.68	124233	8.08173	0.1	0.0123736
Q9ERK4	XPO2_MOUSE	Exportin-2 OS=Mus musculus OX=10090 GN=Cse1l PE=1 SV=1	5.43	111253	23.6045	30.5426	1.29393
Q920B9	SP16H_MOUSE	FACT complex subunit SPT16 OS=Mus musculus OX=10090 GN=Supt16h PE=1 SV=2	5.36	120395	3.12293	4.92212	1.57612
Q08943	SSRP1_MOUSE	FACT complex subunit SSRP1 OS=Mus musculus OX=10090 GN=Ssrp1 PE=1 SV=2	6.34	81202.7	3.50887	7.15291	2.03852
P47757	CAPZB_MOUSE	F-actin-capping protein subunit beta OS=Mus musculus OX=10090 GN=Capzb PE=1 SV=3	5.35	31630.7	28.1945	8.70944	0.308906
Q91WJ8	FUBP1_MOUSE	Far upstream element-binding protein 1 OS=Mus musculus OX=10090 GN=Fubp1 PE=1 SV=1	7.96	68710.8	35.1605	18.441	0.524482
Q3U0V1	FUBP2_MOUSE	Far upstream element-binding protein 2 OS=Mus musculus OX=10090 GN=Khsrp PE=1 SV=2	6.99	77231.8	72.7462	95.5482	1.31345
Q9WUD8	FAIM1_MOUSE	Fas apoptotic inhibitory molecule 1 OS=Mus musculus OX=10090 GN=Faim PE=1 SV=1	5.31	20315	1.99537	42.2774	21.1877
G3X9C2	FBX50_MOUSE	F-box only protein 50 OS=Mus musculus OX=10090 GN=Nccrp1 PE=1 SV=2	6.75	30521.6	43.2031	6.6522	0.153975
P09528	FRIH_MOUSE	Ferritin heavy chain OS=Mus musculus OX=10090 GN=Fth1 PE=1 SV=2	5.49	21237.7	5.57651	6.1367	1.10046
P39749	FEN1_MOUSE	Flap endonuclease 1 OS=Mus musculus OX=10090 GN=Fen1 PE=1 SV=1	8.47	42656.8	16.9094	34.1758	2.02111
P05064	ALDOA_MOUSE	Fructose-bisphosphate aldolase A OS=Mus musculus OX=10090 GN=Aldoa PE=1 SV=2	8.07	39812.2	911.902	882.161	0.967386
P05063	ALDOC_MOUSE	Fructose-bisphosphate aldolase C OS=Mus musculus OX=10090 GN=Aldoc PE=1 SV=4	6.77	39794.1	125.281	96.6069	0.771122
P97807	FUMH_MOUSE	Fumarate hydratase_ mitochondrial OS=Mus musculus OX=10090 GN=Fh PE=1 SV=3	9.51	54585	44.8859	9.29835	0.207155
Q3TC72	FAHD2_MOUSE	Fumarylacetoacetate hydrolase domain-containing protein 2A OS=Mus musculus OX=10090 GN=Fahd2 PE=1 SV=1	8.17	35089.6	6.67296	0.1	0.0149859
Q8VDC1	FYCO1_MOUSE	FYVE and coiled-coil domain-containing protein 1 OS=Mus musculus OX=10090 GN=Fyco1 PE=1 SV=1	4.74	164161	5.07248	52.8224	10.4135
Q8VED9	LEGL_MOUSE	Galectin-related protein OS=Mus musculus OX=10090 GN=Lgalsl PE=1 SV=1	4.96	19183.8	55.9911	17.4949	0.312459
Q9QYB5	ADDG_MOUSE	Gamma-adducin OS=Mus musculus OX=10090 GN=Add3 PE=1 SV=2	5.58	79119.4	11.1155	9.29386	0.836121
P04344	CRGB_MOUSE	Gamma-crystallin B OS=Mus musculus OX=10090 GN=Crygb PE=2 SV=4	7	21599	4.57886	0.1	0.0218395
P17183	ENOG_MOUSE	Gamma-enolase OS=Mus musculus OX=10090 GN=Eno2 PE=1 SV=2	4.8	47638.9	798.471	776.9	0.972985
Q9D7X8	GGCT_MOUSE	Gamma-glutamylcyclotransferase OS=Mus musculus OX=10090 GN=Ggct PE=1 SV=1	5.39	21451.2	2.32919	0.1	0.0429334
Q8VE33	GD1L1_MOUSE	Ganglioside-induced differentiation-associated protein 1-like 1 OS=Mus musculus OX=10090 GN=Gdap1l1 PE=1 SV=1	6.16	42660	2.75397	0.1	0.0363112
Q9ESZ8	GTF2I_MOUSE	General transcription factor II-I OS=Mus musculus OX=10090 GN=Gtf2i PE=1 SV=3	6.18	112779	22.2311	8.99448	0.40459
Q9Z1Z0	USO1_MOUSE	General vesicular transport factor p115 OS=Mus musculus OX=10090 GN=Uso1 PE=1 SV=2	4.67	108067	8.20317	0.1	0.0121904
Q9CQI3	GMFB_MOUSE	Glia maturation factor beta OS=Mus musculus OX=10090 GN=Gmfb PE=1 SV=3	4.89	16894.2	4.07692	0.1	0.0245283
P03995	GFAP_MOUSE	Glial fibrillary acidic protein OS=Mus musculus OX=10090 GN=Gfap PE=1 SV=4	5.1	49957.2	1435.24	0.1	6.96748e-05
Q8BZM1	GLMN_MOUSE	Glomulin OS=Mus musculus OX=10090 GN=Glmn PE=1 SV=1	4.81	68668.1	4.39342	0.1	0.0227613
Q9CRC9	GNPI2_MOUSE	Glucosamine-6-phosphate isomerase 2 OS=Mus musculus OX=10090 GN=Gnpda2 PE=1 SV=1	6.48	31311.9	8.93085	0.1	0.0111971
Q00612	G6PD1_MOUSE	Glucose-6-phosphate 1-dehydrogenase X OS=Mus musculus OX=10090 GN=G6pdx PE=1 SV=3	6.07	59718.9	20.9616	6.37284	0.304024
P06745	G6PI_MOUSE	Glucose-6-phosphate isomerase OS=Mus musculus OX=10090 GN=Gpi PE=1 SV=4	8.22	62995.1	471.328	356.563	0.756508
O08795	GLU2B_MOUSE	Glucosidase 2 subunit beta OS=Mus musculus OX=10090 GN=Prkcsh PE=1 SV=1	4.21	59762.3	42.3405	46.4067	1.09603
P26443	DHE3_MOUSE	Glutamate dehydrogenase 1_ mitochondrial OS=Mus musculus OX=10090 GN=Glud1 PE=1 SV=1	7.99	61679.1	40.5869	7.86265	0.193724
D3Z7P3	GLSK_MOUSE	Glutaminase kidney isoform_ mitochondrial OS=Mus musculus OX=10090 GN=Gls PE=1 SV=1	7.9	74819.3	141.155	9.57835	0.067857
Q9D172	GAL3A_MOUSE	Glutamine amidotransferase-like class 1 domain-containing protein 3A_ mitochondrial OS=Mus musculus OX=10090 GN=Gatd3a PE=1 SV=1	9.04	28432.6	25.9384	0.1	0.00385529
P15105	GLNA_MOUSE	Glutamine synthetase OS=Mus musculus OX=10090 GN=Glul PE=1 SV=6	6.69	42861.1	106.971	302.001	2.82321
P11352	GPX1_MOUSE	Glutathione peroxidase 1 OS=Mus musculus OX=10090 GN=Gpx1 PE=1 SV=2	7.05	22407.4	3.14573	0.1	0.0317891
P47791	GSHR_MOUSE	Glutathione reductase_ mitochondrial OS=Mus musculus OX=10090 GN=Gsr PE=1 SV=3	7.92	54290.1	31.589	10.3492	0.327621
P19157	GSTP1_MOUSE	Glutathione S-transferase P 1 OS=Mus musculus OX=10090 GN=Gstp1 PE=1 SV=2	7.96	23780.3	206.441	217.731	1.05469
P16858	G3P_MOUSE	Glyceraldehyde-3-phosphate dehydrogenase OS=Mus musculus OX=10090 GN=Gapdh PE=1 SV=2	8.36	36095.2	2078.15	3850.91	1.85304
Q8CHP8	PGP_MOUSE	Glycerol-3-phosphate phosphatase OS=Mus musculus OX=10090 GN=Pgp PE=1 SV=1	5.02	34997	10.4485	0.1	0.00957073
Q8CI94	PYGB_MOUSE	Glycogen phosphorylase_ brain form OS=Mus musculus OX=10090 GN=Pygb PE=1 SV=3	6.31	97414.4	946.874	3576.49	3.77715
Q9WUB3	PYGM_MOUSE	Glycogen phosphorylase_ muscle form OS=Mus musculus OX=10090 GN=Pygm PE=1 SV=3	6.71	97742.7	638.292	6.77636	0.0106164
Q9CPV4	GLOD4_MOUSE	Glyoxalase domain-containing protein 4 OS=Mus musculus OX=10090 GN=Glod4 PE=1 SV=1	5.13	33601.9	40.1084	16.7516	0.417658
Q61543	GSLG1_MOUSE	Golgi apparatus protein 1 OS=Mus musculus OX=10090 GN=Glg1 PE=1 SV=1	6.44	137612	8.60906	0.1	0.0116157
Q8BXA1	GOLI4_MOUSE	Golgi integral membrane protein 4 OS=Mus musculus OX=10090 GN=Golim4 PE=1 SV=1	4.59	76841.9	2.03773	0.1	0.0490743
Q99LP6	GRPE1_MOUSE	GrpE protein homolog 1_ mitochondrial OS=Mus musculus OX=10090 GN=Grpel1 PE=1 SV=1	8.57	24535.2	19.3984	0.1	0.00515507
Q9WTP7	KAD3_MOUSE	GTP:AMP phosphotransferase AK3_ mitochondrial OS=Mus musculus OX=10090 GN=Ak3 PE=1 SV=3	9.34	25483.4	6.88215	4.90434	0.712617
P32883	RASK_MOUSE	GTPase KRas OS=Mus musculus OX=10090 GN=Kras PE=1 SV=1	6.4	21941	9.12781	10.0018	1.09575
P62827	RAN_MOUSE	GTP-binding nuclear protein Ran OS=Mus musculus OX=10090 GN=Ran PE=1 SV=3	7.33	24594.2	211.759	210.445	0.993794
Q921J2	RHEB_MOUSE	GTP-binding protein Rheb OS=Mus musculus OX=10090 GN=Rheb PE=1 SV=1	5.57	20508.5	7.93093	5.01193	0.631947
P36536	SAR1A_MOUSE	GTP-binding protein SAR1a OS=Mus musculus OX=10090 GN=Sar1a PE=1 SV=1	6.55	22485	5.49428	0.1	0.0182008
Q9CQC9	SAR1B_MOUSE	GTP-binding protein SAR1b OS=Mus musculus OX=10090 GN=Sar1b PE=1 SV=1	5.72	22495.9	24.4748	0.1	0.00408584
Q61017	GBGT2_MOUSE	Guanine nucleotide-binding protein G(I)/G(S)/G(O) subunit gamma-T2 OS=Mus musculus OX=10090 GN=Gngt2 PE=3 SV=2	5.26	7859.05	8.49354	0.1	0.0117737
P62874	GBB1_MOUSE	Guanine nucleotide-binding protein G(I)/G(S)/G(T) subunit beta-1 OS=Mus musculus OX=10090 GN=Gnb1 PE=1 SV=3	5.56	38175.4	96.0988	1211.58	12.6077
P62880	GBB2_MOUSE	Guanine nucleotide-binding protein G(I)/G(S)/G(T) subunit beta-2 OS=Mus musculus OX=10090 GN=Gnb2 PE=1 SV=3	5.56	38072.5	46.3477	0.1	0.0021576
Q61011	GBB3_MOUSE	Guanine nucleotide-binding protein G(I)/G(S)/G(T) subunit beta-3 OS=Mus musculus OX=10090 GN=Gnb3 PE=1 SV=2	5.3	38209.7	454.913	0.1	0.000219822
P18872	GNAO_MOUSE	Guanine nucleotide-binding protein G(o) subunit alpha OS=Mus musculus OX=10090 GN=Gnao1 PE=1 SV=3	5.2	40654.9	88.3276	14.8683	0.168332
P21279	GNAQ_MOUSE	Guanine nucleotide-binding protein G(q) subunit alpha OS=Mus musculus OX=10090 GN=Gnaq PE=1 SV=4	5.35	42443.3	6.3373	0.1	0.0157796
P20612	GNAT1_MOUSE	Guanine nucleotide-binding protein G(t) subunit alpha-1 OS=Mus musculus OX=10090 GN=Gnat1 PE=1 SV=3	5.28	40423	121.71	1776.53	14.5963
P50149	GNAT2_MOUSE	Guanine nucleotide-binding protein G(t) subunit alpha-2 OS=Mus musculus OX=10090 GN=Gnat2 PE=2 SV=2	5.04	40688.1	661.688	156.504	0.236522
Q61012	GBG1_MOUSE	Guanine nucleotide-binding protein G(T) subunit gamma-T1 OS=Mus musculus OX=10090 GN=Gngt1 PE=1 SV=3	4.55	8699.02	6.50632	62.7678	9.64721
Q64520	KGUA_MOUSE	Guanylate kinase OS=Mus musculus OX=10090 GN=Guk1 PE=1 SV=2	6.15	22032	222.227	120.85	0.543813
P43081	GUC1A_MOUSE	Guanylyl cyclase-activating protein 1 OS=Mus musculus OX=10090 GN=Guca1a PE=1 SV=3	4.24	23157	36.428	26.5487	0.728799
Q9CY66	GAR1_MOUSE	H/ACA ribonucleoprotein complex subunit 1 OS=Mus musculus OX=10090 GN=Gar1 PE=1 SV=1	11.57	23645.2	18.5	16.3997	0.886466
Q3UGR5	HDHD2_MOUSE	Haloacid dehalogenase-like hydrolase domain-containing protein 2 OS=Mus musculus OX=10090 GN=Hdhd2 PE=1 SV=2	5.65	28901.3	33.5054	0.1	0.00298459
P16627	HS71L_MOUSE	Heat shock 70 kDa protein 1-like OS=Mus musculus OX=10090 GN=Hspa1l PE=1 SV=4	5.85	71036.6	157.302	260.929	1.65877
Q61316	HSP74_MOUSE	Heat shock 70 kDa protein 4 OS=Mus musculus OX=10090 GN=Hspa4 PE=1 SV=1	4.97	94931.2	87.7531	31.5745	0.359811
P48722	HS74L_MOUSE	Heat shock 70 kDa protein 4L OS=Mus musculus OX=10090 GN=Hspa4l PE=1 SV=2	5.42	95237.7	245.274	465.785	1.89904
P63017	HSP7C_MOUSE	Heat shock cognate 71 kDa protein OS=Mus musculus OX=10090 GN=Hspa8 PE=1 SV=1	5.2	71099.3	834.325	569.079	0.682083
Q61699	HS105_MOUSE	Heat shock protein 105 kDa OS=Mus musculus OX=10090 GN=Hsph1 PE=1 SV=2	5.24	97377	25.0642	0.1	0.00398976
P07901	HS90A_MOUSE	Heat shock protein HSP 90-alpha OS=Mus musculus OX=10090 GN=Hsp90aa1 PE=1 SV=4	4.74	85187.2	549.443	1037.41	1.88811
P11499	HS90B_MOUSE	Heat shock protein HSP 90-beta OS=Mus musculus OX=10090 GN=Hsp90ab1 PE=1 SV=3	4.78	83623.5	186.991	114.311	0.61132
P51859	HDGF_MOUSE	Hepatoma-derived growth factor OS=Mus musculus OX=10090 GN=Hdgf PE=1 SV=2	4.6	26382.8	74.0355	96.3098	1.30086
Q3UMU9	HDGR2_MOUSE	Hepatoma-derived growth factor-related protein 2 OS=Mus musculus OX=10090 GN=Hdgfl2 PE=1 SV=1	9.22	74461.8	14.0568	16.8333	1.19752
Q9JMG7	HDGR3_MOUSE	Hepatoma-derived growth factor-related protein 3 OS=Mus musculus OX=10090 GN=Hdgfl3 PE=1 SV=2	8.93	22487.6	63.0017	81.8401	1.29901
Q3TEA8	HP1B3_MOUSE	Heterochromatin protein 1-binding protein 3 OS=Mus musculus OX=10090 GN=Hp1bp3 PE=1 SV=1	10.38	61094.8	101.285	58.0353	0.57299
Q99020	ROAA_MOUSE	Heterogeneous nuclear ribonucleoprotein A/B OS=Mus musculus OX=10090 GN=Hnrnpab PE=1 SV=1	8.16	30945.4	121.444	183.871	1.51404
Q9CX86	ROA0_MOUSE	Heterogeneous nuclear ribonucleoprotein A0 OS=Mus musculus OX=10090 GN=Hnrnpa0 PE=1 SV=1	9.68	30701.5	110.4	224.28	2.03152
P49312	ROA1_MOUSE	Heterogeneous nuclear ribonucleoprotein A1 OS=Mus musculus OX=10090 GN=Hnrnpa1 PE=1 SV=2	9.63	34310.3	483.589	724.128	1.4974
Q8BG05	ROA3_MOUSE	Heterogeneous nuclear ribonucleoprotein A3 OS=Mus musculus OX=10090 GN=Hnrnpa3 PE=1 SV=1	9.3	39880.2	375.024	563.034	1.50133
Q60668	HNRPD_MOUSE	Heterogeneous nuclear ribonucleoprotein D0 OS=Mus musculus OX=10090 GN=Hnrnpd PE=1 SV=2	7.92	38525.3	122.952	120.663	0.981378
Q9Z130	HNRDL_MOUSE	Heterogeneous nuclear ribonucleoprotein D-like OS=Mus musculus OX=10090 GN=Hnrnpdl PE=1 SV=1	7.17	33729.9	71.2693	49.6371	0.696472
Q9Z2X1	HNRPF_MOUSE	Heterogeneous nuclear ribonucleoprotein F OS=Mus musculus OX=10090 GN=Hnrnpf PE=1 SV=3	5.18	46072.1	208.897	218.105	1.04408
O35737	HNRH1_MOUSE	Heterogeneous nuclear ribonucleoprotein H OS=Mus musculus OX=10090 GN=Hnrnph1 PE=1 SV=3	5.88	49484.7	152.742	181.224	1.18647
P70333	HNRH2_MOUSE	Heterogeneous nuclear ribonucleoprotein H2 OS=Mus musculus OX=10090 GN=Hnrnph2 PE=1 SV=1	5.88	49564.8	105.115	93.5198	0.88969
P61979	HNRPK_MOUSE	Heterogeneous nuclear ribonucleoprotein K OS=Mus musculus OX=10090 GN=Hnrnpk PE=1 SV=1	5.22	51261.5	436.082	533.788	1.22406
Q8R081	HNRPL_MOUSE	Heterogeneous nuclear ribonucleoprotein L OS=Mus musculus OX=10090 GN=Hnrnpl PE=1 SV=2	8.05	64591.1	229.1	234.748	1.02465
Q9D0E1	HNRPM_MOUSE	Heterogeneous nuclear ribonucleoprotein M OS=Mus musculus OX=10090 GN=Hnrnpm PE=1 SV=3	8.93	77991.2	141.33	114.953	0.813363
Q7TMK9	HNRPQ_MOUSE	Heterogeneous nuclear ribonucleoprotein Q OS=Mus musculus OX=10090 GN=Syncrip PE=1 SV=2	8.86	69860.9	72.7425	60.7693	0.835403
Q8VEK3	HNRPU_MOUSE	Heterogeneous nuclear ribonucleoprotein U OS=Mus musculus OX=10090 GN=Hnrnpu PE=1 SV=1	5.86	88716.2	329.135	611.486	1.85786
Q00PI9	HNRL2_MOUSE	Heterogeneous nuclear ribonucleoprotein U-like protein 2 OS=Mus musculus OX=10090 GN=Hnrnpul2 PE=1 SV=2	4.63	85567.7	52.4411	71.3905	1.36135
O88569	ROA2_MOUSE	Heterogeneous nuclear ribonucleoproteins A2/B1 OS=Mus musculus OX=10090 GN=Hnrnpa2b1 PE=1 SV=2	9.27	37459.8	791.702	1377.96	1.7405
Q9Z204	HNRPC_MOUSE	Heterogeneous nuclear ribonucleoproteins C1/C2 OS=Mus musculus OX=10090 GN=Hnrnpc PE=1 SV=1	4.72	34441.9	217.782	281.49	1.29253
P17710	HXK1_MOUSE	Hexokinase-1 OS=Mus musculus OX=10090 GN=Hk1 PE=1 SV=3	6.38	109615	87.8293	37.669	0.428888
O08528	HXK2_MOUSE	Hexokinase-2 OS=Mus musculus OX=10090 GN=Hk2 PE=1 SV=1	5.72	104018	118.339	17.8069	0.150474
Q9JL35	HMGN5_MOUSE	High mobility group nucleosome-binding domain-containing protein 5 OS=Mus musculus OX=10090 GN=Hmgn5 PE=1 SV=2	4.1	45514.8	47.0204	9.18456	0.195331
P63158	HMGB1_MOUSE	High mobility group protein B1 OS=Mus musculus OX=10090 GN=Hmgb1 PE=1 SV=2	5.45	25064.9	132.692	239.005	1.8012
P30681	HMGB2_MOUSE	High mobility group protein B2 OS=Mus musculus OX=10090 GN=Hmgb2 PE=1 SV=3	7.2	24333	83.4141	316.338	3.79238
O54879	HMGB3_MOUSE	High mobility group protein B3 OS=Mus musculus OX=10090 GN=Hmgb3 PE=1 SV=3	8.73	23181.1	34.7855	95.613	2.74864
P17095	HMGA1_MOUSE	High mobility group protein HMG-I/HMG-Y OS=Mus musculus OX=10090 GN=Hmga1 PE=1 SV=4	11.08	11614	24.3823	51.3133	2.10453
P62748	HPCL1_MOUSE	Hippocalcin-like protein 1 OS=Mus musculus OX=10090 GN=Hpcal1 PE=1 SV=2	5.2	22452.3	3.91345	0.1	0.0255529
P70349	HINT1_MOUSE	Histidine triad nucleotide-binding protein 1 OS=Mus musculus OX=10090 GN=Hint1 PE=1 SV=3	6.45	13891	54.565	41.0414	0.752157
O09106	HDAC1_MOUSE	Histone deacetylase 1 OS=Mus musculus OX=10090 GN=Hdac1 PE=1 SV=1	5.17	55645.3	22.0663	13.4613	0.61004
P70288	HDAC2_MOUSE	Histone deacetylase 2 OS=Mus musculus OX=10090 GN=Hdac2 PE=1 SV=1	5.53	55872.5	17.1444	17.2732	1.00751
O55128	SAP18_MOUSE	Histone deacetylase complex subunit SAP18 OS=Mus musculus OX=10090 GN=Sap18 PE=1 SV=1	9.86	17652.2	9.12246	19.1574	2.10002
P10922	H10_MOUSE	Histone H1.0 OS=Mus musculus OX=10090 GN=H1-0 PE=2 SV=4	11.64	20860.9	56.4956	40.8566	0.723183
P43275	H11_MOUSE	Histone H1.1 OS=Mus musculus OX=10090 GN=H1-1 PE=1 SV=2	11.7	21785.1	122.153	389.557	3.18908
P15864	H12_MOUSE	Histone H1.2 OS=Mus musculus OX=10090 GN=H1-2 PE=1 SV=2	11.76	21266.7	157.87	1590	10.0716
P43277	H13_MOUSE	Histone H1.3 OS=Mus musculus OX=10090 GN=H1-3 PE=1 SV=2	11.79	22099.5	157.87	144.791	0.917155
P43274	H14_MOUSE	Histone H1.4 OS=Mus musculus OX=10090 GN=H1-4 PE=1 SV=2	11.85	21977.3	596.976	1084.8	1.81715
P43276	H15_MOUSE	Histone H1.5 OS=Mus musculus OX=10090 GN=H1-5 PE=1 SV=2	11.68	22576.2	125.814	476.989	3.79123
Q64522	H2A2B_MOUSE	Histone H2A type 2-B OS=Mus musculus OX=10090 GN=H2ac21 PE=1 SV=3	11.51	14013.4	822.364	2380.98	2.89528
P68433	H31_MOUSE	Histone H3.1 OS=Mus musculus OX=10090 GN=H3c1 PE=1 SV=2	11.69	15518.2	0.1	873.454	8734.54
P84228	H32_MOUSE	Histone H3.2 OS=Mus musculus OX=10090 GN=H3c2 PE=1 SV=2	11.81	15445.1	638.107	873.454	1.36882
P62806	H4_MOUSE	Histone H4 OS=Mus musculus OX=10090 GN=H4c1 PE=1 SV=2	11.89	11367.4	525.706	1204.11	2.29046
Q60972	RBBP4_MOUSE	Histone-binding protein RBBP4 OS=Mus musculus OX=10090 GN=Rbbp4 PE=1 SV=5	4.56	47940.9	50.4259	71.0936	1.40986
Q60973	RBBP7_MOUSE	Histone-binding protein RBBP7 OS=Mus musculus OX=10090 GN=Rbbp7 PE=1 SV=1	4.72	48132.3	13.9449	20.3895	1.46215
Q8BGC0	HTSF1_MOUSE	HIV Tat-specific factor 1 homolog OS=Mus musculus OX=10090 GN=Htatsf1 PE=1 SV=1	4.08	86696.2	13.3026	11.5653	0.869399
Q61191	HCFC1_MOUSE	Host cell factor 1 OS=Mus musculus OX=10090 GN=Hcfc1 PE=1 SV=2	6.82	212319	1.16124	12.1141	10.432
Q99L47	F10A1_MOUSE	Hsc70-interacting protein OS=Mus musculus OX=10090 GN=St13 PE=1 SV=1	5.01	41827.1	82.8023	22.7287	0.274494
Q61081	CDC37_MOUSE	Hsp90 co-chaperone Cdc37 OS=Mus musculus OX=10090 GN=Cdc37 PE=1 SV=1	5.07	45106.8	13.333	7.30366	0.547788
Q99KB8	GLO2_MOUSE	Hydroxyacylglutathione hydrolase_ mitochondrial OS=Mus musculus OX=10090 GN=Hagh PE=1 SV=2	7.62	34540.4	20.1412	12.804	0.635714
Q2TPA8	HSDL2_MOUSE	Hydroxysteroid dehydrogenase-like protein 2 OS=Mus musculus OX=10090 GN=Hsdl2 PE=1 SV=1	6.33	54550.7	7.36446	0.1	0.0135787
P00493	HPRT_MOUSE	Hypoxanthine-guanine phosphoribosyltransferase OS=Mus musculus OX=10090 GN=Hprt1 PE=1 SV=3	6.26	24798.5	440.97	410.029	0.929835
Q9JKR6	HYOU1_MOUSE	Hypoxia up-regulated protein 1 OS=Mus musculus OX=10090 GN=Hyou1 PE=1 SV=1	4.94	111409	21.2107	5.73929	0.270585
P70168	IMB1_MOUSE	Importin subunit beta-1 OS=Mus musculus OX=10090 GN=Kpnb1 PE=1 SV=2	4.49	98438.9	14.32	0.1	0.00698326
Q8BKC5	IPO5_MOUSE	Importin-5 OS=Mus musculus OX=10090 GN=Ipo5 PE=1 SV=3	4.63	125074	13.1518	0.1	0.0076035
Q9EPL8	IPO7_MOUSE	Importin-7 OS=Mus musculus OX=10090 GN=Ipo7 PE=1 SV=2	4.51	120798	11.7812	6.50851	0.552448
Q91VM9	IPYR2_MOUSE	Inorganic pyrophosphatase 2_ mitochondrial OS=Mus musculus OX=10090 GN=Ppa2 PE=1 SV=1	6.57	38570.8	48.8249	13.1709	0.269759
Q9D819	IPYR_MOUSE	Inorganic pyrophosphatase OS=Mus musculus OX=10090 GN=Ppa1 PE=1 SV=1	5.24	33123.3	139.608	101.115	0.724274
Q9D892	ITPA_MOUSE	Inosine triphosphate pyrophosphatase OS=Mus musculus OX=10090 GN=Itpa PE=1 SV=2	5.52	22239.2	11.6194	8.08531	0.695846
P50096	IMDH1_MOUSE	Inosine-5'-monophosphate dehydrogenase 1 OS=Mus musculus OX=10090 GN=Impdh1 PE=1 SV=2	6.37	55620.8	273.491	143.338	0.524104
P24547	IMDH2_MOUSE	Inosine-5'-monophosphate dehydrogenase 2 OS=Mus musculus OX=10090 GN=Impdh2 PE=1 SV=2	6.95	56214.4	35.5424	23.8022	0.669683
O55023	IMPA1_MOUSE	Inositol monophosphatase 1 OS=Mus musculus OX=10090 GN=Impa1 PE=1 SV=1	4.9	30835.5	66.3935	45.3061	0.682388
Q9JHR7	IDE_MOUSE	Insulin-degrading enzyme OS=Mus musculus OX=10090 GN=Ide PE=1 SV=1	6.11	118514	4.70292	0.1	0.0212634
Q9CXY6	ILF2_MOUSE	Interleukin enhancer-binding factor 2 OS=Mus musculus OX=10090 GN=Ilf2 PE=1 SV=1	5.01	43290.3	72.8899	62.3767	0.855766
Q9Z1X4	ILF3_MOUSE	Interleukin enhancer-binding factor 3 OS=Mus musculus OX=10090 GN=Ilf3 PE=1 SV=2	9.05	96420.4	44.9436	31.7682	0.706845
Q8R0S2	IQEC1_MOUSE	IQ motif and SEC7 domain-containing protein 1 OS=Mus musculus OX=10090 GN=Iqsec1 PE=1 SV=2	6.75	108871	3.65954	0.1	0.0273258
P85094	ISC2A_MOUSE	Isochorismatase domain-containing protein 2A OS=Mus musculus OX=10090 GN=Isoc2a PE=1 SV=1	8.01	22759.5	7.19768	0.1	0.0138934
Q9D6R2	IDH3A_MOUSE	Isocitrate dehydrogenase [NAD] subunit alpha_ mitochondrial OS=Mus musculus OX=10090 GN=Idh3a PE=1 SV=1	6.3	40095	330.162	25.6133	0.077578
P70404	IDHG1_MOUSE	Isocitrate dehydrogenase [NAD] subunit gamma 1_ mitochondrial OS=Mus musculus OX=10090 GN=Idh3g PE=1 SV=1	9.33	43184.7	67.7658	5.7575	0.0849617
O88844	IDHC_MOUSE	Isocitrate dehydrogenase [NADP] cytoplasmic OS=Mus musculus OX=10090 GN=Idh1 PE=1 SV=2	6.83	47073.7	43.6999	44.7365	1.02372
P54071	IDHP_MOUSE	Isocitrate dehydrogenase [NADP]_ mitochondrial OS=Mus musculus OX=10090 GN=Idh2 PE=1 SV=3	8.9	51362.5	14.8723	0.1	0.00672393
Q8BIJ6	SYIM_MOUSE	Isoleucine--tRNA ligase_ mitochondrial OS=Mus musculus OX=10090 GN=Iars2 PE=1 SV=1	6.4	113945	8.98776	0.1	0.0111262
Q02257	PLAK_MOUSE	Junction plakoglobin OS=Mus musculus OX=10090 GN=Jup PE=1 SV=3	5.72	82542.3	206.256	75.3744	0.365441
Q60749	KHDR1_MOUSE	KH domain-containing_ RNA-binding_ signal transduction-associated protein 1 OS=Mus musculus OX=10090 GN=Khdrbs1 PE=1 SV=2	9	48541.8	87.1609	77.8374	0.893031
Q9R226	KHDR3_MOUSE	KH domain-containing_ RNA-binding_ signal transduction-associated protein 3 OS=Mus musculus OX=10090 GN=Khdrbs3 PE=1 SV=1	8.56	38807.5	0.1	24.5532	245.532
Q61595	KTN1_MOUSE	Kinectin OS=Mus musculus OX=10090 GN=Ktn1 PE=1 SV=1	5.56	153163	20.6307	0.1	0.00484715
Q61768	KINH_MOUSE	Kinesin-1 heavy chain OS=Mus musculus OX=10090 GN=Kif5b PE=1 SV=3	6.04	110293	3.99002	0.1	0.0250625
Q9CPU0	LGUL_MOUSE	Lactoylglutathione lyase OS=Mus musculus OX=10090 GN=Glo1 PE=1 SV=3	5.08	20980.7	139.983	53.4691	0.38197
Q61029	LAP2B_MOUSE	Lamina-associated polypeptide 2_ isoforms beta/delta/epsilon/gamma OS=Mus musculus OX=10090 GN=Tmpo PE=1 SV=4	10.03	50429.8	31.8475	98.5712	3.09509
P14733	LMNB1_MOUSE	Lamin-B1 OS=Mus musculus OX=10090 GN=Lmnb1 PE=1 SV=3	4.92	67013.8	225.454	605.675	2.68646
P21619	LMNB2_MOUSE	Lamin-B2 OS=Mus musculus OX=10090 GN=Lmnb2 PE=1 SV=2	5.25	67432.2	65.3049	96.3796	1.47584
Q6PB66	LPPRC_MOUSE	Leucine-rich PPR motif-containing protein_ mitochondrial OS=Mus musculus OX=10090 GN=Lrpprc PE=1 SV=2	6.43	157870	809.707	1905.3	2.35307
Q922Q8	LRC59_MOUSE	Leucine-rich repeat-containing protein 59 OS=Mus musculus OX=10090 GN=Lrrc59 PE=1 SV=1	10.22	35333.6	23.2379	30.6199	1.31767
P24527	LKHA4_MOUSE	Leukotriene A-4 hydrolase OS=Mus musculus OX=10090 GN=Lta4h PE=1 SV=4	5.99	69678.3	44.9557	22.2055	0.493942
P58710	GGLO_MOUSE	L-gulonolactone oxidase OS=Mus musculus OX=10090 GN=Gulo PE=1 SV=3	8.2	51105.7	60.0255	0.1	0.00166596
Q9ERG0	LIMA1_MOUSE	LIM domain and actin-binding protein 1 OS=Mus musculus OX=10090 GN=Lima1 PE=1 SV=3	6.18	84687.2	4.21504	0.1	0.0237245
P06151	LDHA_MOUSE	L-lactate dehydrogenase A chain OS=Mus musculus OX=10090 GN=Ldha PE=1 SV=3	7.68	36840.8	1409.68	1952.73	1.38523
P16125	LDHB_MOUSE	L-lactate dehydrogenase B chain OS=Mus musculus OX=10090 GN=Ldhb PE=1 SV=2	5.65	36857.5	272.419	254.944	0.935853
Q91WC3	ACSL6_MOUSE	Long-chain-fatty-acid--CoA ligase 6 OS=Mus musculus OX=10090 GN=Acsl6 PE=1 SV=1	7.03	79043.9	24.0035	22.4672	0.935997
Q9D358	PPAC_MOUSE	Low molecular weight phosphotyrosine protein phosphatase OS=Mus musculus OX=10090 GN=Acp1 PE=1 SV=3	6.36	18648	16.8105	9.11795	0.542395
P32067	LA_MOUSE	Lupus La protein homolog OS=Mus musculus OX=10090 GN=Ssb PE=1 SV=1	10.47	47927.6	46.9319	71.199	1.51707
Q60767	LY75_MOUSE	Lymphocyte antigen 75 OS=Mus musculus OX=10090 GN=Ly75 PE=1 SV=2	5.97	200945	99.0714	83.3222	0.841032
Q99MN1	SYK_MOUSE	Lysine--tRNA ligase OS=Mus musculus OX=10090 GN=Kars1 PE=1 SV=1	5.57	68296	10.6348	0.1	0.00940311
Q9DAR7	DCPS_MOUSE	m7GpppX diphosphatase OS=Mus musculus OX=10090 GN=Dcps PE=1 SV=1	6.05	39102.3	35.674	37.9494	1.06378
P34884	MIF_MOUSE	Macrophage migration inhibitory factor OS=Mus musculus OX=10090 GN=Mif PE=1 SV=2	7.17	12675.4	64.1379	84.2453	1.3135
Q6P7F1	MPP4_MOUSE	MAGUK p55 subfamily member 4 OS=Mus musculus OX=10090 GN=Mpp4 PE=1 SV=1	5.18	73085	17.6168	11.979	0.679974
Q9JLB0	MPP6_MOUSE	MAGUK p55 subfamily member 6 OS=Mus musculus OX=10090 GN=Mpp6 PE=1 SV=1	5.99	62916	150.603	0.1	0.000663995
P14152	MDHC_MOUSE	Malate dehydrogenase_ cytoplasmic OS=Mus musculus OX=10090 GN=Mdh1 PE=1 SV=3	6.18	36682.3	677.114	345.659	0.510489
P08249	MDHM_MOUSE	Malate dehydrogenase_ mitochondrial OS=Mus musculus OX=10090 GN=Mdh2 PE=1 SV=3	8.85	36067.7	542.332	307.966	0.567855
Q9R0Q9	MPU1_MOUSE	Mannose-P-dolichol utilization defect 1 protein OS=Mus musculus OX=10090 GN=Mpdu1 PE=1 SV=1	8.95	26782.7	9.97687	6.54311	0.655828
Q80U28	MADD_MOUSE	MAP kinase-activating death domain protein OS=Mus musculus OX=10090 GN=Madd PE=1 SV=2	5.65	176378	9.49336	0.1	0.0105337
Q8K310	MATR3_MOUSE	Matrin-3 OS=Mus musculus OX=10090 GN=Matr3 PE=1 SV=1	5.85	95143.7	161.011	180.723	1.12242
P45952	ACADM_MOUSE	Medium-chain specific acyl-CoA dehydrogenase_ mitochondrial OS=Mus musculus OX=10090 GN=Acadm PE=1 SV=1	8.42	46937.5	36.6214	0.1	0.00273064
O35599	OPSG_MOUSE	Medium-wave-sensitive opsin 1 OS=Mus musculus OX=10090 GN=Opn1mw PE=1 SV=1	8.34	40845.3	135.784	0.1	0.000736465
O35954	PITM1_MOUSE	Membrane-associated phosphatidylinositol transfer protein 1 OS=Mus musculus OX=10090 GN=Pitpnm1 PE=1 SV=1	5.66	136081	17.7391	0.1	0.00563726
O55022	PGRC1_MOUSE	Membrane-associated progesterone receptor component 1 OS=Mus musculus OX=10090 GN=Pgrmc1 PE=1 SV=4	4.34	21808.3	21.383	21.2371	0.993178
Q80UU9	PGRC2_MOUSE	Membrane-associated progesterone receptor component 2 OS=Mus musculus OX=10090 GN=Pgrmc2 PE=1 SV=2	4.81	23448.2	8.16932	9.79215	1.19865
Q9CXI5	MANF_MOUSE	Mesencephalic astrocyte-derived neurotrophic factor OS=Mus musculus OX=10090 GN=Manf PE=1 SV=1	8.07	20829.9	6.35762	0.1	0.0157292
Q9R190	MTA2_MOUSE	Metastasis-associated protein MTA2 OS=Mus musculus OX=10090 GN=Mta2 PE=1 SV=1	10.17	75771.5	14.1482	17.5179	1.23817
Q9Z2D6	MECP2_MOUSE	Methyl-CpG-binding protein 2 OS=Mus musculus OX=10090 GN=Mecp2 PE=1 SV=1	10.69	52478.6	106.652	37.0318	0.34722
Q9JLZ3	AUHM_MOUSE	Methylglutaconyl-CoA hydratase_ mitochondrial OS=Mus musculus OX=10090 GN=Auh PE=1 SV=1	10.09	33680.2	40.2889	9.3031	0.23091
Q9CRB9	MIC19_MOUSE	MICOS complex subunit Mic19 OS=Mus musculus OX=10090 GN=Chchd3 PE=1 SV=1	8.54	26562.7	45.2613	18.4799	0.408294
Q9DCZ4	MIC26_MOUSE	MICOS complex subunit Mic26 OS=Mus musculus OX=10090 GN=Apoo PE=1 SV=2	9.61	22718.1	16.7875	6.28019	0.374098
Q78IK4	MIC27_MOUSE	MICOS complex subunit Mic27 OS=Mus musculus OX=10090 GN=Apool PE=1 SV=1	9.78	29374.8	8.45392	0.1	0.0118288
Q8CAQ8	MIC60_MOUSE	MICOS complex subunit Mic60 OS=Mus musculus OX=10090 GN=Immt PE=1 SV=1	6.19	84299.4	72.8531	10.1899	0.139869
P14873	MAP1B_MOUSE	Microtubule-associated protein 1B OS=Mus musculus OX=10090 GN=Map1b PE=1 SV=2	4.57	271510	293.774	69.594	0.236896
P20357	MTAP2_MOUSE	Microtubule-associated protein 2 OS=Mus musculus OX=10090 GN=Map2 PE=1 SV=2	4.63	199531	49.0344	32.2947	0.658612
P27546	MAP4_MOUSE	Microtubule-associated protein 4 OS=Mus musculus OX=10090 GN=Map4 PE=1 SV=3	4.71	118000	111.44	27.7127	0.248678
Q7TSJ2	MAP6_MOUSE	Microtubule-associated protein 6 OS=Mus musculus OX=10090 GN=Map6 PE=1 SV=2	10.16	96735	56.8729	0.1	0.00175831
Q8R001	MARE2_MOUSE	Microtubule-associated protein RP/EB family member 2 OS=Mus musculus OX=10090 GN=Mapre2 PE=1 SV=1	5.08	37174.3	4.92801	5.72128	1.16097
Q6PER3	MARE3_MOUSE	Microtubule-associated protein RP/EB family member 3 OS=Mus musculus OX=10090 GN=Mapre3 PE=1 SV=1	5.2	32251.4	30.2881	32.0558	1.05837
Q9CQV6	MLP3B_MOUSE	Microtubule-associated proteins 1A/1B light chain 3B OS=Mus musculus OX=10090 GN=Map1lc3b PE=1 SV=3	9.11	14616.9	57.2642	31.1641	0.544216
Q9CR62	M2OM_MOUSE	Mitochondrial 2-oxoglutarate/malate carrier protein OS=Mus musculus OX=10090 GN=Slc25a11 PE=1 SV=3	10.44	34326.1	153.093	30.6867	0.200444
Q791V5	MTCH2_MOUSE	Mitochondrial carrier homolog 2 OS=Mus musculus OX=10090 GN=Mtch2 PE=1 SV=1	8.2	34126.5	9.5791	0.1	0.0104394
Q9QZD8	DIC_MOUSE	Mitochondrial dicarboxylate carrier OS=Mus musculus OX=10090 GN=Slc25a10 PE=1 SV=2	9.61	32171.2	9.59634	0.1	0.0104206
Q9CRB8	MTFP1_MOUSE	Mitochondrial fission process protein 1 OS=Mus musculus OX=10090 GN=Mtfp1 PE=1 SV=1	9.06	18371.1	2.47142	0.1	0.0404626
Q9D6M3	GHC1_MOUSE	Mitochondrial glutamate carrier 1 OS=Mus musculus OX=10090 GN=Slc25a22 PE=1 SV=1	9.37	35126.7	37.8216	9.044	0.239122
Q9WTQ8	TIM23_MOUSE	Mitochondrial import inner membrane translocase subunit Tim23 OS=Mus musculus OX=10090 GN=Timm23 PE=1 SV=1	9.43	22149.4	3.91398	0.1	0.0255494
Q9CPQ3	TOM22_MOUSE	Mitochondrial import receptor subunit TOM22 homolog OS=Mus musculus OX=10090 GN=Tomm22 PE=1 SV=3	4.08	15536.8	8.89129	0.1	0.011247
Q9CZW5	TOM70_MOUSE	Mitochondrial import receptor subunit TOM70 OS=Mus musculus OX=10090 GN=Tomm70 PE=1 SV=2	7.39	68331.7	4.85093	0.1	0.0206146
Q8BG51	MIRO1_MOUSE	Mitochondrial Rho GTPase 1 OS=Mus musculus OX=10090 GN=Rhot1 PE=1 SV=1	6.07	73268.4	8.60082	0.1	0.0116268
Q8JZN7	MIRO2_MOUSE	Mitochondrial Rho GTPase 2 OS=Mus musculus OX=10090 GN=Rhot2 PE=1 SV=1	5.61	70154.7	5.5547	0.1	0.0180028
Q9WVA3	BUB3_MOUSE	Mitotic checkpoint protein BUB3 OS=Mus musculus OX=10090 GN=Bub3 PE=1 SV=2	6.42	37353.8	12.3433	9.88943	0.801197
P53986	MOT1_MOUSE	Monocarboxylate transporter 1 OS=Mus musculus OX=10090 GN=Slc16a1 PE=1 SV=1	7.37	53894.6	62.8006	66.1926	1.05401
Q9D0L8	MCES_MOUSE	mRNA cap guanine-N7 methyltransferase OS=Mus musculus OX=10090 GN=Rnmt PE=1 SV=1	6.1	53918.7	10.9587	0.1	0.00912515
Q7TPV4	MBB1A_MOUSE	Myb-binding protein 1A OS=Mus musculus OX=10090 GN=Mybbp1a PE=1 SV=2	9.42	152950	7.43206	0.1	0.0134552
Q8C854	MYEF2_MOUSE	Myelin expression factor 2 OS=Mus musculus OX=10090 GN=Myef2 PE=1 SV=1	9.39	63522.9	119.766	102.277	0.853973
Q63943	MEF2D_MOUSE	Myocyte-specific enhancer factor 2D OS=Mus musculus OX=10090 GN=Mef2d PE=1 SV=2	7.87	55293.2	16.6747	14.5806	0.874415
Q6PDN3	MYLK_MOUSE	Myosin light chain kinase_ smooth muscle OS=Mus musculus OX=10090 GN=Mylk PE=1 SV=3	5.87	215549	5.81689	0.1	0.0171913
Q3THE2	ML12B_MOUSE	Myosin regulatory light chain 12B OS=Mus musculus OX=10090 GN=Myl12b PE=1 SV=2	4.49	19836.2	12.8612	5.17128	0.402083
Q61879	MYH10_MOUSE	Myosin-10 OS=Mus musculus OX=10090 GN=Myh10 PE=1 SV=2	5.28	229966	11.4504	75.9023	6.6288
Q8VDD5	MYH9_MOUSE	Myosin-9 OS=Mus musculus OX=10090 GN=Myh9 PE=1 SV=4	5.39	227570	6.70939	0.1	0.0149045
Q5XKE0	MYPC2_MOUSE	Myosin-binding protein C_ fast-type OS=Mus musculus OX=10090 GN=Mybpc2 PE=1 SV=1	5.97	128208	19.5516	111.901	5.72338
Q99LD8	DDAH2_MOUSE	N(G)_N(G)-dimethylarginine dimethylaminohydrolase 2 OS=Mus musculus OX=10090 GN=Ddah2 PE=1 SV=1	5.62	29988	0.1	36.7334	367.334
Q9DCJ9	NPL_MOUSE	N-acetylneuraminate lyase OS=Mus musculus OX=10090 GN=Npl PE=1 SV=1	8.44	35187.6	12.6692	0.1	0.00789318
Q99KK2	NEUA_MOUSE	N-acylneuraminate cytidylyltransferase OS=Mus musculus OX=10090 GN=Cmas PE=1 SV=2	8.06	48685.3	16.812	8.77325	0.521843
Q8K4Z3	NNRE_MOUSE	NAD(P)H-hydrate epimerase OS=Mus musculus OX=10090 GN=Naxe PE=1 SV=1	7.64	31315.1	24.8375	10.0476	0.404533
Q99KE1	MAOM_MOUSE	NAD-dependent malic enzyme_ mitochondrial OS=Mus musculus OX=10090 GN=Me2 PE=1 SV=1	7.44	66483.5	43.9512	5.21457	0.118644
Q59J78	NDUF2_MOUSE	NADH dehydrogenase [ubiquinone] 1 alpha subcomplex assembly factor 2 OS=Mus musculus OX=10090 GN=Ndufaf2 PE=1 SV=1	8.89	19627.9	4.92368	0.1	0.02031
Q9D1H6	NDUF4_MOUSE	NADH dehydrogenase [ubiquinone] 1 alpha subcomplex assembly factor 4 OS=Mus musculus OX=10090 GN=Ndufaf4 PE=1 SV=1	10	20082.2	6.85288	0.1	0.0145924
O35683	NDUA1_MOUSE	NADH dehydrogenase [ubiquinone] 1 alpha subcomplex subunit 1 OS=Mus musculus OX=10090 GN=Ndufa1 PE=1 SV=1	9.83	8195.57	12.0726	0.1	0.00828319
Q99LC3	NDUAA_MOUSE	NADH dehydrogenase [ubiquinone] 1 alpha subcomplex subunit 10_ mitochondrial OS=Mus musculus OX=10090 GN=Ndufa10 PE=1 SV=1	7.74	40888.6	74.5183	6.59507	0.0885027
Q7TMF3	NDUAC_MOUSE	NADH dehydrogenase [ubiquinone] 1 alpha subcomplex subunit 12 OS=Mus musculus OX=10090 GN=Ndufa12 PE=1 SV=2	9.77	17143.5	36.9542	0.1	0.00270606
Q9ERS2	NDUAD_MOUSE	NADH dehydrogenase [ubiquinone] 1 alpha subcomplex subunit 13 OS=Mus musculus OX=10090 GN=Ndufa13 PE=1 SV=3	9.88	16859.7	79.5542	26.3554	0.331289
Q9CQ75	NDUA2_MOUSE	NADH dehydrogenase [ubiquinone] 1 alpha subcomplex subunit 2 OS=Mus musculus OX=10090 GN=Ndufa2 PE=1 SV=3	10.61	11029.7	47.7901	15.9151	0.33302
Q9CPP6	NDUA5_MOUSE	NADH dehydrogenase [ubiquinone] 1 alpha subcomplex subunit 5 OS=Mus musculus OX=10090 GN=Ndufa5 PE=1 SV=3	8.57	13416.8	33.3748	0.1	0.00299627
Q9CQZ5	NDUA6_MOUSE	NADH dehydrogenase [ubiquinone] 1 alpha subcomplex subunit 6 OS=Mus musculus OX=10090 GN=Ndufa6 PE=1 SV=1	10.76	15282.8	44.565	20.9539	0.470187
Q9Z1P6	NDUA7_MOUSE	NADH dehydrogenase [ubiquinone] 1 alpha subcomplex subunit 7 OS=Mus musculus OX=10090 GN=Ndufa7 PE=1 SV=3	10.79	12632.6	12.3509	0.1	0.00809656
Q9DCJ5	NDUA8_MOUSE	NADH dehydrogenase [ubiquinone] 1 alpha subcomplex subunit 8 OS=Mus musculus OX=10090 GN=Ndufa8 PE=1 SV=3	8.48	20448.3	45.1424	9.83612	0.217891
Q9DC69	NDUA9_MOUSE	NADH dehydrogenase [ubiquinone] 1 alpha subcomplex subunit 9_ mitochondrial OS=Mus musculus OX=10090 GN=Ndufa9 PE=1 SV=2	10.24	42639.3	56.5813	0.1	0.00176737
Q9DCS9	NDUBA_MOUSE	NADH dehydrogenase [ubiquinone] 1 beta subcomplex subunit 10 OS=Mus musculus OX=10090 GN=Ndufb10 PE=1 SV=3	8.08	21309	56.7047	0.1	0.00176352
O09111	NDUBB_MOUSE	NADH dehydrogenase [ubiquinone] 1 beta subcomplex subunit 11_ mitochondrial OS=Mus musculus OX=10090 GN=Ndufb11 PE=1 SV=2	4.92	17500.8	26.6712	0.1	0.00374936
Q9CQZ6	NDUB3_MOUSE	NADH dehydrogenase [ubiquinone] 1 beta subcomplex subunit 3 OS=Mus musculus OX=10090 GN=Ndufb3 PE=1 SV=1	9.61	11692.2	34.4382	0.1	0.00290375
Q9CQC7	NDUB4_MOUSE	NADH dehydrogenase [ubiquinone] 1 beta subcomplex subunit 4 OS=Mus musculus OX=10090 GN=Ndufb4 PE=1 SV=3	10.31	15081.3	55.7726	14.9078	0.267296
Q9CQH3	NDUB5_MOUSE	NADH dehydrogenase [ubiquinone] 1 beta subcomplex subunit 5_ mitochondrial OS=Mus musculus OX=10090 GN=Ndufb5 PE=1 SV=1	9.81	21767.3	56.0365	20.399	0.364031
Q3UIU2	NDUB6_MOUSE	NADH dehydrogenase [ubiquinone] 1 beta subcomplex subunit 6 OS=Mus musculus OX=10090 GN=Ndufb6 PE=1 SV=3	10.22	15515.1	21.4239	0.1	0.00466769
Q9CR61	NDUB7_MOUSE	NADH dehydrogenase [ubiquinone] 1 beta subcomplex subunit 7 OS=Mus musculus OX=10090 GN=Ndufb7 PE=1 SV=3	8.25	16558.9	27.0758	9.48249	0.35022
Q9D6J5	NDUB8_MOUSE	NADH dehydrogenase [ubiquinone] 1 beta subcomplex subunit 8_ mitochondrial OS=Mus musculus OX=10090 GN=Ndufb8 PE=1 SV=1	6.21	21932.9	18.2429	0.1	0.00548157
Q9CQJ8	NDUB9_MOUSE	NADH dehydrogenase [ubiquinone] 1 beta subcomplex subunit 9 OS=Mus musculus OX=10090 GN=Ndufb9 PE=1 SV=3	7.75	22269.3	12.2722	0.1	0.00814849
Q9CQ54	NDUC2_MOUSE	NADH dehydrogenase [ubiquinone] 1 subunit C2 OS=Mus musculus OX=10090 GN=Ndufc2 PE=1 SV=1	9.57	14220.7	41.9198	0.1	0.00238551
Q91YT0	NDUV1_MOUSE	NADH dehydrogenase [ubiquinone] flavoprotein 1_ mitochondrial OS=Mus musculus OX=10090 GN=Ndufv1 PE=1 SV=1	8.16	51518.6	51.3374	0.1	0.0019479
Q9D6J6	NDUV2_MOUSE	NADH dehydrogenase [ubiquinone] flavoprotein 2_ mitochondrial OS=Mus musculus OX=10090 GN=Ndufv2 PE=1 SV=2	7.19	27627.6	11.2634	0.1	0.0088783
Q91WD5	NDUS2_MOUSE	NADH dehydrogenase [ubiquinone] iron-sulfur protein 2_ mitochondrial OS=Mus musculus OX=10090 GN=Ndufs2 PE=1 SV=1	6.58	53025	63.394	0.1	0.00157744
Q9DCT2	NDUS3_MOUSE	NADH dehydrogenase [ubiquinone] iron-sulfur protein 3_ mitochondrial OS=Mus musculus OX=10090 GN=Ndufs3 PE=1 SV=2	6.81	30320.4	106.107	24.3519	0.229503
Q9CXZ1	NDUS4_MOUSE	NADH dehydrogenase [ubiquinone] iron-sulfur protein 4_ mitochondrial OS=Mus musculus OX=10090 GN=Ndufs4 PE=1 SV=3	10.7	19841.8	50.1998	21.762	0.433508
Q9DC70	NDUS7_MOUSE	NADH dehydrogenase [ubiquinone] iron-sulfur protein 7_ mitochondrial OS=Mus musculus OX=10090 GN=Ndufs7 PE=1 SV=1	10.29	24968.1	22.3587	7.32811	0.327752
Q8K3J1	NDUS8_MOUSE	NADH dehydrogenase [ubiquinone] iron-sulfur protein 8_ mitochondrial OS=Mus musculus OX=10090 GN=Ndufs8 PE=1 SV=1	5.85	24494.6	33.5791	0.1	0.00297804
Q9DB73	NB5R1_MOUSE	NADH-cytochrome b5 reductase 1 OS=Mus musculus OX=10090 GN=Cyb5r1 PE=1 SV=1	9.2	34306	4.72299	5.85296	1.23925
Q91VD9	NDUS1_MOUSE	NADH-ubiquinone oxidoreductase 75 kDa subunit_ mitochondrial OS=Mus musculus OX=10090 GN=Ndufs1 PE=1 SV=2	5.38	80803.5	100.168	8.96588	0.0895085
P03911	NU4M_MOUSE	NADH-ubiquinone oxidoreductase chain 4 OS=Mus musculus OX=10090 GN=Mtnd4 PE=1 SV=1	9.71	52053.2	7.56984	0.1	0.0132103
P06801	MAOX_MOUSE	NADP-dependent malic enzyme OS=Mus musculus OX=10090 GN=Me1 PE=1 SV=2	7.21	64581.2	129.979	27.5489	0.21195
Q6PGB6	NAA50_MOUSE	N-alpha-acetyltransferase 50 OS=Mus musculus OX=10090 GN=Naa50 PE=1 SV=1	9.09	19642.5	1.63424	0.1	0.0611907
Q8BHG1	NRDC_MOUSE	Nardilysin OS=Mus musculus OX=10090 GN=Nrdc PE=1 SV=1	4.58	133804	2.75744	0.1	0.0362655
Q8VBW6	ULA1_MOUSE	NEDD8-activating enzyme E1 regulatory subunit OS=Mus musculus OX=10090 GN=Nae1 PE=1 SV=1	5.2	60729.8	7.37997	9.22397	1.24987
P61082	UBC12_MOUSE	NEDD8-conjugating enzyme Ubc12 OS=Mus musculus OX=10090 GN=Ube2m PE=1 SV=1	7.71	21185.1	16.963	19.7861	1.16642
P97300	NPTN_MOUSE	Neuroplastin OS=Mus musculus OX=10090 GN=Nptn PE=1 SV=3	7.67	44715.3	43.0729	55.0104	1.27715
Q8BHN3	GANAB_MOUSE	Neutral alpha-glucosidase AB OS=Mus musculus OX=10090 GN=Ganab PE=1 SV=1	5.64	107368	55.3663	41.2218	0.744528
Q9D0T1	NH2L1_MOUSE	NHP2-like protein 1 OS=Mus musculus OX=10090 GN=Snu13 PE=1 SV=4	8.62	14401.7	15.8277	27.5669	1.74169
Q8VCM8	NCLN_MOUSE	Nicalin OS=Mus musculus OX=10090 GN=Ncln PE=1 SV=2	6.06	63136.4	6.02185	4.64786	0.771834
Q6GQT9	NOMO1_MOUSE	Nodal modulator 1 OS=Mus musculus OX=10090 GN=Nomo1 PE=1 SV=1	5.7	134447	8.08804	0.1	0.0123639
Q99K48	NONO_MOUSE	Non-POU domain-containing octamer-binding protein OS=Mus musculus OX=10090 GN=Nono PE=1 SV=3	9.51	54655.1	153.041	178.271	1.16485
P32020	NLTP_MOUSE	Non-specific lipid-transfer protein OS=Mus musculus OX=10090 GN=Scp2 PE=1 SV=3	7.21	59753.1	22.6326	0.1	0.0044184
Q9CZ44	NSF1C_MOUSE	NSFL1 cofactor p47 OS=Mus musculus OX=10090 GN=Nsfl1c PE=1 SV=1	4.86	40710	21.2079	7.4247	0.350092
Q9CQ49	NCBP2_MOUSE	Nuclear cap-binding protein subunit 2 OS=Mus musculus OX=10090 GN=Ncbp2 PE=1 SV=1	7.93	18188.3	10.8494	17.9012	1.64997
Q8R3G1	PP1R8_MOUSE	Nuclear inhibitor of protein phosphatase 1 OS=Mus musculus OX=10090 GN=Ppp1r8 PE=1 SV=1	7.03	38699	2.68105	7.31889	2.72986
O35685	NUDC_MOUSE	Nuclear migration protein nudC OS=Mus musculus OX=10090 GN=Nudc PE=1 SV=1	4.99	38358.1	30.4038	26.5431	0.873018
E9Q7G0	NUMA1_MOUSE	Nuclear mitotic apparatus protein 1 OS=Mus musculus OX=10090 GN=Numa1 PE=1 SV=1	5.57	236714	5.77131	0.1	0.0173271
Q9QY81	PO210_MOUSE	Nuclear pore membrane glycoprotein 210 OS=Mus musculus OX=10090 GN=Nup210 PE=1 SV=2	6.21	205070	1.92989	0.1	0.0518164
P70353	NFYC_MOUSE	Nuclear transcription factor Y subunit gamma OS=Mus musculus OX=10090 GN=Nfyc PE=1 SV=2	4.67	37254	12.8802	7.47712	0.580512
P61971	NTF2_MOUSE	Nuclear transport factor 2 OS=Mus musculus OX=10090 GN=Nutf2 PE=1 SV=1	4.96	14649.6	37.8611	24.3952	0.644334
Q9CPT5	NOP16_MOUSE	Nucleolar protein 16 OS=Mus musculus OX=10090 GN=Nop16 PE=1 SV=1	10.49	21196.3	7.41618	12.9402	1.74486
Q9D6Z1	NOP56_MOUSE	Nucleolar protein 56 OS=Mus musculus OX=10090 GN=Nop56 PE=1 SV=2	9.69	64920.6	24.4613	20.2714	0.828713
Q6DFW4	NOP58_MOUSE	Nucleolar protein 58 OS=Mus musculus OX=10090 GN=Nop58 PE=1 SV=1	8.47	60856.3	6.719	6.51199	0.96919
Q9JIK5	DDX21_MOUSE	Nucleolar RNA helicase 2 OS=Mus musculus OX=10090 GN=Ddx21 PE=1 SV=3	9.72	94178.6	5.37393	4.95201	0.921489
P25976	UBF1_MOUSE	Nucleolar transcription factor 1 OS=Mus musculus OX=10090 GN=Ubtf PE=1 SV=1	5.45	89851.3	7.84186	11.6485	1.48542
P09405	NUCL_MOUSE	Nucleolin OS=Mus musculus OX=10090 GN=Ncl PE=1 SV=2	4.48	76780.2	256.698	404.654	1.57638
Q61937	NPM_MOUSE	Nucleophosmin OS=Mus musculus OX=10090 GN=Npm1 PE=1 SV=1	4.43	32731.2	101.46	146.652	1.44542
F6ZDS4	TPR_MOUSE	Nucleoprotein TPR OS=Mus musculus OX=10090 GN=Tpr PE=1 SV=1	4.79	274390	9.50808	5.2736	0.554644
P15532	NDKA_MOUSE	Nucleoside diphosphate kinase A OS=Mus musculus OX=10090 GN=Nme1 PE=1 SV=1	7.27	17321.9	81.9311	34.4346	0.420288
Q01768	NDKB_MOUSE	Nucleoside diphosphate kinase B OS=Mus musculus OX=10090 GN=Nme2 PE=1 SV=1	7.38	17477.2	43.1591	0.1	0.00231701
P28656	NP1L1_MOUSE	Nucleosome assembly protein 1-like 1 OS=Mus musculus OX=10090 GN=Nap1l1 PE=1 SV=2	4.16	45630.3	57.0811	26.3836	0.462213
Q78ZA7	NP1L4_MOUSE	Nucleosome assembly protein 1-like 4 OS=Mus musculus OX=10090 GN=Nap1l4 PE=1 SV=1	4.37	42850.5	27.3259	11.5356	0.422148
Q9CZ30	OLA1_MOUSE	Obg-like ATPase 1 OS=Mus musculus OX=10090 GN=Ola1 PE=1 SV=1	7.85	44957.7	60.9027	424.888	6.9765
Q505D7	OPA3_MOUSE	Optic atrophy 3 protein homolog OS=Mus musculus OX=10090 GN=Opa3 PE=1 SV=1	8.42	20395.5	9.93252	0.1	0.0100679
P29758	OAT_MOUSE	Ornithine aminotransferase_ mitochondrial OS=Mus musculus OX=10090 GN=Oat PE=1 SV=1	6.21	48753.8	20.1701	0.1	0.00495783
Q6PE15	ABHDA_MOUSE	Palmitoyl-protein thioesterase ABHD10_ mitochondrial OS=Mus musculus OX=10090 GN=Abhd10 PE=1 SV=1	9	33439.7	4.9507	0.1	0.0201991
Q8JZM7	CDC73_MOUSE	Parafibromin OS=Mus musculus OX=10090 GN=Cdc73 PE=1 SV=1	10.21	60690.7	2.44264	6.70235	2.7439
Q8R326	PSPC1_MOUSE	Paraspeckle component 1 OS=Mus musculus OX=10090 GN=Pspc1 PE=1 SV=1	6.27	58872.7	21.3597	25.2557	1.1824
Q99LX0	PARK7_MOUSE	Parkinson disease protein 7 homolog OS=Mus musculus OX=10090 GN=Park7 PE=1 SV=1	6.39	20249.5	138.695	81.7296	0.589277
Q99JF8	PSIP1_MOUSE	PC4 and SFRS1-interacting protein OS=Mus musculus OX=10090 GN=Psip1 PE=1 SV=1	9.86	59811	246.973	326.027	1.32009
P17742	PPIA_MOUSE	Peptidyl-prolyl cis-trans isomerase A OS=Mus musculus OX=10090 GN=Ppia PE=1 SV=2	8	18142.5	309.417	459.668	1.48559
P24369	PPIB_MOUSE	Peptidyl-prolyl cis-trans isomerase B OS=Mus musculus OX=10090 GN=Ppib PE=1 SV=2	10.24	23713.5	32.9674	28.6622	0.86941
Q9CR16	PPID_MOUSE	Peptidyl-prolyl cis-trans isomerase D OS=Mus musculus OX=10090 GN=Ppid PE=1 SV=3	7.22	41141.8	11.8158	12.6449	1.07017
P26883	FKB1A_MOUSE	Peptidyl-prolyl cis-trans isomerase FKBP1A OS=Mus musculus OX=10090 GN=Fkbp1a PE=1 SV=2	8.61	11979.7	35.1369	53.0948	1.51109
Q62446	FKBP3_MOUSE	Peptidyl-prolyl cis-trans isomerase FKBP3 OS=Mus musculus OX=10090 GN=Fkbp3 PE=1 SV=2	9.95	25204.8	27.0227	29.3749	1.08705
P30416	FKBP4_MOUSE	Peptidyl-prolyl cis-trans isomerase FKBP4 OS=Mus musculus OX=10090 GN=Fkbp4 PE=1 SV=5	5.42	51971.7	56.0558	22.9097	0.408694
Q64378	FKBP5_MOUSE	Peptidyl-prolyl cis-trans isomerase FKBP5 OS=Mus musculus OX=10090 GN=Fkbp5 PE=1 SV=1	7.74	51536.4	3.7823	4.57268	1.20897
Q9D868	PPIH_MOUSE	Peptidyl-prolyl cis-trans isomerase H OS=Mus musculus OX=10090 GN=Ppih PE=1 SV=1	8.12	20748.9	7.07294	10.0348	1.41875
Q9QUR7	PIN1_MOUSE	Peptidyl-prolyl cis-trans isomerase NIMA-interacting 1 OS=Mus musculus OX=10090 GN=Pin1 PE=1 SV=1	9.24	18484.5	16.0418	18.1544	1.13169
Q9D0W5	PPIL1_MOUSE	Peptidyl-prolyl cis-trans isomerase-like 1 OS=Mus musculus OX=10090 GN=Ppil1 PE=1 SV=1	8.19	18350.9	11.0112	17.4166	1.58172
Q9CXG3	PPIL4_MOUSE	Peptidyl-prolyl cis-trans isomerase-like 4 OS=Mus musculus OX=10090 GN=Ppil4 PE=1 SV=2	5.73	57743.5	3.08404	6.69503	2.17087
Q8R2Y8	PTH2_MOUSE	Peptidyl-tRNA hydrolase 2_ mitochondrial OS=Mus musculus OX=10090 GN=Ptrh2 PE=1 SV=1	7.25	19754.7	2.27878	0.1	0.0438831
Q8R035	ICT1_MOUSE	Peptidyl-tRNA hydrolase ICT1_ mitochondrial OS=Mus musculus OX=10090 GN=Mrpl58 PE=1 SV=1	10.82	23648.1	2.72149	0.1	0.0367446
P15499	PRPH2_MOUSE	Peripherin-2 OS=Mus musculus OX=10090 GN=Prph2 PE=1 SV=1	7.96	40001	78.7318	56.8869	0.722541
P35700	PRDX1_MOUSE	Peroxiredoxin-1 OS=Mus musculus OX=10090 GN=Prdx1 PE=1 SV=1	8.24	22404.6	136.634	98.1834	0.718589
Q61171	PRDX2_MOUSE	Peroxiredoxin-2 OS=Mus musculus OX=10090 GN=Prdx2 PE=1 SV=3	5.04	21949.8	316.325	263.511	0.833038
O08807	PRDX4_MOUSE	Peroxiredoxin-4 OS=Mus musculus OX=10090 GN=Prdx4 PE=1 SV=1	6.79	31280.7	47.7595	0.1	0.00209382
P99029	PRDX5_MOUSE	Peroxiredoxin-5_ mitochondrial OS=Mus musculus OX=10090 GN=Prdx5 PE=1 SV=2	9.14	22239.7	76.3279	32.157	0.4213
O08709	PRDX6_MOUSE	Peroxiredoxin-6 OS=Mus musculus OX=10090 GN=Prdx6 PE=1 SV=3	5.63	24984.7	29.4875	42.1817	1.4305
Q9CYH2	PXL2A_MOUSE	Peroxiredoxin-like 2A OS=Mus musculus OX=10090 GN=Prxl2a PE=1 SV=2	9.74	24508.7	18.634	39.4119	2.11505
Q9DC50	OCTC_MOUSE	Peroxisomal carnitine O-octanoyltransferase OS=Mus musculus OX=10090 GN=Crot PE=1 SV=1	6.29	71177	5.99969	0.1	0.0166675
Q6P8I4	PCNP_MOUSE	PEST proteolytic signal-containing nuclear protein OS=Mus musculus OX=10090 GN=Pcnp PE=1 SV=1	7.8	18963	26.0992	30.1789	1.15631
P83870	PHF5A_MOUSE	PHD finger-like domain-containing protein 5A OS=Mus musculus OX=10090 GN=Phf5a PE=1 SV=1	8.36	13146.8	14.7812	22.9329	1.5515
Q8C0C7	SYFA_MOUSE	Phenylalanine--tRNA ligase alpha subunit OS=Mus musculus OX=10090 GN=Farsa PE=1 SV=1	8.57	57713	28.0778	8.58347	0.305703
Q9WUA2	SYFB_MOUSE	Phenylalanine--tRNA ligase beta subunit OS=Mus musculus OX=10090 GN=Farsb PE=1 SV=2	6.74	66381.7	20.6536	6.23083	0.301683
Q9QW08	PHOS_MOUSE	Phosducin OS=Mus musculus OX=10090 GN=Pdc PE=2 SV=1	4.38	28301.5	152.683	518.432	3.39547
Q8VEM8	MPCP_MOUSE	Phosphate carrier protein_ mitochondrial OS=Mus musculus OX=10090 GN=Slc25a3 PE=1 SV=1	9.6	40088.6	305.481	118.951	0.389388
P98191	CDS1_MOUSE	Phosphatidate cytidylyltransferase 1 OS=Mus musculus OX=10090 GN=Cds1 PE=1 SV=2	7.59	53331.8	3.29385	0.1	0.0303596
Q99L43	CDS2_MOUSE	Phosphatidate cytidylyltransferase 2 OS=Mus musculus OX=10090 GN=Cds2 PE=1 SV=1	6.66	51884.2	71.0784	17.971	0.252834
P70296	PEBP1_MOUSE	Phosphatidylethanolamine-binding protein 1 OS=Mus musculus OX=10090 GN=Pebp1 PE=1 SV=3	5.03	21001.6	193.198	149.245	0.772499
Q66GT5	PTPM1_MOUSE	Phosphatidylglycerophosphatase and protein-tyrosine phosphatase 1 OS=Mus musculus OX=10090 GN=Ptpmt1 PE=1 SV=1	10.17	22113.6	3.7995	0.1	0.0263192
Q8K212	PACS1_MOUSE	Phosphofurin acidic cluster sorting protein 1 OS=Mus musculus OX=10090 GN=Pacs1 PE=1 SV=2	7.66	105229	31.3511	5.18825	0.165489
Q9D0F9	PGM1_MOUSE	Phosphoglucomutase-1 OS=Mus musculus OX=10090 GN=Pgm1 PE=1 SV=4	6.15	61703.4	29.493	29.2241	0.990883
P09411	PGK1_MOUSE	Phosphoglycerate kinase 1 OS=Mus musculus OX=10090 GN=Pgk1 PE=1 SV=4	7.92	44949.8	1055.92	1215.04	1.15069
Q9DBJ1	PGAM1_MOUSE	Phosphoglycerate mutase 1 OS=Mus musculus OX=10090 GN=Pgam1 PE=1 SV=3	6.82	28946.1	323.568	470.854	1.45519
O70325	GPX4_MOUSE	Phospholipid hydroperoxide glutathione peroxidase OS=Mus musculus OX=10090 GN=Gpx4 PE=1 SV=4	8.44	22649	65.6916	169.772	2.58438
Q80X80	C2C2L_MOUSE	Phospholipid transfer protein C2CD2L OS=Mus musculus OX=10090 GN=C2cd2l PE=1 SV=3	6.88	76785.5	66.5169	76.4408	1.14919
O35621	PMM1_MOUSE	Phosphomannomutase 1 OS=Mus musculus OX=10090 GN=Pmm1 PE=1 SV=1	5.17	30060	9.31825	0.1	0.0107316
Q9Z2M7	PMM2_MOUSE	Phosphomannomutase 2 OS=Mus musculus OX=10090 GN=Pmm2 PE=1 SV=1	6.01	27998.8	6.01315	4.71952	0.784868
Q5SUR0	PUR4_MOUSE	Phosphoribosylformylglycinamidine synthase OS=Mus musculus OX=10090 GN=Pfas PE=1 SV=1	5.32	146340	13.6497	12.8401	0.940692
O35691	PININ_MOUSE	Pinin OS=Mus musculus OX=10090 GN=Pnn PE=1 SV=4	6.61	82606.8	18.6326	27.6544	1.48419
P97350	PKP1_MOUSE	Plakophilin-1 OS=Mus musculus OX=10090 GN=Pkp1 PE=1 SV=1	9.01	82322	80.828	6.74794	0.0834851
G5E829	AT2B1_MOUSE	Plasma membrane calcium-transporting ATPase 1 OS=Mus musculus OX=10090 GN=Atp2b1 PE=1 SV=1	5.56	135717	55.5371	40.4781	0.728848
Q9CY58	PAIRB_MOUSE	Plasminogen activator inhibitor 1 RNA-binding protein OS=Mus musculus OX=10090 GN=Serbp1 PE=1 SV=2	9.06	44828.2	18.6779	8.69296	0.465415
Q61205	PA1B3_MOUSE	Platelet-activating factor acetylhydrolase IB subunit alpha1 OS=Mus musculus OX=10090 GN=Pafah1b3 PE=1 SV=1	6.49	25967.5	10.1782	11.1775	1.09818
Q61206	PA1B2_MOUSE	Platelet-activating factor acetylhydrolase IB subunit alpha2 OS=Mus musculus OX=10090 GN=Pafah1b2 PE=1 SV=2	5.52	25752.5	33.7564	20.1831	0.597903
P11103	PARP1_MOUSE	Poly [ADP-ribose] polymerase 1 OS=Mus musculus OX=10090 GN=Parp1 PE=1 SV=3	9.4	113898	20.4605	0.1	0.00488746
P60335	PCBP1_MOUSE	Poly(rC)-binding protein 1 OS=Mus musculus OX=10090 GN=Pcbp1 PE=1 SV=1	6.75	38011.1	122.439	70.8481	0.578639
Q61990	PCBP2_MOUSE	Poly(rC)-binding protein 2 OS=Mus musculus OX=10090 GN=Pcbp2 PE=1 SV=1	6.38	38621	122.741	86.7262	0.70658
P57722	PCBP3_MOUSE	Poly(rC)-binding protein 3 OS=Mus musculus OX=10090 GN=Pcbp3 PE=1 SV=3	7.32	39579.4	60.8458	46.5549	0.765128
Q3UEB3	PUF60_MOUSE	Poly(U)-binding-splicing factor PUF60 OS=Mus musculus OX=10090 GN=Puf60 PE=1 SV=2	5.02	60420.1	15.045	26.1768	1.7399
P29341	PABP1_MOUSE	Polyadenylate-binding protein 1 OS=Mus musculus OX=10090 GN=Pabpc1 PE=1 SV=2	9.98	70899.1	37.8176	15.6202	0.413041
Q8CCS6	PABP2_MOUSE	Polyadenylate-binding protein 2 OS=Mus musculus OX=10090 GN=Pabpn1 PE=1 SV=3	4.94	32410.7	16.3255	29.6872	1.81846
Q91Z31	PTBP2_MOUSE	Polypyrimidine tract-binding protein 2 OS=Mus musculus OX=10090 GN=Ptbp2 PE=1 SV=2	9.07	57602.9	89.6955	96.4898	1.07575
Q9Z1W8	AT12A_MOUSE	Potassium-transporting ATPase alpha chain 2 OS=Mus musculus OX=10090 GN=Atp12a PE=1 SV=3	5.93	115468	36.4697	0.1	0.002742
Q9JIG8	PRAF2_MOUSE	PRA1 family protein 2 OS=Mus musculus OX=10090 GN=Praf2 PE=1 SV=1	9.94	19706.3	7.44117	7.18609	0.96572
O70591	PFD2_MOUSE	Prefoldin subunit 2 OS=Mus musculus OX=10090 GN=Pfdn2 PE=1 SV=2	6.23	16590.8	8.62115	6.87466	0.797419
P61759	PFD3_MOUSE	Prefoldin subunit 3 OS=Mus musculus OX=10090 GN=Vbp1 PE=1 SV=2	5.94	22606.8	6.62717	5.84527	0.882016
P48678	LMNA_MOUSE	Prelamin-A/C OS=Mus musculus OX=10090 GN=Lmna PE=1 SV=2	6.58	74522.8	45.0109	0.1	0.00222169
Q99KP6	PRP19_MOUSE	Pre-mRNA-processing factor 19 OS=Mus musculus OX=10090 GN=Prpf19 PE=1 SV=1	6.18	55695.2	60.287	41.3543	0.685958
Q91YR7	PRP6_MOUSE	Pre-mRNA-processing factor 6 OS=Mus musculus OX=10090 GN=Prpf6 PE=1 SV=1	8.05	107520	6.57736	5.3716	0.81668
Q99PV0	PRP8_MOUSE	Pre-mRNA-processing-splicing factor 8 OS=Mus musculus OX=10090 GN=Prpf8 PE=1 SV=2	9.09	274929	52.0482	199.171	3.82666
O35286	DHX15_MOUSE	Pre-mRNA-splicing factor ATP-dependent RNA helicase DHX15 OS=Mus musculus OX=10090 GN=Dhx15 PE=1 SV=2	7.15	91805.5	86.4123	125.606	1.45356
Q9D287	SPF27_MOUSE	Pre-mRNA-splicing factor SPF27 OS=Mus musculus OX=10090 GN=Bcas2 PE=1 SV=1	5.37	26245.6	9.90141	11.6884	1.18048
Q501J6	DDX17_MOUSE	Probable ATP-dependent RNA helicase DDX17 OS=Mus musculus OX=10090 GN=Ddx17 PE=1 SV=1	8.66	73026.9	63.1114	83.0001	1.31514
Q61656	DDX5_MOUSE	Probable ATP-dependent RNA helicase DDX5 OS=Mus musculus OX=10090 GN=Ddx5 PE=1 SV=2	9.18	69803.6	177.574	227.138	1.27912
P54823	DDX6_MOUSE	Probable ATP-dependent RNA helicase DDX6 OS=Mus musculus OX=10090 GN=Ddx6 PE=1 SV=1	8.89	54590.9	11.0092	6.7101	0.609497
Q6DIC0	SMCA2_MOUSE	Probable global transcription activator SNF2L2 OS=Mus musculus OX=10090 GN=Smarca2 PE=1 SV=1	6.8	180824	4.06982	3.53475	0.868528
P62962	PROF1_MOUSE	Profilin-1 OS=Mus musculus OX=10090 GN=Pfn1 PE=1 SV=2	8.46	15128.3	38.8458	50.2389	1.29329
Q9JJV2	PROF2_MOUSE	Profilin-2 OS=Mus musculus OX=10090 GN=Pfn2 PE=1 SV=3	6.79	15374.4	21.2475	17.7257	0.83425
P67778	PHB_MOUSE	Prohibitin OS=Mus musculus OX=10090 GN=Phb PE=1 SV=1	5.44	29877.1	33.198	10.8513	0.326867
O35129	PHB2_MOUSE	Prohibitin-2 OS=Mus musculus OX=10090 GN=Phb2 PE=1 SV=1	10.39	33296.4	56.6062	116.882	2.06483
P17918	PCNA_MOUSE	Proliferating cell nuclear antigen OS=Mus musculus OX=10090 GN=Pcna PE=1 SV=2	4.46	29127.1	3.26379	0.1	0.0306392
P50580	PA2G4_MOUSE	Proliferation-associated protein 2G4 OS=Mus musculus OX=10090 GN=Pa2g4 PE=1 SV=3	6.45	44041.1	27.421	23.3618	0.851968
Q9R0Q7	TEBP_MOUSE	Prostaglandin E synthase 3 OS=Mus musculus OX=10090 GN=Ptges3 PE=1 SV=1	4.14	19006.6	38.1605	40.1342	1.05172
Q9R1P4	PSA1_MOUSE	Proteasome subunit alpha type-1 OS=Mus musculus OX=10090 GN=Psma1 PE=1 SV=1	6.02	29831.7	42.5342	29.5521	0.694785
P49722	PSA2_MOUSE	Proteasome subunit alpha type-2 OS=Mus musculus OX=10090 GN=Psma2 PE=1 SV=3	7.32	26040.7	37.8768	22.6749	0.598648
O70435	PSA3_MOUSE	Proteasome subunit alpha type-3 OS=Mus musculus OX=10090 GN=Psma3 PE=1 SV=3	5.13	28633.4	38.6664	22.9338	0.593121
Q9R1P0	PSA4_MOUSE	Proteasome subunit alpha type-4 OS=Mus musculus OX=10090 GN=Psma4 PE=1 SV=1	7.72	29756	49.1931	27.4129	0.557251
Q9Z2U1	PSA5_MOUSE	Proteasome subunit alpha type-5 OS=Mus musculus OX=10090 GN=Psma5 PE=1 SV=1	4.54	26582.2	49.0593	34.6444	0.706174
Q9QUM9	PSA6_MOUSE	Proteasome subunit alpha type-6 OS=Mus musculus OX=10090 GN=Psma6 PE=1 SV=1	6.39	27828.7	65.7443	33.2726	0.506091
Q9Z2U0	PSA7_MOUSE	Proteasome subunit alpha type-7 OS=Mus musculus OX=10090 GN=Psma7 PE=1 SV=1	8.74	28026	66.9259	56.487	0.844023
O09061	PSB1_MOUSE	Proteasome subunit beta type-1 OS=Mus musculus OX=10090 GN=Psmb1 PE=1 SV=1	7.83	26600.3	54.1283	34.988	0.64639
Q9R1P3	PSB2_MOUSE	Proteasome subunit beta type-2 OS=Mus musculus OX=10090 GN=Psmb2 PE=1 SV=1	6.64	23077.5	28.2214	27.7557	0.983498
Q9R1P1	PSB3_MOUSE	Proteasome subunit beta type-3 OS=Mus musculus OX=10090 GN=Psmb3 PE=1 SV=1	6.17	23250.1	47.7092	23.9544	0.502092
P99026	PSB4_MOUSE	Proteasome subunit beta type-4 OS=Mus musculus OX=10090 GN=Psmb4 PE=1 SV=1	5.32	29230.2	40.0965	26.1477	0.652118
O55234	PSB5_MOUSE	Proteasome subunit beta type-5 OS=Mus musculus OX=10090 GN=Psmb5 PE=1 SV=3	6.64	28703.6	38.6975	21.5163	0.556012
Q60692	PSB6_MOUSE	Proteasome subunit beta type-6 OS=Mus musculus OX=10090 GN=Psmb6 PE=1 SV=3	4.79	25606.9	37.7023	29.634	0.785999
P70195	PSB7_MOUSE	Proteasome subunit beta type-7 OS=Mus musculus OX=10090 GN=Psmb7 PE=1 SV=1	7.99	30233.7	26.8075	16.3283	0.609093
P48193	EPB41_MOUSE	Protein 4.1 OS=Mus musculus OX=10090 GN=Epb41 PE=1 SV=2	5.3	96367.6	92.8563	78.9921	0.850691
Q8CIG8	ANM5_MOUSE	Protein arginine N-methyltransferase 5 OS=Mus musculus OX=10090 GN=Prmt5 PE=1 SV=3	5.99	73364.3	9.21609	0.1	0.0108506
Q8CJG0	AGO2_MOUSE	Protein argonaute-2 OS=Mus musculus OX=10090 GN=Ago2 PE=1 SV=3	9.51	98559	6.10801	0.1	0.0163719
Q6PGH1	BUD31_MOUSE	Protein BUD31 homolog OS=Mus musculus OX=10090 GN=Bud31 PE=1 SV=2	8.94	17570	6.41971	6.8783	1.07144
A2ADY9	DDI2_MOUSE	Protein DDI1 homolog 2 OS=Mus musculus OX=10090 GN=Ddi2 PE=1 SV=1	4.76	45046.9	6.31319	5.54935	0.879008
Q7TNV0	DEK_MOUSE	Protein DEK OS=Mus musculus OX=10090 GN=Dek PE=1 SV=1	6.55	43386.7	70.4103	150.47	2.13705
P27773	PDIA3_MOUSE	Protein disulfide-isomerase A3 OS=Mus musculus OX=10090 GN=Pdia3 PE=1 SV=2	5.83	57134.7	80.4086	42.2531	0.52548
P08003	PDIA4_MOUSE	Protein disulfide-isomerase A4 OS=Mus musculus OX=10090 GN=Pdia4 PE=1 SV=3	4.99	72324.7	21.0966	47.0108	2.22836
Q922R8	PDIA6_MOUSE	Protein disulfide-isomerase A6 OS=Mus musculus OX=10090 GN=Pdia6 PE=1 SV=3	4.81	48499.6	15.3815	4.10715	0.267019
P09103	PDIA1_MOUSE	Protein disulfide-isomerase OS=Mus musculus OX=10090 GN=P4hb PE=1 SV=2	4.58	57457.7	76.6602	46.2999	0.603962
Q9D0F3	LMAN1_MOUSE	Protein ERGIC-53 OS=Mus musculus OX=10090 GN=Lman1 PE=1 SV=1	5.91	58074	23.7868	4.65152	0.19555
Q9WV03	FA50A_MOUSE	Protein FAM50A OS=Mus musculus OX=10090 GN=Fam50a PE=1 SV=1	6.43	40251.8	2.55175	13.2829	5.20541
Q80VD1	FA98B_MOUSE	Protein FAM98B OS=Mus musculus OX=10090 GN=Fam98b PE=1 SV=1	8.56	45919.5	33.6477	13.4412	0.399468
Q61644	PACN1_MOUSE	Protein kinase C and casein kinase substrate in neurons protein 1 OS=Mus musculus OX=10090 GN=Pacsin1 PE=1 SV=1	4.97	50917.5	40.8819	9.25548	0.226395
Q9WVE8	PACN2_MOUSE	Protein kinase C and casein kinase substrate in neurons protein 2 OS=Mus musculus OX=10090 GN=Pacsin2 PE=1 SV=1	4.92	56175.1	5.80995	14.5264	2.50026
O88951	LIN7B_MOUSE	Protein lin-7 homolog B OS=Mus musculus OX=10090 GN=Lin7b PE=1 SV=2	9.12	22971.1	7.30414	0.1	0.0136909
O88952	LIN7C_MOUSE	Protein lin-7 homolog C OS=Mus musculus OX=10090 GN=Lin7c PE=1 SV=2	8.75	21948.1	86.2941	35.6255	0.412839
Q91VH6	MEMO1_MOUSE	Protein MEMO1 OS=Mus musculus OX=10090 GN=Memo1 PE=1 SV=1	6.75	34091.4	17.548	6.51845	0.371464
Q8VI64	HUMMR_MOUSE	Protein MGARP OS=Mus musculus OX=10090 GN=Mgarp PE=1 SV=1	3.95	30039.2	203.651	191.313	0.939415
Q9QYF9	NDRG3_MOUSE	Protein NDRG3 OS=Mus musculus OX=10090 GN=Ndrg3 PE=1 SV=1	4.91	42068.3	9.27783	14.3541	1.54714
O55126	NIPS2_MOUSE	Protein NipSnap homolog 2 OS=Mus musculus OX=10090 GN=Nipsnap2 PE=1 SV=1	9.62	33103.9	15.8244	6.62626	0.418736
Q3UM45	PP1R7_MOUSE	Protein phosphatase 1 regulatory subunit 7 OS=Mus musculus OX=10090 GN=Ppp1r7 PE=1 SV=2	4.65	41406.1	24.1697	28.4543	1.17727
P49443	PPM1A_MOUSE	Protein phosphatase 1A OS=Mus musculus OX=10090 GN=Ppm1a PE=1 SV=1	5.04	43003.1	4.1882	0.1	0.0238766
Q8BVQ5	PPME1_MOUSE	Protein phosphatase methylesterase 1 OS=Mus musculus OX=10090 GN=Ppme1 PE=1 SV=5	5.61	42655.7	9.8389	0.1	0.0101637
Q8K4L4	POF1B_MOUSE	Protein POF1B OS=Mus musculus OX=10090 GN=Pof1b PE=2 SV=3	5.82	68697.4	12.325	0.1	0.00811357
Q9Z1M8	RED_MOUSE	Protein Red OS=Mus musculus OX=10090 GN=Ik PE=1 SV=2	6.25	65730.4	5.36213	12.5264	2.33609
Q9CQU3	RER1_MOUSE	Protein RER1 OS=Mus musculus OX=10090 GN=Rer1 PE=1 SV=1	9.89	23102.1	6.85151	0.1	0.0145953
Q9D394	RUFY3_MOUSE	Protein RUFY3 OS=Mus musculus OX=10090 GN=Rufy3 PE=1 SV=1	5.2	53292.3	6.69076	0.1	0.014946
Q9D2Q8	S10AE_MOUSE	Protein S100-A14 OS=Mus musculus OX=10090 GN=S100a14 PE=1 SV=1	5.24	11770.2	32.3371	0.1	0.00309242
Q9EQU5	SET_MOUSE	Protein SET OS=Mus musculus OX=10090 GN=Set PE=1 SV=1	4.01	33377.8	158.237	200.427	1.26662
Q80ZW2	THEM6_MOUSE	Protein THEM6 OS=Mus musculus OX=10090 GN=Them6 PE=1 SV=1	9.29	24087.7	5.11128	0.1	0.0195646
Q9Z2R6	U119A_MOUSE	Protein unc-119 homolog A OS=Mus musculus OX=10090 GN=Unc119 PE=1 SV=1	5.77	27181.5	84.8189	60.6297	0.714814
Q9JLF6	TGM1_MOUSE	Protein-glutamine gamma-glutamyltransferase K OS=Mus musculus OX=10090 GN=Tgm1 PE=1 SV=2	6.07	90738.1	18.7726	0.1	0.0053269
P23506	PIMT_MOUSE	Protein-L-isoaspartate(D-aspartate) O-methyltransferase OS=Mus musculus OX=10090 GN=Pcmt1 PE=1 SV=3	7.61	24691.5	13.1009	7.2934	0.556711
P23492	PNPH_MOUSE	Purine nucleoside phosphorylase OS=Mus musculus OX=10090 GN=Pnp PE=1 SV=2	5.76	32562.3	59.6208	26.9949	0.452777
Q11011	PSA_MOUSE	Puromycin-sensitive aminopeptidase OS=Mus musculus OX=10090 GN=Npepps PE=1 SV=2	5.53	104010	34.5569	15.8228	0.457876
Q68FL4	SAHH3_MOUSE	Putative adenosylhomocysteinase 3 OS=Mus musculus OX=10090 GN=Ahcyl2 PE=1 SV=1	7.1	67926	10.243	0.1	0.00976275
Q922P9	GLYR1_MOUSE	Putative oxidoreductase GLYR1 OS=Mus musculus OX=10090 GN=Glyr1 PE=1 SV=1	9.75	60285.9	16.5177	18.1214	1.09709
Q7TNC4	LC7L2_MOUSE	Putative RNA-binding protein Luc7-like 2 OS=Mus musculus OX=10090 GN=Luc7l2 PE=1 SV=1	10.78	46982.2	2.6807	0.1	0.0373037
Q8K183	PDXK_MOUSE	Pyridoxal kinase OS=Mus musculus OX=10090 GN=Pdxk PE=1 SV=1	5.87	35300.4	20.2977	0.1	0.00492667
Q9DCC4	P5CR3_MOUSE	Pyrroline-5-carboxylate reductase 3 OS=Mus musculus OX=10090 GN=Pycr3 PE=1 SV=2	6.93	29177.6	49.0766	19.0971	0.389129
P35486	ODPA_MOUSE	Pyruvate dehydrogenase E1 component subunit alpha_ somatic form_ mitochondrial OS=Mus musculus OX=10090 GN=Pdha1 PE=1 SV=1	8.14	43916.1	99.0707	0.1	0.00100938
Q9D051	ODPB_MOUSE	Pyruvate dehydrogenase E1 component subunit beta_ mitochondrial OS=Mus musculus OX=10090 GN=Pdhb PE=1 SV=1	6.47	39279.4	78.693	0.1	0.00127076
Q8BKZ9	ODPX_MOUSE	Pyruvate dehydrogenase protein X component_ mitochondrial OS=Mus musculus OX=10090 GN=Pdhx PE=1 SV=1	7.75	54284.2	9.93342	0.1	0.010067
P53657	KPYR_MOUSE	Pyruvate kinase PKLR OS=Mus musculus OX=10090 GN=Pklr PE=1 SV=1	6.7	62650.9	300.93	383.267	1.27361
P52480	KPYM_MOUSE	Pyruvate kinase PKM OS=Mus musculus OX=10090 GN=Pkm PE=1 SV=4	7.23	58415.3	1719.61	1706.49	0.992374
P50396	GDIA_MOUSE	Rab GDP dissociation inhibitor alpha OS=Mus musculus OX=10090 GN=Gdi1 PE=1 SV=3	4.77	51092	168.573	303.237	1.79885
Q61598	GDIB_MOUSE	Rab GDP dissociation inhibitor beta OS=Mus musculus OX=10090 GN=Gdi2 PE=1 SV=1	5.87	51050.5	68.2453	246.628	3.61384
P97855	G3BP1_MOUSE	Ras GTPase-activating protein-binding protein 1 OS=Mus musculus OX=10090 GN=G3bp1 PE=1 SV=1	5.28	51885.9	4.71024	0.1	0.0212303
P97379	G3BP2_MOUSE	Ras GTPase-activating protein-binding protein 2 OS=Mus musculus OX=10090 GN=G3bp2 PE=1 SV=2	5.32	54145.2	16.8514	5.53087	0.328214
P63001	RAC1_MOUSE	Ras-related C3 botulinum toxin substrate 1 OS=Mus musculus OX=10090 GN=Rac1 PE=1 SV=1	8.58	21849.3	12.0732	0.1	0.00828279
P61027	RAB10_MOUSE	Ras-related protein Rab-10 OS=Mus musculus OX=10090 GN=Rab10 PE=1 SV=1	8.58	22769.1	7.42019	0.1	0.0134767
P46638	RB11B_MOUSE	Ras-related protein Rab-11B OS=Mus musculus OX=10090 GN=Rab11b PE=1 SV=3	5.56	24603.6	33.1278	29.7803	0.89895
Q91V41	RAB14_MOUSE	Ras-related protein Rab-14 OS=Mus musculus OX=10090 GN=Rab14 PE=1 SV=3	5.82	24125.1	30.0112	16.1189	0.537096
P35293	RAB18_MOUSE	Ras-related protein Rab-18 OS=Mus musculus OX=10090 GN=Rab18 PE=1 SV=2	5.06	23320.3	15.9192	9.03073	0.567286
P62821	RAB1A_MOUSE	Ras-related protein Rab-1A OS=Mus musculus OX=10090 GN=Rab1A PE=1 SV=3	5.86	22905.9	30.9524	32.5418	1.05135
Q9D1G1	RAB1B_MOUSE	Ras-related protein Rab-1B OS=Mus musculus OX=10090 GN=Rab1b PE=1 SV=1	5.4	22358.3	25.0474	10.0111	0.399684
P53994	RAB2A_MOUSE	Ras-related protein Rab-2A OS=Mus musculus OX=10090 GN=Rab2a PE=1 SV=1	6.11	23718.6	21.7608	6.68511	0.307209
Q8BHC1	RB39B_MOUSE	Ras-related protein Rab-39B OS=Mus musculus OX=10090 GN=Rab39b PE=1 SV=1	7.85	24864.3	2.30901	0.1	0.0433087
P63011	RAB3A_MOUSE	Ras-related protein Rab-3A OS=Mus musculus OX=10090 GN=Rab3a PE=1 SV=1	4.66	25198	208.52	332.221	1.59323
Q9CQD1	RAB5A_MOUSE	Ras-related protein Rab-5A OS=Mus musculus OX=10090 GN=Rab5a PE=1 SV=1	8.25	23826.8	13.0647	0.1	0.00765423
P35278	RAB5C_MOUSE	Ras-related protein Rab-5C OS=Mus musculus OX=10090 GN=Rab5c PE=1 SV=2	8.58	23640.7	15.0666	6.54626	0.434489
P35279	RAB6A_MOUSE	Ras-related protein Rab-6A OS=Mus musculus OX=10090 GN=Rab6a PE=1 SV=4	5.23	23703.9	24.6125	8.37839	0.340411
P61294	RAB6B_MOUSE	Ras-related protein Rab-6B OS=Mus musculus OX=10090 GN=Rab6b PE=1 SV=1	5.22	23575.8	17.1393	8.90361	0.519487
P51150	RAB7A_MOUSE	Ras-related protein Rab-7a OS=Mus musculus OX=10090 GN=Rab7a PE=1 SV=2	6.57	23774.9	15.7633	14.3054	0.907509
P55258	RAB8A_MOUSE	Ras-related protein Rab-8A OS=Mus musculus OX=10090 GN=Rab8a PE=1 SV=2	9.55	23839.3	3.75159	6.38949	1.70314
P62835	RAP1A_MOUSE	Ras-related protein Rap-1A OS=Mus musculus OX=10090 GN=Rap1a PE=1 SV=1	6.53	21329.4	6.86884	6.40408	0.932337
Q99JI6	RAP1B_MOUSE	Ras-related protein Rap-1b OS=Mus musculus OX=10090 GN=Rap1b PE=1 SV=2	5.46	21052.9	5.34645	6.40408	1.19782
Q9JM62	REEP6_MOUSE	Receptor expression-enhancing protein 6 OS=Mus musculus OX=10090 GN=Reep6 PE=1 SV=1	7.18	22375	0.1	13.6053	136.053
P68040	RACK1_MOUSE	Receptor of activated protein C kinase 1 OS=Mus musculus OX=10090 GN=Rack1 PE=1 SV=3	7.57	35533	39.503	8.60217	0.21776
P34057	RECO_MOUSE	Recoverin OS=Mus musculus OX=10090 GN=Rcvrn PE=1 SV=2	4.87	23463.6	154.001	307.145	1.99444
Q9CSU0	RPR1B_MOUSE	Regulation of nuclear pre-mRNA domain-containing protein 1B OS=Mus musculus OX=10090 GN=Rprd1b PE=1 SV=2	5.64	36997.8	40.6781	35.9197	0.883023
Q8VE37	RCC1_MOUSE	Regulator of chromosome condensation OS=Mus musculus OX=10090 GN=Rcc1 PE=1 SV=1	8.08	45387.3	9.73055	10.5003	1.0791
O54828	RGS9_MOUSE	Regulator of G-protein signaling 9 OS=Mus musculus OX=10090 GN=Rgs9 PE=1 SV=3	9.77	77548.5	26.1558	4.75663	0.181858
Q148R9	R9BP_MOUSE	Regulator of G-protein signaling 9-binding protein OS=Mus musculus OX=10090 GN=Rgs9bp PE=1 SV=2	5.59	25462	16.4296	0.1	0.00608659
Q3UJU9	RMD3_MOUSE	Regulator of microtubule dynamics protein 3 OS=Mus musculus OX=10090 GN=Rmdn3 PE=1 SV=2	4.93	52371.1	10.7679	0.1	0.00928688
Q9EPU0	RENT1_MOUSE	Regulator of nonsense transcripts 1 OS=Mus musculus OX=10090 GN=Upf1 PE=1 SV=2	6.19	125279	1.59307	0.1	0.062772
Q8K0T0	RTN1_MOUSE	Reticulon-1 OS=Mus musculus OX=10090 GN=Rtn1 PE=1 SV=1	4.29	83914.7	7.38464	4.99955	0.67702
Q99P72	RTN4_MOUSE	Reticulon-4 OS=Mus musculus OX=10090 GN=Rtn4 PE=1 SV=2	4.27	127127	46.526	16.6797	0.358502
O55057	PDE6D_MOUSE	Retinal rod rhodopsin-sensitive cGMP 3'_5'-cyclic phosphodiesterase subunit delta OS=Mus musculus OX=10090 GN=Pde6d PE=1 SV=1	5.4	17462	104.145	57.9468	0.556403
Q8BYK4	RDH12_MOUSE	Retinol dehydrogenase 12 OS=Mus musculus OX=10090 GN=Rdh12 PE=2 SV=1	10.11	35748.4	42.635	122.482	2.87281
P49194	RET3_MOUSE	Retinol-binding protein 3 OS=Mus musculus OX=10090 GN=Rbp3 PE=2 SV=3	4.81	134908	37.7835	6.52736	0.172757
Q9Z1L4	XLRS1_MOUSE	Retinoschisin OS=Mus musculus OX=10090 GN=Rs1 PE=1 SV=1	5.32	26145.3	115.532	143.616	1.24309
Q99PT1	GDIR1_MOUSE	Rho GDP-dissociation inhibitor 1 OS=Mus musculus OX=10090 GN=Arhgdia PE=1 SV=3	4.92	23464.5	8.12932	12.4276	1.52874
Q61599	GDIR2_MOUSE	Rho GDP-dissociation inhibitor 2 OS=Mus musculus OX=10090 GN=Arhgdib PE=1 SV=3	4.76	22908	8.10803	0.1	0.0123335
Q9WVL4	GRK1_MOUSE	Rhodopsin kinase GRK1 OS=Mus musculus OX=10090 GN=Grk1 PE=1 SV=1	5.23	64407.3	229.454	20.7909	0.0906103
P15409	OPSD_MOUSE	Rhodopsin OS=Mus musculus OX=10090 GN=Rho PE=1 SV=2	6.25	39640.2	77.8262	189.926	2.44039
Q9D7G0	PRPS1_MOUSE	Ribose-phosphate pyrophosphokinase 1 OS=Mus musculus OX=10090 GN=Prps1 PE=1 SV=4	6.57	35347.5	41.2345	0.1	0.00242516
Q8BVY0	RL1D1_MOUSE	Ribosomal L1 domain-containing protein 1 OS=Mus musculus OX=10090 GN=Rsl1d1 PE=1 SV=1	10.73	50649.5	2.98987	6.08	2.03353
Q91VM5	RMXL1_MOUSE	RNA binding motif protein_ X-linked-like-1 OS=Mus musculus OX=10090 GN=Rbmxl1 PE=2 SV=1	10.3	42161.7	131.546	152.369	1.1583
A2AQ19	RTF1_MOUSE	RNA polymerase-associated protein RTF1 homolog OS=Mus musculus OX=10090 GN=Rtf1 PE=1 SV=1	8.45	81025.3	3.26128	0.1	0.0306628
Q9CQE8	RTRAF_MOUSE	RNA transcription_ translation and transport factor protein OS=Mus musculus OX=10090 GN=RTRAF PE=1 SV=1	6.48	28266.3	195.132	514.26	2.63545
Q9WV02	RBMX_MOUSE	RNA-binding motif protein_ X chromosome OS=Mus musculus OX=10090 GN=Rbmx PE=1 SV=1	10.37	42300.9	68.4712	136.629	1.99543
Q8C2Q3	RBM14_MOUSE	RNA-binding protein 14 OS=Mus musculus OX=10090 GN=Rbm14 PE=1 SV=1	9.9	69619.8	14.2789	33.4484	2.3425
B2RY56	RBM25_MOUSE	RNA-binding protein 25 OS=Mus musculus OX=10090 GN=Rbm25 PE=1 SV=2	5.98	99894.2	20.3296	24.642	1.21213
O89086	RBM3_MOUSE	RNA-binding protein 3 OS=Mus musculus OX=10090 GN=Rbm3 PE=1 SV=1	7.67	16604.7	15.5171	14.1917	0.914588
Q8VH51	RBM39_MOUSE	RNA-binding protein 39 OS=Mus musculus OX=10090 GN=Rbm39 PE=1 SV=2	10.73	59691.9	5.21206	4.44578	0.852979
Q9CWZ3	RBM8A_MOUSE	RNA-binding protein 8A OS=Mus musculus OX=10090 GN=Rbm8a PE=1 SV=4	5.38	19946.1	28.8959	47.2812	1.63626
Q61545	EWS_MOUSE	RNA-binding protein EWS OS=Mus musculus OX=10090 GN=Ewsr1 PE=1 SV=2	9.54	68747.5	60.4789	58.0784	0.960308
P56959	FUS_MOUSE	RNA-binding protein FUS OS=Mus musculus OX=10090 GN=Fus PE=1 SV=1	9.57	52901.3	103.659	162.011	1.56293
Q61474	MSI1H_MOUSE	RNA-binding protein Musashi homolog 1 OS=Mus musculus OX=10090 GN=Msi1 PE=1 SV=1	7.86	39347.7	30.3922	0.1	0.00329031
Q64012	RALY_MOUSE	RNA-binding protein Raly OS=Mus musculus OX=10090 GN=Raly PE=1 SV=3	9.22	33359	67.0664	97.0553	1.44715
Q99M28	RNPS1_MOUSE	RNA-binding protein with serine-rich domain 1 OS=Mus musculus OX=10090 GN=Rnps1 PE=1 SV=1	12.35	34208.3	14.3476	13.6765	0.953223
Q99LF4	RTCB_MOUSE	RNA-splicing ligase RtcB homolog OS=Mus musculus OX=10090 GN=Rtcb PE=1 SV=1	6.84	55762.7	86.9417	30.2154	0.347537
P27664	PDE6A_MOUSE	Rod cGMP-specific 3'_5'-cyclic phosphodiesterase subunit alpha OS=Mus musculus OX=10090 GN=Pde6a PE=2 SV=3	5.23	100386	0.1	10.4973	104.973
P32958	ROM1_MOUSE	Rod outer segment membrane protein 1 OS=Mus musculus OX=10090 GN=Rom1 PE=1 SV=1	5.21	37778.4	35.8062	12.8242	0.358155
Q8CJ40	CROCC_MOUSE	Rootletin OS=Mus musculus OX=10090 GN=Crocc PE=1 SV=2	5.32	227515	123.961	189.061	1.52517
P35550	FBRL_MOUSE	rRNA 2'-O-methyltransferase fibrillarin OS=Mus musculus OX=10090 GN=Fbl PE=1 SV=2	10.86	34420.9	17.0692	9.27629	0.543453
P60122	RUVB1_MOUSE	RuvB-like 1 OS=Mus musculus OX=10090 GN=Ruvbl1 PE=1 SV=1	6.02	50556.2	22.223	20.9863	0.944349
Q9WTM5	RUVB2_MOUSE	RuvB-like 2 OS=Mus musculus OX=10090 GN=Ruvbl2 PE=1 SV=3	5.34	51283.7	20.9536	24.8409	1.18552
Q80SW1	SAHH2_MOUSE	S-adenosylhomocysteine hydrolase-like protein 1 OS=Mus musculus OX=10090 GN=Ahcyl1 PE=1 SV=1	6.51	60035.1	24.0545	153.967	6.40072
Q3THS6	METK2_MOUSE	S-adenosylmethionine synthase isoform type-2 OS=Mus musculus OX=10090 GN=Mat2a PE=1 SV=2	6.05	44031	21.2438	17.0405	0.80214
Q8CH25	SLTM_MOUSE	SAFB-like transcription modulator OS=Mus musculus OX=10090 GN=Sltm PE=1 SV=1	7.6	117148	5.36034	5.45654	1.01795
Q9D1J3	SARNP_MOUSE	SAP domain-containing ribonucleoprotein OS=Mus musculus OX=10090 GN=Sarnp PE=1 SV=3	6.31	23589.8	47.9661	90.6328	1.88952
O55143	AT2A2_MOUSE	Sarcoplasmic/endoplasmic reticulum calcium ATPase 2 OS=Mus musculus OX=10090 GN=Atp2a2 PE=1 SV=2	5.06	116512	11.9622	4.96124	0.414744
P20443	ARRS_MOUSE	S-arrestin OS=Mus musculus OX=10090 GN=Sag PE=1 SV=1	5.45	45158.6	1747.26	2354.96	1.3478
D3YXK2	SAFB1_MOUSE	Scaffold attachment factor B1 OS=Mus musculus OX=10090 GN=Safb PE=1 SV=2	5.08	105617	24.2603	23.2768	0.95946
Q9CZC8	SCRN1_MOUSE	Secernin-1 OS=Mus musculus OX=10090 GN=Scrn1 PE=1 SV=1	4.48	46953.2	41.0245	0.1	0.00243757
Q8K021	SCAM1_MOUSE	Secretory carrier-associated membrane protein 1 OS=Mus musculus OX=10090 GN=Scamp1 PE=1 SV=1	7.61	38427.9	14.7801	23.4028	1.5834
Q3UQA7	SELH_MOUSE	Selenoprotein H OS=Mus musculus OX=10090 GN=Selenoh PE=1 SV=2	10.47	12880.9	0.1	18.4483	184.483
Q64105	SPRE_MOUSE	Sepiapterin reductase OS=Mus musculus OX=10090 GN=Spr PE=1 SV=1	5.41	28225.2	20.248	19.1636	0.946443
Q6PDM2	SRSF1_MOUSE	Serine/arginine-rich splicing factor 1 OS=Mus musculus OX=10090 GN=Srsf1 PE=1 SV=3	10.75	27858.7	139.434	155.052	1.11201
Q9R0U0	SRS10_MOUSE	Serine/arginine-rich splicing factor 10 OS=Mus musculus OX=10090 GN=Srsf10 PE=1 SV=2	11.77	31357.6	18.9069	6.75901	0.357489
Q62093	SRSF2_MOUSE	Serine/arginine-rich splicing factor 2 OS=Mus musculus OX=10090 GN=Srsf2 PE=1 SV=4	12.34	25476.4	83.5053	91.2316	1.09252
P84104	SRSF3_MOUSE	Serine/arginine-rich splicing factor 3 OS=Mus musculus OX=10090 GN=Srsf3 PE=1 SV=1	12.13	19557.7	148.06	232.19	1.56821
Q8VE97	SRSF4_MOUSE	Serine/arginine-rich splicing factor 4 OS=Mus musculus OX=10090 GN=Srsf4 PE=2 SV=1	11.91	56093.5	21.9137	14.8558	0.677924
O35326	SRSF5_MOUSE	Serine/arginine-rich splicing factor 5 OS=Mus musculus OX=10090 GN=Srsf5 PE=1 SV=2	12.05	31005.5	12.1873	24.567	2.01578
Q3TWW8	SRSF6_MOUSE	Serine/arginine-rich splicing factor 6 OS=Mus musculus OX=10090 GN=Srsf6 PE=1 SV=1	11.96	39139.4	18.5313	7.13569	0.385061
Q8BL97	SRSF7_MOUSE	Serine/arginine-rich splicing factor 7 OS=Mus musculus OX=10090 GN=Srsf7 PE=1 SV=1	12.37	31045.7	103.557	143.642	1.38708
Q8CIN4	PAK2_MOUSE	Serine/threonine-protein kinase PAK 2 OS=Mus musculus OX=10090 GN=Pak2 PE=1 SV=1	5.45	58215.6	6.25669	9.97226	1.59385
Q6P1F6	2ABA_MOUSE	Serine/threonine-protein phosphatase 2A 55 kDa regulatory subunit B alpha isoform OS=Mus musculus OX=10090 GN=Ppp2r2a PE=1 SV=1	5.79	52205.4	5.92977	0.1	0.0168641
Q76MZ3	2AAA_MOUSE	Serine/threonine-protein phosphatase 2A 65 kDa regulatory subunit A alpha isoform OS=Mus musculus OX=10090 GN=Ppp2r1a PE=1 SV=3	4.82	66121.1	70.3461	24.3345	0.345925
Q8BX10	PGAM5_MOUSE	Serine/threonine-protein phosphatase PGAM5_ mitochondrial OS=Mus musculus OX=10090 GN=Pgam5 PE=1 SV=1	9.39	32165.4	9.47491	0.1	0.0105542
P63087	PP1G_MOUSE	Serine/threonine-protein phosphatase PP1-gamma catalytic subunit OS=Mus musculus OX=10090 GN=Ppp1cc PE=1 SV=1	6.13	37725.2	21.2307	0.1	0.00471017
P26638	SYSC_MOUSE	Serine--tRNA ligase_ cytoplasmic OS=Mus musculus OX=10090 GN=Sars1 PE=1 SV=3	5.91	58902.1	15.9606	6.7126	0.420574
Q99MR6	SRRT_MOUSE	Serrate RNA effector molecule homolog OS=Mus musculus OX=10090 GN=Srrt PE=1 SV=1	5.62	100909	12.053	16.1305	1.3383
Q9R0P3	ESTD_MOUSE	S-formylglutathione hydrolase OS=Mus musculus OX=10090 GN=Esd PE=1 SV=1	6.78	31889.9	32.9267	14.9224	0.453201
P51491	OPSB_MOUSE	Short-wave-sensitive opsin 1 OS=Mus musculus OX=10090 GN=Opn1sw PE=1 SV=1	8.29	39720.1	372.83	0.1	0.000268219
Q91V61	SFXN3_MOUSE	Sideroflexin-3 OS=Mus musculus OX=10090 GN=Sfxn3 PE=1 SV=1	9.88	35691.4	17.7652	0.1	0.00562898
Q9R0P6	SC11A_MOUSE	Signal peptidase complex catalytic subunit SEC11A OS=Mus musculus OX=10090 GN=Sec11a PE=1 SV=1	9.81	20626.4	4.33088	14.3722	3.31853
Q9D8V7	SC11C_MOUSE	Signal peptidase complex catalytic subunit SEC11C OS=Mus musculus OX=10090 GN=Sec11c PE=1 SV=3	9.71	21660.4	3.76319	0.1	0.0265732
Q9CYN2	SPCS2_MOUSE	Signal peptidase complex subunit 2 OS=Mus musculus OX=10090 GN=Spcs2 PE=1 SV=1	8.83	25205.8	11.6296	6.72318	0.578111
P14576	SRP54_MOUSE	Signal recognition particle 54 kDa protein OS=Mus musculus OX=10090 GN=Srp54 PE=1 SV=2	9.19	56006.1	9.86737	6.15697	0.623973
Q4VA53	PDS5B_MOUSE	Sister chromatid cohesion protein PDS5 homolog B OS=Mus musculus OX=10090 GN=Pds5b PE=1 SV=1	8.63	165674	7.11517	4.31236	0.60608
Q8BJU0	SGTA_MOUSE	Small glutamine-rich tetratricopeptide repeat-containing protein alpha OS=Mus musculus OX=10090 GN=Sgta PE=1 SV=2	4.78	34550.6	1.8908	0.1	0.0528878
P62305	RUXE_MOUSE	Small nuclear ribonucleoprotein E OS=Mus musculus OX=10090 GN=Snrpe PE=1 SV=1	9.87	10860.7	63.8898	105.338	1.64875
P62307	RUXF_MOUSE	Small nuclear ribonucleoprotein F OS=Mus musculus OX=10090 GN=Snrpf PE=1 SV=1	4.43	9782.26	26.4164	23.5611	0.891911
P62309	RUXG_MOUSE	Small nuclear ribonucleoprotein G OS=Mus musculus OX=10090 GN=Snrpg PE=1 SV=1	9.58	8553.13	41.5845	52.1474	1.25401
P62315	SMD1_MOUSE	Small nuclear ribonucleoprotein Sm D1 OS=Mus musculus OX=10090 GN=Snrpd1 PE=1 SV=1	12.07	13281.6	32.8272	74.2377	2.26147
P62317	SMD2_MOUSE	Small nuclear ribonucleoprotein Sm D2 OS=Mus musculus OX=10090 GN=Snrpd2 PE=1 SV=1	10.65	13641	42.8301	70.7503	1.65188
P62320	SMD3_MOUSE	Small nuclear ribonucleoprotein Sm D3 OS=Mus musculus OX=10090 GN=Snrpd3 PE=1 SV=1	10.97	14030.4	101.026	190.055	1.88125
Q9CSN1	SNW1_MOUSE	SNW domain-containing protein 1 OS=Mus musculus OX=10090 GN=Snw1 PE=1 SV=3	10.07	61532.6	14.127	19.4642	1.3778
Q6PIE5	AT1A2_MOUSE	Sodium/potassium-transporting ATPase subunit alpha-2 OS=Mus musculus OX=10090 GN=Atp1a2 PE=1 SV=1	5.24	113529	46.6277	0.1	0.00214465
Q6PIC6	AT1A3_MOUSE	Sodium/potassium-transporting ATPase subunit alpha-3 OS=Mus musculus OX=10090 GN=Atp1a3 PE=1 SV=1	5.1	113117	402.939	342.1	0.849012
P14231	AT1B2_MOUSE	Sodium/potassium-transporting ATPase subunit beta-2 OS=Mus musculus OX=10090 GN=Atp1b2 PE=1 SV=2	8.35	33743.4	133.564	157.486	1.1791
Q9DCP2	S38A3_MOUSE	Sodium-coupled neutral amino acid transporter 3 OS=Mus musculus OX=10090 GN=Slc38a3 PE=1 SV=1	6.71	56104.9	15.5038	0.1	0.00645002
Q5XG69	F169A_MOUSE	Soluble lamin-associated protein of 75 kDa OS=Mus musculus OX=10090 GN=Fam169a PE=1 SV=3	4.4	73524.9	207.891	368.556	1.77283
Q91V14	S12A5_MOUSE	Solute carrier family 12 member 5 OS=Mus musculus OX=10090 GN=Slc12a5 PE=1 SV=2	6.33	127697	19.8003	0.1	0.00505042
P17809	GTR1_MOUSE	Solute carrier family 2_ facilitated glucose transporter member 1 OS=Mus musculus OX=10090 GN=Slc2a1 PE=1 SV=4	9.08	54326.9	29.1196	83.2331	2.85832
Q8BGH2	SAM50_MOUSE	Sorting and assembly machinery component 50 homolog OS=Mus musculus OX=10090 GN=Samm50 PE=1 SV=1	6.38	52263.2	11.6261	4.49384	0.386528
O70493	SNX12_MOUSE	Sorting nexin-12 OS=Mus musculus OX=10090 GN=Snx12 PE=1 SV=1	7.22	19286.9	10.5247	11.1968	1.06386
O70492	SNX3_MOUSE	Sorting nexin-3 OS=Mus musculus OX=10090 GN=Snx3 PE=1 SV=3	9.15	18814.4	5.18425	0.1	0.0192892
P16546	SPTN1_MOUSE	Spectrin alpha chain_ non-erythrocytic 1 OS=Mus musculus OX=10090 GN=Sptan1 PE=1 SV=4	5.04	285396	1206.21	1774.57	1.4712
P15508	SPTB1_MOUSE	Spectrin beta chain_ erythrocytic OS=Mus musculus OX=10090 GN=Sptb PE=1 SV=4	5.02	246049	11.4023	0.1	0.00877017
Q62261	SPTB2_MOUSE	Spectrin beta chain_ non-erythrocytic 1 OS=Mus musculus OX=10090 GN=Sptbn1 PE=1 SV=2	5.27	275079	56.7715	20.6682	0.36406
P97355	SPSY_MOUSE	Spermine synthase OS=Mus musculus OX=10090 GN=Sms PE=1 SV=1	4.71	41769.5	1.79823	0.1	0.0556104
Q9WTX5	SKP1_MOUSE	S-phase kinase-associated protein 1 OS=Mus musculus OX=10090 GN=Skp1 PE=1 SV=3	4.2	18843.1	5.20783	4.54042	0.871845
Q9Z1N5	DX39B_MOUSE	Spliceosome RNA helicase Ddx39b OS=Mus musculus OX=10090 GN=Ddx39b PE=1 SV=1	5.32	49491.7	215.708	189.013	0.876242
Q64213	SF01_MOUSE	Splicing factor 1 OS=Mus musculus OX=10090 GN=Sf1 PE=1 SV=6	9.33	70859.4	9.46302	14.1729	1.49771
Q8K4Z5	SF3A1_MOUSE	Splicing factor 3A subunit 1 OS=Mus musculus OX=10090 GN=Sf3a1 PE=1 SV=1	4.97	88602	27.4207	44.4431	1.62079
Q9D554	SF3A3_MOUSE	Splicing factor 3A subunit 3 OS=Mus musculus OX=10090 GN=Sf3a3 PE=1 SV=2	5.07	59184.1	26.972	32.0609	1.18867
Q99NB9	SF3B1_MOUSE	Splicing factor 3B subunit 1 OS=Mus musculus OX=10090 GN=Sf3b1 PE=1 SV=1	6.69	146558	21.6938	20.9174	0.964212
Q921M3	SF3B3_MOUSE	Splicing factor 3B subunit 3 OS=Mus musculus OX=10090 GN=Sf3b3 PE=1 SV=1	4.96	136634	41.9287	30.0036	0.715586
P26369	U2AF2_MOUSE	Splicing factor U2AF 65 kDa subunit OS=Mus musculus OX=10090 GN=U2af2 PE=1 SV=3	9.47	53859.3	20.1556	18.7535	0.930434
Q8VIJ6	SFPQ_MOUSE	Splicing factor_ proline- and glutamine-rich OS=Mus musculus OX=10090 GN=Sfpq PE=1 SV=1	9.95	75555.9	147.831	181.217	1.22584
Q91WK1	SPRY4_MOUSE	SPRY domain-containing protein 4 OS=Mus musculus OX=10090 GN=Spryd4 PE=1 SV=1	9.98	23388.9	3.77603	0.1	0.0264828
Q9JLI8	SART3_MOUSE	Squamous cell carcinoma antigen recognized by T-cells 3 OS=Mus musculus OX=10090 GN=Sart3 PE=1 SV=1	5	110474	5.15355	6.09373	1.18243
Q78PY7	SND1_MOUSE	Staphylococcal nuclease domain-containing protein 1 OS=Mus musculus OX=10090 GN=Snd1 PE=1 SV=1	7.12	102773	5.77902	0.1	0.017304
P38647	GRP75_MOUSE	Stress-70 protein_ mitochondrial OS=Mus musculus OX=10090 GN=Hspa9 PE=1 SV=3	5.72	73746.5	92.2334	16.2396	0.17607
Q60864	STIP1_MOUSE	Stress-induced-phosphoprotein 1 OS=Mus musculus OX=10090 GN=Stip1 PE=1 SV=1	6.42	63209.5	77.6644	49.6904	0.63981
Q6P5D8	SMHD1_MOUSE	Structural maintenance of chromosomes flexible hinge domain-containing protein 1 OS=Mus musculus OX=10090 GN=Smchd1 PE=1 SV=2	6.87	227644	1.52379	0.1	0.0656257
Q9CU62	SMC1A_MOUSE	Structural maintenance of chromosomes protein 1A OS=Mus musculus OX=10090 GN=Smc1a PE=1 SV=4	7.53	143862	20.0109	23.4885	1.17378
Q9CW03	SMC3_MOUSE	Structural maintenance of chromosomes protein 3 OS=Mus musculus OX=10090 GN=Smc3 PE=1 SV=2	6.81	141955	74.9025	41.9872	0.560558
Q8K2B3	SDHA_MOUSE	Succinate dehydrogenase [ubiquinone] flavoprotein subunit_ mitochondrial OS=Mus musculus OX=10090 GN=Sdha PE=1 SV=1	7.06	73669	37.5543	6.86929	0.182916
Q9CQA3	SDHB_MOUSE	Succinate dehydrogenase [ubiquinone] iron-sulfur subunit_ mitochondrial OS=Mus musculus OX=10090 GN=Sdhb PE=1 SV=1	8.72	32612.4	38.5059	9.70199	0.251961
Q9Z2I9	SUCB1_MOUSE	Succinate--CoA ligase [ADP-forming] subunit beta_ mitochondrial OS=Mus musculus OX=10090 GN=Sucla2 PE=1 SV=2	6.65	50456.2	86.9174	9.81493	0.112922
Q9D0K2	SCOT1_MOUSE	Succinyl-CoA:3-ketoacid coenzyme A transferase 1_ mitochondrial OS=Mus musculus OX=10090 GN=Oxct1 PE=1 SV=1	8.72	56387.9	170.353	589.117	3.45821
Q9R1T2	SAE1_MOUSE	SUMO-activating enzyme subunit 1 OS=Mus musculus OX=10090 GN=Sae1 PE=1 SV=1	5.07	39076.4	18.1849	13.7074	0.753779
Q9Z1F9	SAE2_MOUSE	SUMO-activating enzyme subunit 2 OS=Mus musculus OX=10090 GN=Uba2 PE=1 SV=1	4.9	71253.3	36.7746	22.2134	0.604041
P63280	UBC9_MOUSE	SUMO-conjugating enzyme UBC9 OS=Mus musculus OX=10090 GN=Ube2i PE=1 SV=1	8.91	18235	12.6717	6.06408	0.478554
P09671	SODM_MOUSE	Superoxide dismutase [Mn]_ mitochondrial OS=Mus musculus OX=10090 GN=Sod2 PE=1 SV=3	8.84	24831.1	67.8086	38.7087	0.570852
Q8CH09	SUGP2_MOUSE	SURP and G-patch domain-containing protein 2 OS=Mus musculus OX=10090 GN=Sugp2 PE=1 SV=2	8.32	118958	5.5038	0.1	0.0181693
Q8BGT7	SPF30_MOUSE	Survival of motor neuron-related-splicing factor 30 OS=Mus musculus OX=10090 GN=Smndc1 PE=1 SV=1	7.12	26924.3	5.2248	14.7224	2.81779
Q6PDG5	SMRC2_MOUSE	SWI/SNF complex subunit SMARCC2 OS=Mus musculus OX=10090 GN=Smarcc2 PE=1 SV=2	5.29	133003	15.1571	15.8764	1.04746
Q91ZW3	SMCA5_MOUSE	SWI/SNF-related matrix-associated actin-dependent regulator of chromatin subfamily A member 5 OS=Mus musculus OX=10090 GN=Smarca5 PE=1 SV=1	8.18	122369	21.8836	38.2428	1.74756
O54941	SMCE1_MOUSE	SWI/SNF-related matrix-associated actin-dependent regulator of chromatin subfamily E member 1 OS=Mus musculus OX=10090 GN=Smarce1 PE=1 SV=1	4.65	46695.6	35.2655	15.4396	0.43781
Q9JIS5	SV2A_MOUSE	Synaptic vesicle glycoprotein 2A OS=Mus musculus OX=10090 GN=Sv2a PE=1 SV=1	5.24	83445.8	14.0463	0.1	0.00711933
Q8BG39	SV2B_MOUSE	Synaptic vesicle glycoprotein 2B OS=Mus musculus OX=10090 GN=Sv2b PE=1 SV=1	5.23	78255.9	157.194	82.109	0.522342
Q9CQW1	YKT6_MOUSE	Synaptobrevin homolog YKT6 OS=Mus musculus OX=10090 GN=Ykt6 PE=1 SV=1	5.96	22485.5	4.36304	0.1	0.0229198
O55100	SNG1_MOUSE	Synaptogyrin-1 OS=Mus musculus OX=10090 GN=Syngr1 PE=1 SV=2	4.29	25880.9	102.451	81.0657	0.79126
Q8CHC4	SYNJ1_MOUSE	Synaptojanin-1 OS=Mus musculus OX=10090 GN=Synj1 PE=1 SV=3	6.47	173929	28.9995	5.99575	0.206753
Q62277	SYPH_MOUSE	Synaptophysin OS=Mus musculus OX=10090 GN=Syp PE=1 SV=2	4.63	34309.8	237.861	202.852	0.852817
P60879	SNP25_MOUSE	Synaptosomal-associated protein 25 OS=Mus musculus OX=10090 GN=Snap25 PE=1 SV=1	4.46	23543.3	114.431	127.962	1.11824
P46096	SYT1_MOUSE	Synaptotagmin-1 OS=Mus musculus OX=10090 GN=Syt1 PE=1 SV=1	8.82	47760.2	278.605	206.155	0.739955
Q9R0N5	SYT5_MOUSE	Synaptotagmin-5 OS=Mus musculus OX=10090 GN=Syt5 PE=1 SV=1	10.09	43415	52.5235	0.1	0.00190391
Q64704	STX3_MOUSE	Syntaxin-3 OS=Mus musculus OX=10090 GN=Stx3 PE=1 SV=1	5.16	33243.2	331.057	1036.07	3.12958
O08599	STXB1_MOUSE	Syntaxin-binding protein 1 OS=Mus musculus OX=10090 GN=Stxbp1 PE=1 SV=2	6.54	67968	312.539	686.581	2.19679
Q921F2	TADBP_MOUSE	TAR DNA-binding protein 43 OS=Mus musculus OX=10090 GN=Tardbp PE=1 SV=1	6.29	44947	108.485	125.202	1.1541
P11983	TCPA_MOUSE	T-complex protein 1 subunit alpha OS=Mus musculus OX=10090 GN=Tcp1 PE=1 SV=3	5.77	60905	69.8224	40.9148	0.585984
P80314	TCPB_MOUSE	T-complex protein 1 subunit beta OS=Mus musculus OX=10090 GN=Cct2 PE=1 SV=4	5.98	57819.5	73.1117	37.106	0.507524
P80315	TCPD_MOUSE	T-complex protein 1 subunit delta OS=Mus musculus OX=10090 GN=Cct4 PE=1 SV=3	8.01	58579.7	58.8768	27.3604	0.464705
P80316	TCPE_MOUSE	T-complex protein 1 subunit epsilon OS=Mus musculus OX=10090 GN=Cct5 PE=1 SV=1	5.65	60080.5	73.7792	28.5437	0.38688
P80313	TCPH_MOUSE	T-complex protein 1 subunit eta OS=Mus musculus OX=10090 GN=Cct7 PE=1 SV=1	7.79	60165.5	76.6414	35.2859	0.460402
P80318	TCPG_MOUSE	T-complex protein 1 subunit gamma OS=Mus musculus OX=10090 GN=Cct3 PE=1 SV=1	6.29	61200.4	71.1616	22.636	0.318093
P42932	TCPQ_MOUSE	T-complex protein 1 subunit theta OS=Mus musculus OX=10090 GN=Cct8 PE=1 SV=3	5.3	60125.9	84.2708	38.758	0.459922
P80317	TCPZ_MOUSE	T-complex protein 1 subunit zeta OS=Mus musculus OX=10090 GN=Cct6a PE=1 SV=3	6.69	58460.6	74.6861	37.5477	0.50274
Q810A3	TTC9C_MOUSE	Tetratricopeptide repeat protein 9C OS=Mus musculus OX=10090 GN=Ttc9c PE=1 SV=1	9.58	20111.7	9.38798	0.1	0.0106519
Q8C1A5	THOP1_MOUSE	Thimet oligopeptidase OS=Mus musculus OX=10090 GN=Thop1 PE=1 SV=1	5.67	78824.5	7.91807	0.1	0.0126293
Q9CQU0	TXD12_MOUSE	Thioredoxin domain-containing protein 12 OS=Mus musculus OX=10090 GN=Txndc12 PE=1 SV=1	5.03	19219.7	7.03463	0.1	0.0142154
Q91W90	TXND5_MOUSE	Thioredoxin domain-containing protein 5 OS=Mus musculus OX=10090 GN=Txndc5 PE=1 SV=2	5.43	47099.9	21.902	0.1	0.00456578
P10639	THIO_MOUSE	Thioredoxin OS=Mus musculus OX=10090 GN=Txn PE=1 SV=3	4.6	12017.6	75.1286	44.105	0.58706
P62342	SELT_MOUSE	Thioredoxin reductase-like selenoprotein T OS=Mus musculus OX=10090 GN=Selenot PE=1 SV=2	8.82	22313.2	6.10894	0.1	0.0163694
P20108	PRDX3_MOUSE	Thioredoxin-dependent peroxide reductase_ mitochondrial OS=Mus musculus OX=10090 GN=Prdx3 PE=1 SV=1	7.39	28355.2	45.6525	6.05878	0.132715
Q8VBT0	TMX1_MOUSE	Thioredoxin-related transmembrane protein 1 OS=Mus musculus OX=10090 GN=Tmx1 PE=1 SV=1	5.02	31795.1	35.5919	44.471	1.24947
O08583	THOC4_MOUSE	THO complex subunit 4 OS=Mus musculus OX=10090 GN=Alyref PE=1 SV=3	11.68	26940	64.1292	114.475	1.78507
Q99J36	THUM1_MOUSE	THUMP domain-containing protein 1 OS=Mus musculus OX=10090 GN=Thumpd1 PE=1 SV=1	5.75	39170.1	27.7896	17.7978	0.640449
Q91YJ3	THYN1_MOUSE	Thymocyte nuclear protein 1 OS=Mus musculus OX=10090 GN=Thyn1 PE=1 SV=1	9.66	26291.9	30.5887	23.3588	0.763642
Q569Z6	TR150_MOUSE	Thyroid hormone receptor-associated protein 3 OS=Mus musculus OX=10090 GN=Thrap3 PE=1 SV=1	10.83	108235	18.3719	19.3095	1.05103
O55013	TPPC3_MOUSE	Trafficking protein particle complex subunit 3 OS=Mus musculus OX=10090 GN=Trappc3 PE=1 SV=1	4.65	20473.2	8.9045	8.65736	0.972245
Q9CQA1	TPPC5_MOUSE	Trafficking protein particle complex subunit 5 OS=Mus musculus OX=10090 GN=Trappc5 PE=1 SV=1	10.31	20909.2	4.20327	0.1	0.023791
Q9DBB8	DHDH_MOUSE	Trans-1_2-dihydrobenzene-1_2-diol dehydrogenase OS=Mus musculus OX=10090 GN=Dhdh PE=1 SV=1	6.03	36643	17.4363	0.1	0.00573516
Q93092	TALDO_MOUSE	Transaldolase OS=Mus musculus OX=10090 GN=Taldo1 PE=1 SV=2	6.67	37558.1	201.19	284.026	1.41173
Q3TKT4	SMCA4_MOUSE	Transcription activator BRG1 OS=Mus musculus OX=10090 GN=Smarca4 PE=1 SV=1	8	181941	2.33839	3.53475	1.51162
P10711	TCEA1_MOUSE	Transcription elongation factor A protein 1 OS=Mus musculus OX=10090 GN=Tcea1 PE=1 SV=2	8.46	34336.8	29.6478	31.3549	1.05758
Q62383	SPT6H_MOUSE	Transcription elongation factor SPT6 OS=Mus musculus OX=10090 GN=Supt6h PE=1 SV=2	4.64	200284	2.024	0.1	0.0494071
Q8CGF7	TCRG1_MOUSE	Transcription elongation regulator 1 OS=Mus musculus OX=10090 GN=Tcerg1 PE=1 SV=2	9.14	124016	10.2571	11.9915	1.16909
P40630	TFAM_MOUSE	Transcription factor A_ mitochondrial OS=Mus musculus OX=10090 GN=Tfam PE=1 SV=2	10.29	28215.7	7.13603	0.1	0.0140134
Q9CQH7	BT3L4_MOUSE	Transcription factor BTF3 homolog 4 OS=Mus musculus OX=10090 GN=Btf3l4 PE=1 SV=1	5.95	17270.6	8.47055	0.1	0.0118056
Q64152	BTF3_MOUSE	Transcription factor BTF3 OS=Mus musculus OX=10090 GN=Btf3 PE=1 SV=3	10.31	22030.8	7.57765	0.1	0.0131967
Q62318	TIF1B_MOUSE	Transcription intermediary factor 1-beta OS=Mus musculus OX=10090 GN=Trim28 PE=1 SV=3	5.43	90615	68.4678	55.4491	0.809856
P42669	PURA_MOUSE	Transcriptional activator protein Pur-alpha OS=Mus musculus OX=10090 GN=Pura PE=1 SV=1	6.05	34997.8	46.2565	17.9334	0.387694
O35295	PURB_MOUSE	Transcriptional activator protein Pur-beta OS=Mus musculus OX=10090 GN=Purb PE=1 SV=3	5.14	34015.5	92.5154	42.1962	0.4561
Q00899	TYY1_MOUSE	Transcriptional repressor protein YY1 OS=Mus musculus OX=10090 GN=Yy1 PE=1 SV=1	5.85	45172.9	7.98408	14.0871	1.7644
Q6PFR5	TRA2A_MOUSE	Transformer-2 protein homolog alpha OS=Mus musculus OX=10090 GN=Tra2a PE=1 SV=1	11.74	32373.3	18.2935	19.8168	1.08327
P62996	TRA2B_MOUSE	Transformer-2 protein homolog beta OS=Mus musculus OX=10090 GN=Tra2b PE=1 SV=1	11.71	33779.8	35.465	31.0652	0.875941
Q9QUI0	RHOA_MOUSE	Transforming protein RhoA OS=Mus musculus OX=10090 GN=Rhoa PE=1 SV=1	5.75	22124.4	24.4362	17.1009	0.699819
Q01853	TERA_MOUSE	Transitional endoplasmic reticulum ATPase OS=Mus musculus OX=10090 GN=Vcp PE=1 SV=4	4.96	90006.3	185.146	115.181	0.622108
P40142	TKT_MOUSE	Transketolase OS=Mus musculus OX=10090 GN=Tkt PE=1 SV=1	7.25	68314.9	122.043	227.897	1.86735
P63028	TCTP_MOUSE	Translationally-controlled tumor protein OS=Mus musculus OX=10090 GN=Tpt1 PE=1 SV=1	4.57	19576.3	27.9236	27.6183	0.989067
Q62348	TSN_MOUSE	Translin OS=Mus musculus OX=10090 GN=Tsn PE=1 SV=1	6.03	26315	27.2779	31.5452	1.15644
Q9QZE7	TSNAX_MOUSE	Translin-associated protein X OS=Mus musculus OX=10090 GN=Tsnax PE=1 SV=1	6.13	33040.6	21.3287	15.3061	0.717628
Q9CY50	SSRA_MOUSE	Translocon-associated protein subunit alpha OS=Mus musculus OX=10090 GN=Ssr1 PE=1 SV=1	4.14	32065.1	11.533	0.1	0.0086708
Q62186	SSRD_MOUSE	Translocon-associated protein subunit delta OS=Mus musculus OX=10090 GN=Ssr4 PE=1 SV=1	5.43	19164.7	9.38187	4.6452	0.495125
Q9D1D4	TMEDA_MOUSE	Transmembrane emp24 domain-containing protein 10 OS=Mus musculus OX=10090 GN=Tmed10 PE=1 SV=1	6.29	25081.9	26.3493	12.898	0.4895
Q9R0Q3	TMED2_MOUSE	Transmembrane emp24 domain-containing protein 2 OS=Mus musculus OX=10090 GN=Tmed2 PE=1 SV=1	4.92	22819.2	13.7218	7.18694	0.523762
Q99KF1	TMED9_MOUSE	Transmembrane emp24 domain-containing protein 9 OS=Mus musculus OX=10090 GN=Tmed9 PE=1 SV=2	8.7	27241.3	14.828	16.9401	1.14244
Q3UBX0	TM109_MOUSE	Transmembrane protein 109 OS=Mus musculus OX=10090 GN=Tmem109 PE=1 SV=2	10.59	26363.2	14.8101	27.2334	1.83883
Q9D8Y1	T126A_MOUSE	Transmembrane protein 126A OS=Mus musculus OX=10090 GN=Tmem126a PE=1 SV=1	9.75	21653.3	2.39653	0.1	0.041727
Q5SYH2	TM199_MOUSE	Transmembrane protein 199 OS=Mus musculus OX=10090 GN=Tmem199 PE=1 SV=1	9.45	23270	7.57323	0.1	0.0132044
Q8CIB6	TM230_MOUSE	Transmembrane protein 230 OS=Mus musculus OX=10090 GN=Tmem230 PE=1 SV=1	9.64	13188.5	20.2738	9.29913	0.458677
Q9CR67	TMM33_MOUSE	Transmembrane protein 33 OS=Mus musculus OX=10090 GN=Tmem33 PE=1 SV=1	9.96	28373.4	8.82456	0.1	0.011332
Q8BFY9	TNPO1_MOUSE	Transportin-1 OS=Mus musculus OX=10090 GN=Tnpo1 PE=1 SV=2	4.65	103840	10.9157	6.51047	0.59643
P17751	TPIS_MOUSE	Triosephosphate isomerase OS=Mus musculus OX=10090 GN=Tpi1 PE=1 SV=5	7.1	27054.8	595.074	494.997	0.831825
P21107	TPM3_MOUSE	Tropomyosin alpha-3 chain OS=Mus musculus OX=10090 GN=Tpm3 PE=1 SV=3	4.48	33051.1	22.2741	0.1	0.00448951
Q9Z273	TULP1_MOUSE	Tubby-related protein 1 OS=Mus musculus OX=10090 GN=Tulp1 PE=1 SV=1	9.71	60564.1	58.7549	39.8577	0.678373
Q3UX10	TBAL3_MOUSE	Tubulin alpha chain-like 3 OS=Mus musculus OX=10090 GN=Tubal3 PE=2 SV=2	5.26	50729.6	973.112	0.1	0.000102763
P68373	TBA1C_MOUSE	Tubulin alpha-1C chain OS=Mus musculus OX=10090 GN=Tuba1c PE=1 SV=1	4.79	50593.8	1674.48	1300.65	0.776752
P68368	TBA4A_MOUSE	Tubulin alpha-4A chain OS=Mus musculus OX=10090 GN=Tuba4a PE=1 SV=1	4.75	50665.8	568.54	276.74	0.486755
Q7TMM9	TBB2A_MOUSE	Tubulin beta-2A chain OS=Mus musculus OX=10090 GN=Tubb2a PE=1 SV=1	4.59	50306.3	104.224	142.989	1.37193
Q9CWF2	TBB2B_MOUSE	Tubulin beta-2B chain OS=Mus musculus OX=10090 GN=Tubb2b PE=1 SV=1	4.59	50409.4	194.94	135.624	0.695721
Q9ERD7	TBB3_MOUSE	Tubulin beta-3 chain OS=Mus musculus OX=10090 GN=Tubb3 PE=1 SV=1	4.63	50875	283.55	176.474	0.622375
P68372	TBB4B_MOUSE	Tubulin beta-4B chain OS=Mus musculus OX=10090 GN=Tubb4b PE=1 SV=1	4.6	50287.4	431.186	394.716	0.91542
P99024	TBB5_MOUSE	Tubulin beta-5 chain OS=Mus musculus OX=10090 GN=Tubb5 PE=1 SV=1	4.59	50127.2	870.745	537.012	0.616727
Q61187	TS101_MOUSE	Tumor susceptibility gene 101 protein OS=Mus musculus OX=10090 GN=Tsg101 PE=1 SV=2	6.32	44294.8	13.6442	0.1	0.00732911
Q9Z277	BAZ1B_MOUSE	Tyrosine-protein kinase BAZ1B OS=Mus musculus OX=10090 GN=Baz1b PE=1 SV=2	8.74	172305	4.14083	0.1	0.0241498
P70451	FER_MOUSE	Tyrosine-protein kinase Fer OS=Mus musculus OX=10090 GN=Fer PE=1 SV=2	6.66	95263.2	114.727	0.1	0.000871637
Q62189	SNRPA_MOUSE	U1 small nuclear ribonucleoprotein A OS=Mus musculus OX=10090 GN=Snrpa PE=1 SV=3	10.44	31835.5	55.5472	60.6808	1.09242
P57784	RU2A_MOUSE	U2 small nuclear ribonucleoprotein A' OS=Mus musculus OX=10090 GN=Snrpa1 PE=1 SV=2	9.05	28471.5	20.0987	23.3137	1.15996
Q9CQI7	RU2B_MOUSE	U2 small nuclear ribonucleoprotein B'' OS=Mus musculus OX=10090 GN=Snrpb2 PE=1 SV=1	10.33	25323.3	34.8234	48.1731	1.38336
Q8CCF0	PRP31_MOUSE	U4/U6 small nuclear ribonucleoprotein Prp31 OS=Mus musculus OX=10090 GN=Prpf31 PE=1 SV=3	5.4	55658.1	7.77809	9.63692	1.23898
Q9Z315	SNUT1_MOUSE	U4/U6.U5 tri-snRNP-associated protein 1 OS=Mus musculus OX=10090 GN=Sart1 PE=1 SV=1	5.53	91056.6	5.26675	5.05005	0.958855
Q6P4T2	U520_MOUSE	U5 small nuclear ribonucleoprotein 200 kDa helicase OS=Mus musculus OX=10090 GN=Snrnp200 PE=1 SV=1	5.68	246201	35.5745	40.6843	1.14363
P62313	LSM6_MOUSE	U6 snRNA-associated Sm-like protein LSm6 OS=Mus musculus OX=10090 GN=Lsm6 PE=1 SV=1	10	9184.62	12.6804	28.2259	2.22595
Q9CQQ8	LSM7_MOUSE	U6 snRNA-associated Sm-like protein LSm7 OS=Mus musculus OX=10090 GN=Lsm7 PE=1 SV=1	4.91	11750.5	7.90894	15.3641	1.94263
P52479	UBP10_MOUSE	Ubiquitin carboxyl-terminal hydrolase 10 OS=Mus musculus OX=10090 GN=Usp10 PE=1 SV=3	4.88	87706.5	1.50952	0.1	0.0662463
P56399	UBP5_MOUSE	Ubiquitin carboxyl-terminal hydrolase 5 OS=Mus musculus OX=10090 GN=Usp5 PE=1 SV=1	4.7	96745.9	12.0881	0.1	0.00827258
Q6A4J8	UBP7_MOUSE	Ubiquitin carboxyl-terminal hydrolase 7 OS=Mus musculus OX=10090 GN=Usp7 PE=1 SV=1	5.15	129559	7.22649	4.80361	0.664722
Q7TQI3	OTUB1_MOUSE	Ubiquitin thioesterase OTUB1 OS=Mus musculus OX=10090 GN=Otub1 PE=1 SV=2	4.66	31498.2	11.5643	0.1	0.0086473
P61087	UBE2K_MOUSE	Ubiquitin-conjugating enzyme E2 K OS=Mus musculus OX=10090 GN=Ube2k PE=1 SV=3	5.16	22520.7	6.07783	6.05579	0.996374
P68037	UB2L3_MOUSE	Ubiquitin-conjugating enzyme E2 L3 OS=Mus musculus OX=10090 GN=Ube2l3 PE=1 SV=1	8.82	18032.7	14.4263	18.5153	1.28344
P61089	UBE2N_MOUSE	Ubiquitin-conjugating enzyme E2 N OS=Mus musculus OX=10090 GN=Ube2n PE=1 SV=1	6.18	17194.9	57.0359	58.1196	1.019
Q9CZY3	UB2V1_MOUSE	Ubiquitin-conjugating enzyme E2 variant 1 OS=Mus musculus OX=10090 GN=Ube2v1 PE=1 SV=1	8.2	16468.8	57.2863	62.0698	1.0835
Q02053	UBA1_MOUSE	Ubiquitin-like modifier-activating enzyme 1 OS=Mus musculus OX=10090 GN=Uba1 PE=1 SV=1	5.31	119007	225.007	202.869	0.901613
Q6P5G6	UBXN7_MOUSE	UBX domain-containing protein 7 OS=Mus musculus OX=10090 GN=Ubxn7 PE=1 SV=2	4.77	52563.5	8.89836	4.817	0.541335
Q6P5E4	UGGG1_MOUSE	UDP-glucose:glycoprotein glucosyltransferase 1 OS=Mus musculus OX=10090 GN=Uggt1 PE=1 SV=4	5.28	177118	3.47579	4.01645	1.15555
Q91YN5	UAP1_MOUSE	UDP-N-acetylhexosamine pyrophosphorylase OS=Mus musculus OX=10090 GN=Uap1 PE=1 SV=1	6.06	59065.1	11.1906	0.1	0.00893606
Q9DBP5	KCY_MOUSE	UMP-CMP kinase OS=Mus musculus OX=10090 GN=Cmpk1 PE=1 SV=1	5.53	22393.5	27.382	23.1631	0.845926
Q99104	MYO5A_MOUSE	Unconventional myosin-Va OS=Mus musculus OX=10090 GN=Myo5a PE=1 SV=2	8.79	217192	2.79738	0.1	0.0357478
Q8VE95	CH082_MOUSE	UPF0598 protein C8orf82 homolog OS=Mus musculus OX=10090 PE=1 SV=1	8.75	24672	5.98939	0.1	0.0166962
Q9D1C8	VPS28_MOUSE	Vacuolar protein sorting-associated protein 28 homolog OS=Mus musculus OX=10090 GN=Vps28 PE=1 SV=1	5.22	25737.4	4.84855	5.39736	1.11319
Q9QZ88	VPS29_MOUSE	Vacuolar protein sorting-associated protein 29 OS=Mus musculus OX=10090 GN=Vps29 PE=1 SV=1	6.36	20666.8	3.47473	0.1	0.0287792
Q9CQ80	VPS25_MOUSE	Vacuolar protein-sorting-associated protein 25 OS=Mus musculus OX=10090 GN=Vps25 PE=1 SV=1	5.96	20861.8	3.80892	6.56615	1.72388
Q8R164	BPHL_MOUSE	Valacyclovir hydrolase OS=Mus musculus OX=10090 GN=Bphl PE=1 SV=1	9.27	33079.1	8.52297	0.1	0.011733
Q9Z1Q9	SYVC_MOUSE	Valine--tRNA ligase OS=Mus musculus OX=10090 GN=Vars1 PE=1 SV=1	7.6	141527	8.12614	0.1	0.012306
Q8K2C9	HACD3_MOUSE	Very-long-chain (3R)-3-hydroxyacyl-CoA dehydratase 3 OS=Mus musculus OX=10090 GN=Hacd3 PE=1 SV=2	9.47	43302.6	53.6511	58.1828	1.08447
O70503	DHB12_MOUSE	Very-long-chain 3-oxoacyl-CoA reductase OS=Mus musculus OX=10090 GN=Hsd17b12 PE=1 SV=1	10	34970	46.408	12.5427	0.27027
P63044	VAMP2_MOUSE	Vesicle-associated membrane protein 2 OS=Mus musculus OX=10090 GN=Vamp2 PE=1 SV=2	8.64	12747.8	360.146	303.923	0.843888
O70480	VAMP4_MOUSE	Vesicle-associated membrane protein 4 OS=Mus musculus OX=10090 GN=Vamp4 PE=1 SV=1	7.34	16409.8	5.7143	0.1	0.0175
Q9WV55	VAPA_MOUSE	Vesicle-associated membrane protein-associated protein A OS=Mus musculus OX=10090 GN=Vapa PE=1 SV=2	8.6	28083.4	20.7327	26.3344	1.27019
Q9QY76	VAPB_MOUSE	Vesicle-associated membrane protein-associated protein B OS=Mus musculus OX=10090 GN=Vapb PE=1 SV=3	7.84	27174.4	18.3452	19.567	1.0666
P46460	NSF_MOUSE	Vesicle-fusing ATPase OS=Mus musculus OX=10090 GN=Nsf PE=1 SV=2	6.55	83183.9	259.525	116.791	0.450018
O08547	SC22B_MOUSE	Vesicle-trafficking protein SEC22b OS=Mus musculus OX=10090 GN=Sec22b PE=1 SV=3	8.75	24911.7	59.3185	67.617	1.1399
Q3TXX4	VGLU1_MOUSE	Vesicular glutamate transporter 1 OS=Mus musculus OX=10090 GN=Slc17a7 PE=1 SV=2	7.02	62321.8	99.8245	55.7559	0.558539
Q9DBH5	LMAN2_MOUSE	Vesicular integral-membrane protein VIP36 OS=Mus musculus OX=10090 GN=Lman2 PE=1 SV=2	6.53	40772	4.35319	0.1	0.0229717
Q8VDJ3	VIGLN_MOUSE	Vigilin OS=Mus musculus OX=10090 GN=Hdlbp PE=1 SV=1	6.45	142313	10.6674	0.1	0.00937433
P20152	VIME_MOUSE	Vimentin OS=Mus musculus OX=10090 GN=Vim PE=1 SV=3	4.86	53744.8	32.299	73.8098	2.2852
Q60932	VDAC1_MOUSE	Voltage-dependent anion-selective channel protein 1 OS=Mus musculus OX=10090 GN=Vdac1 PE=1 SV=3	8.7	32522.6	306.852	110.758	0.360948
Q60930	VDAC2_MOUSE	Voltage-dependent anion-selective channel protein 2 OS=Mus musculus OX=10090 GN=Vdac2 PE=1 SV=2	7.38	32360.2	202.904	44.2363	0.218016
Q60931	VDAC3_MOUSE	Voltage-dependent anion-selective channel protein 3 OS=Mus musculus OX=10090 GN=Vdac3 PE=1 SV=1	9.06	31094.9	78.9006	13.1705	0.166926
Q9Z1G4	VPP1_MOUSE	V-type proton ATPase 116 kDa subunit a1 OS=Mus musculus OX=10090 GN=Atp6v0a1 PE=1 SV=3	6.32	97265.5	111.377	38.1684	0.342696
P63082	VATL_MOUSE	V-type proton ATPase 16 kDa proteolipid subunit OS=Mus musculus OX=10090 GN=Atp6v0c PE=1 SV=1	9.53	15808	48.9429	27.2816	0.557416
P50516	VATA_MOUSE	V-type proton ATPase catalytic subunit A OS=Mus musculus OX=10090 GN=Atp6v1a PE=1 SV=2	5.27	68668.4	242.556	68.4279	0.282111
P62814	VATB2_MOUSE	V-type proton ATPase subunit B_ brain isoform OS=Mus musculus OX=10090 GN=Atp6v1b2 PE=1 SV=1	5.46	56893.1	218.253	92.0471	0.421744
Q9Z1G3	VATC1_MOUSE	V-type proton ATPase subunit C 1 OS=Mus musculus OX=10090 GN=Atp6v1c1 PE=1 SV=4	7.33	44058.7	53.1464	20.8376	0.392079
P51863	VA0D1_MOUSE	V-type proton ATPase subunit d 1 OS=Mus musculus OX=10090 GN=Atp6v0d1 PE=1 SV=2	4.71	40757.4	114.208	31.4561	0.275429
P57746	VATD_MOUSE	V-type proton ATPase subunit D OS=Mus musculus OX=10090 GN=Atp6v1d PE=1 SV=1	10.09	28369.1	64.5194	33.885	0.525191
P50518	VATE1_MOUSE	V-type proton ATPase subunit E 1 OS=Mus musculus OX=10090 GN=Atp6v1e1 PE=1 SV=2	8.95	26214.5	122.499	78.625	0.641843
Q9D1K2	VATF_MOUSE	V-type proton ATPase subunit F OS=Mus musculus OX=10090 GN=Atp6v1f PE=1 SV=2	5.44	13370.3	21.6218	10.5036	0.485788
Q9CR51	VATG1_MOUSE	V-type proton ATPase subunit G 1 OS=Mus musculus OX=10090 GN=Atp6v1g1 PE=1 SV=3	8.2	13838.5	65.3307	42.2087	0.646078
Q8BVE3	VATH_MOUSE	V-type proton ATPase subunit H OS=Mus musculus OX=10090 GN=Atp6v1h PE=1 SV=1	6.2	56311.3	92.9909	17.1031	0.183922
Q9R1Q9	VAS1_MOUSE	V-type proton ATPase subunit S1 OS=Mus musculus OX=10090 GN=Atp6ap1 PE=1 SV=1	5.52	51121.7	13.669	3.99212	0.292057
O88342	WDR1_MOUSE	WD repeat-containing protein 1 OS=Mus musculus OX=10090 GN=Wdr1 PE=1 SV=3	6.15	67091.1	24.7215	10.8465	0.438746
Q920I9	WDR7_MOUSE	WD repeat-containing protein 7 OS=Mus musculus OX=10090 GN=Wdr7 PE=1 SV=3	6.47	165902	3.02664	0.1	0.03304
Q9JKB3	YBOX3_MOUSE	Y-box-binding protein 3 OS=Mus musculus OX=10090 GN=Ybx3 PE=1 SV=2	10.09	38813.6	46.3495	58.6319	1.26499
Q3TIV5	ZC3HF_MOUSE	Zinc finger CCCH domain-containing protein 15 OS=Mus musculus OX=10090 GN=Zc3h15 PE=1 SV=2	5.02	48726.5	6.82756	0.1	0.0146465
Q0P678	ZCH18_MOUSE	Zinc finger CCCH domain-containing protein 18 OS=Mus musculus OX=10090 GN=Zc3h18 PE=1 SV=1	7.85	105922	4.1775	5.65381	1.35339
Q8VD12	Z385A_MOUSE	Zinc finger protein 385A OS=Mus musculus OX=10090 GN=Znf385a PE=1 SV=2	10.51	40788.9	11.2273	28.1691	2.50899
Q69Z99	ZN512_MOUSE	Zinc finger protein 512 OS=Mus musculus OX=10090 GN=Znf512 PE=2 SV=2	10.06	64991.9	4.58322	0.1	0.0218187

## Sheet: 3_rod proteome
accession	entry	description	IEP	mw	sum rods corr
Q9D517	PLCC_MOUSE	1-acyl-sn-glycerol-3-phosphate acyltransferase gamma OS=Mus musculus OX=10090 GN=Agpat3 PE=1 SV=2	8.53	43980.2	53.2396
O35226	PSMD4_MOUSE	26S proteasome non-ATPase regulatory subunit 4 OS=Mus musculus OX=10090 GN=Psmd4 PE=1 SV=1	4.48	40931.9	9.44194
P26516	PSMD7_MOUSE	26S proteasome non-ATPase regulatory subunit 7 OS=Mus musculus OX=10090 GN=Psmd7 PE=1 SV=2	6.33	36596.9	7.47077
P62196	PRS8_MOUSE	26S proteasome regulatory subunit 8 OS=Mus musculus OX=10090 GN=Psmc5 PE=1 SV=1	7.41	45797.2	8.57549
Q3UHX2	HAP28_MOUSE	28 kDa heat- and acid-stable phosphoprotein OS=Mus musculus OX=10090 GN=Pdap1 PE=1 SV=1	7.66	20604.9	252.673
P60867	RS20_MOUSE	40S ribosomal protein S20 OS=Mus musculus OX=10090 GN=Rps20 PE=1 SV=1	10.71	13486.8	51.7179
Q61503	5NTD_MOUSE	5'-nucleotidase OS=Mus musculus OX=10090 GN=Nt5e PE=1 SV=2	6.22	64320.7	24.8076
P14869	RLA0_MOUSE	60S acidic ribosomal protein P0 OS=Mus musculus OX=10090 GN=Rplp0 PE=1 SV=3	5.87	34387.6	375.052
Q9CXW4	RL11_MOUSE	60S ribosomal protein L11 OS=Mus musculus OX=10090 GN=Rpl11 PE=1 SV=4	10.13	20480.5	28.1731
P35979	RL12_MOUSE	60S ribosomal protein L12 OS=Mus musculus OX=10090 GN=Rpl12 PE=1 SV=2	10.11	17975.7	413.995
P61358	RL27_MOUSE	60S ribosomal protein L27 OS=Mus musculus OX=10090 GN=Rpl27 PE=1 SV=2	11.22	15797.8	38.662
O35381	AN32A_MOUSE	Acidic leucine-rich nuclear phosphoprotein 32 family member A OS=Mus musculus OX=10090 GN=Anp32a PE=1 SV=1	3.77	28708.7	349.666
Q9EST5	AN32B_MOUSE	Acidic leucine-rich nuclear phosphoprotein 32 family member B OS=Mus musculus OX=10090 GN=Anp32b PE=1 SV=1	3.68	31249.9	128.82
P97822	AN32E_MOUSE	Acidic leucine-rich nuclear phosphoprotein 32 family member E OS=Mus musculus OX=10090 GN=Anp32e PE=1 SV=2	3.55	29850.6	339.698
Q9Z2N8	ACL6A_MOUSE	Actin-like protein 6A OS=Mus musculus OX=10090 GN=Actl6a PE=1 SV=2	5.27	47961.3	13.1462
P11031	TCP4_MOUSE	Activated RNA polymerase II transcriptional coactivator p15 OS=Mus musculus OX=10090 GN=Sub1 PE=1 SV=3	10.31	14427.5	111.609
Q9R0Y5	KAD1_MOUSE	Adenylate kinase isoenzyme 1 OS=Mus musculus OX=10090 GN=Ak1 PE=1 SV=1	5.52	21653.7	13.4441
Q8R5F3	OARD1_MOUSE	ADP-ribose glycohydrolase OARD1 OS=Mus musculus OX=10090 GN=Oard1 PE=1 SV=2	8.67	17392	38.2549
Q8BSL7	ARF2_MOUSE	ADP-ribosylation factor 2 OS=Mus musculus OX=10090 GN=Arf2 PE=1 SV=2	6.2	20802.9	79.1923
P61750	ARF4_MOUSE	ADP-ribosylation factor 4 OS=Mus musculus OX=10090 GN=Arf4 PE=1 SV=2	7.05	20510.7	12.9847
P84084	ARF5_MOUSE	ADP-ribosylation factor 5 OS=Mus musculus OX=10090 GN=Arf5 PE=1 SV=2	6.39	20643.8	58.6962
Q9WUL7	ARL3_MOUSE	ADP-ribosylation factor-like protein 3 OS=Mus musculus OX=10090 GN=Arl3 PE=1 SV=1	7.11	20657.6	86.0552
P17182	ENOA_MOUSE	Alpha-enolase OS=Mus musculus OX=10090 GN=Eno1 PE=1 SV=3	6.41	47483.1	2660.26
O35643	AP1B1_MOUSE	AP-1 complex subunit beta-1 OS=Mus musculus OX=10090 GN=Ap1b1 PE=1 SV=2	4.86	104790	47.554
P62743	AP2S1_MOUSE	AP-2 complex subunit sigma OS=Mus musculus OX=10090 GN=Ap2s1 PE=1 SV=1	5.78	17188.8	43.7157
O35841	API5_MOUSE	Apoptosis inhibitor 5 OS=Mus musculus OX=10090 GN=Api5 PE=1 SV=2	5.6	57127.4	61.0505
Q9JIX8	ACINU_MOUSE	Apoptotic chromatin condensation inducer in the nucleus OS=Mus musculus OX=10090 GN=Acin1 PE=1 SV=3	5.61	151118	23.3445
O54984	GET3_MOUSE	ATPase GET3 OS=Mus musculus OX=10090 GN=Get3 PE=1 SV=2	4.62	39279.1	16.0943
Q91V92	ACLY_MOUSE	ATP-citrate synthase OS=Mus musculus OX=10090 GN=Acly PE=1 SV=1	7.15	120641	354.442
Q9WUA3	PFKAP_MOUSE	ATP-dependent 6-phosphofructokinase_ platelet type OS=Mus musculus OX=10090 GN=Pfkp PE=1 SV=1	6.75	86481.7	38.0576
Q8VDW0	DX39A_MOUSE	ATP-dependent RNA helicase DDX39A OS=Mus musculus OX=10090 GN=Ddx39a PE=1 SV=1	5.34	49580.8	123.762
Q810A7	DDX42_MOUSE	ATP-dependent RNA helicase DDX42 OS=Mus musculus OX=10090 GN=Ddx42 PE=1 SV=3	6.55	102250	7.62625
O70318	E41L2_MOUSE	Band 4.1-like protein 2 OS=Mus musculus OX=10090 GN=Epb41l2 PE=1 SV=2	5.15	110453	357.885
P18572	BASI_MOUSE	Basigin OS=Mus musculus OX=10090 GN=Bsg PE=1 SV=2	5.48	42901	84.983
Q9CWL8	CTBL1_MOUSE	Beta-catenin-like protein 1 OS=Mus musculus OX=10090 GN=Ctnnbl1 PE=1 SV=1	4.8	65436.5	7.34521
P28663	SNAB_MOUSE	Beta-soluble NSF attachment protein OS=Mus musculus OX=10090 GN=Napb PE=1 SV=2	5.18	33899.2	17.1484
Q91ZZ3	SYUB_MOUSE	Beta-synuclein OS=Mus musculus OX=10090 GN=Sncb PE=1 SV=1	4.18	14051.6	98.4382
P35564	CALX_MOUSE	Calnexin OS=Mus musculus OX=10090 GN=Canx PE=1 SV=1	4.3	67677.2	134.618
Q5M8N0	CNRP1_MOUSE	CB1 cannabinoid receptor-interacting protein 1 OS=Mus musculus OX=10090 GN=Cnrip1 PE=1 SV=1	8.18	18726.4	21.0083
Q8BLQ9	CADM2_MOUSE	Cell adhesion molecule 2 OS=Mus musculus OX=10090 GN=Cadm2 PE=1 SV=2	5.08	48015.1	20.4566
Q6A068	CDC5L_MOUSE	Cell division cycle 5-like protein OS=Mus musculus OX=10090 GN=Cdc5l PE=1 SV=2	8.16	92417.8	15.4432
Q08288	LYAR_MOUSE	Cell growth-regulating nucleolar protein OS=Mus musculus OX=10090 GN=Lyar PE=1 SV=2	10.19	44191.9	28.4447
Q8BHG9	CGBP1_MOUSE	CGG triplet repeat-binding protein 1 OS=Mus musculus OX=10090 GN=Cggbp1 PE=1 SV=1	9.32	19046.5	11.2328
Q9DB34	CHM2A_MOUSE	Charged multivesicular body protein 2a OS=Mus musculus OX=10090 GN=Chmp2a PE=1 SV=1	5.69	25134.1	17.9625
P83917	CBX1_MOUSE	Chromobox protein homolog 1 OS=Mus musculus OX=10090 GN=Cbx1 PE=1 SV=1	4.66	21531.9	150.146
P23198	CBX3_MOUSE	Chromobox protein homolog 3 OS=Mus musculus OX=10090 GN=Cbx3 PE=1 SV=2	4.94	21026.6	133.814
Q8BTU1	CFA20_MOUSE	Cilia- and flagella-associated protein 20 OS=Mus musculus OX=10090 GN=Cfap20 PE=1 SV=1	10.25	22919.5	6.50247
Q9CQF3	CPSF5_MOUSE	Cleavage and polyadenylation specificity factor subunit 5 OS=Mus musculus OX=10090 GN=Nudt21 PE=1 SV=1	9.22	26297.3	43.7379
P18760	COF1_MOUSE	Cofilin-1 OS=Mus musculus OX=10090 GN=Cfl1 PE=1 SV=3	8.23	18787.7	69.0784
Q9D1L0	CHCH2_MOUSE	Coiled-coil-helix-coiled-coil-helix domain-containing protein 2 OS=Mus musculus OX=10090 GN=Chchd2 PE=2 SV=1	10.15	15888.9	6.63163
P60824	CIRBP_MOUSE	Cold-inducible RNA-binding protein OS=Mus musculus OX=10090 GN=Cirbp PE=1 SV=1	9.9	18607	184.387
Q80WM3	CPLX4_MOUSE	Complexin-4 OS=Mus musculus OX=10090 GN=Cplx4 PE=1 SV=2	4.44	18464.6	95.616
O54751	CRX_MOUSE	Cone-rod homeobox protein OS=Mus musculus OX=10090 GN=Crx PE=1 SV=1	9.46	32545.5	48.7508
Q9CZ04	CSN7A_MOUSE	COP9 signalosome complex subunit 7a OS=Mus musculus OX=10090 GN=Cops7a PE=1 SV=2	7.97	30395.6	36.8269
Q9D8X1	CUTC_MOUSE	Copper homeostasis protein cutC homolog OS=Mus musculus OX=10090 GN=Cutc PE=1 SV=1	7.12	29402.8	11.4044
Q9QZQ8	H2AY_MOUSE	Core histone macro-H2A.1 OS=Mus musculus OX=10090 GN=Macroh2a1 PE=1 SV=3	10.5	39906.3	1758.13
O88271	CFDP1_MOUSE	Craniofacial development protein 1 OS=Mus musculus OX=10090 GN=Cfdp1 PE=1 SV=1	4.6	32921.3	26.6761
Q91V12	BACH_MOUSE	Cytosolic acyl coenzyme A thioester hydrolase OS=Mus musculus OX=10090 GN=Acot7 PE=1 SV=2	8.82	42993.2	43.6085
Q64511	TOP2B_MOUSE	DNA topoisomerase 2-beta OS=Mus musculus OX=10090 GN=Top2b PE=1 SV=2	8.44	182822	69.5883
P28352	APEX1_MOUSE	DNA-(apurinic or apyrimidinic site) endonuclease OS=Mus musculus OX=10090 GN=Apex1 PE=1 SV=2	7.91	35889.6	83.7972
Q8CFI7	RPB2_MOUSE	DNA-directed RNA polymerase II subunit RPB2 OS=Mus musculus OX=10090 GN=Polr2b PE=1 SV=2	6.46	135337	5.15509
Q80UW8	RPAB1_MOUSE	DNA-directed RNA polymerases I_ II_ and III subunit RPABC1 OS=Mus musculus OX=10090 GN=Polr2e PE=1 SV=1	5.61	24684.4	8.62166
P60904	DNJC5_MOUSE	DnaJ homolog subfamily C member 5 OS=Mus musculus OX=10090 GN=Dnajc5 PE=1 SV=1	4.75	22899.1	91.6633
Q6NZB0	DNJC8_MOUSE	DnaJ homolog subfamily C member 8 OS=Mus musculus OX=10090 GN=Dnajc8 PE=1 SV=2	9.71	29812.6	164.831
O70152	DPM1_MOUSE	Dolichol-phosphate mannosyltransferase subunit 1 OS=Mus musculus OX=10090 GN=Dpm1 PE=1 SV=1	9.93	29231.8	11.7214
Q61550	RAD21_MOUSE	Double-strand-break repair protein rad21 homolog OS=Mus musculus OX=10090 GN=Rad21 PE=1 SV=3	4.34	72368.3	8.48947
P63168	DYL1_MOUSE	Dynein light chain 1_ cytoplasmic OS=Mus musculus OX=10090 GN=Dynll1 PE=1 SV=1	7.24	10537	16.2291
Q9CQJ4	RING2_MOUSE	E3 ubiquitin-protein ligase RING2 OS=Mus musculus OX=10090 GN=Rnf2 PE=1 SV=1	6.43	38079.6	16.4088
P70372	ELAV1_MOUSE	ELAV-like protein 1 OS=Mus musculus OX=10090 GN=Elavl1 PE=1 SV=2	9.42	36340.1	160.424
P20029	BIP_MOUSE	Endoplasmic reticulum chaperone BiP OS=Mus musculus OX=10090 GN=Hspa5 PE=1 SV=3	4.88	72536.2	254.712
Q9JMG1	EDF1_MOUSE	Endothelial differentiation-related factor 1 OS=Mus musculus OX=10090 GN=Edf1 PE=1 SV=1	10.75	16368.7	34.155
Q8BH95	ECHM_MOUSE	Enoyl-CoA hydratase_ mitochondrial OS=Mus musculus OX=10090 GN=Echs1 PE=1 SV=1	8.59	31873.6	291.634
Q60872	IF1A_MOUSE	Eukaryotic translation initiation factor 1A OS=Mus musculus OX=10090 GN=Eif1a PE=2 SV=3	4.88	16616.5	18.5572
Q8BMJ3	IF1AX_MOUSE	Eukaryotic translation initiation factor 1A_ X-chromosomal OS=Mus musculus OX=10090 GN=Eif1ax PE=2 SV=3	4.88	16574.5	12.2984
Q6ZWX6	IF2A_MOUSE	Eukaryotic translation initiation factor 2 subunit 1 OS=Mus musculus OX=10090 GN=Eif2s1 PE=1 SV=3	4.82	36393.4	144.967
Q99L45	IF2B_MOUSE	Eukaryotic translation initiation factor 2 subunit 2 OS=Mus musculus OX=10090 GN=Eif2s2 PE=1 SV=1	5.46	38434.3	17.5278
P60229	EIF3E_MOUSE	Eukaryotic translation initiation factor 3 subunit E OS=Mus musculus OX=10090 GN=Eif3e PE=1 SV=1	5.65	52620.1	23.4684
Q9CSH3	RRP44_MOUSE	Exosome complex exonuclease RRP44 OS=Mus musculus OX=10090 GN=Dis3 PE=1 SV=4	7.23	109807	5.41309
Q9CZU3	MTREX_MOUSE	Exosome RNA helicase MTR4 OS=Mus musculus OX=10090 GN=Mtrex PE=1 SV=1	6	118663	6.03582
Q9ERK4	XPO2_MOUSE	Exportin-2 OS=Mus musculus OX=10090 GN=Cse1l PE=1 SV=1	5.43	111253	30.5426
Q920B9	SP16H_MOUSE	FACT complex subunit SPT16 OS=Mus musculus OX=10090 GN=Supt16h PE=1 SV=2	5.36	120395	4.92212
Q08943	SSRP1_MOUSE	FACT complex subunit SSRP1 OS=Mus musculus OX=10090 GN=Ssrp1 PE=1 SV=2	6.34	81202.7	7.15291
Q3U0V1	FUBP2_MOUSE	Far upstream element-binding protein 2 OS=Mus musculus OX=10090 GN=Khsrp PE=1 SV=2	6.99	77231.8	95.5482
Q9WUD8	FAIM1_MOUSE	Fas apoptotic inhibitory molecule 1 OS=Mus musculus OX=10090 GN=Faim PE=1 SV=1	5.31	20315	42.2774
P09528	FRIH_MOUSE	Ferritin heavy chain OS=Mus musculus OX=10090 GN=Fth1 PE=1 SV=2	5.49	21237.7	6.1367
P39749	FEN1_MOUSE	Flap endonuclease 1 OS=Mus musculus OX=10090 GN=Fen1 PE=1 SV=1	8.47	42656.8	34.1758
Q8VDC1	FYCO1_MOUSE	FYVE and coiled-coil domain-containing protein 1 OS=Mus musculus OX=10090 GN=Fyco1 PE=1 SV=1	4.74	164161	52.8224
O08795	GLU2B_MOUSE	Glucosidase 2 subunit beta OS=Mus musculus OX=10090 GN=Prkcsh PE=1 SV=1	4.21	59762.3	46.4067
P15105	GLNA_MOUSE	Glutamine synthetase OS=Mus musculus OX=10090 GN=Glul PE=1 SV=6	6.69	42861.1	302.001
P19157	GSTP1_MOUSE	Glutathione S-transferase P 1 OS=Mus musculus OX=10090 GN=Gstp1 PE=1 SV=2	7.96	23780.3	217.731
P16858	G3P_MOUSE	Glyceraldehyde-3-phosphate dehydrogenase OS=Mus musculus OX=10090 GN=Gapdh PE=1 SV=2	8.36	36095.2	3850.91
Q8CI94	PYGB_MOUSE	Glycogen phosphorylase_ brain form OS=Mus musculus OX=10090 GN=Pygb PE=1 SV=3	6.31	97414.4	3576.49
P32883	RASK_MOUSE	GTPase KRas OS=Mus musculus OX=10090 GN=Kras PE=1 SV=1	6.4	21941	10.0018
P62874	GBB1_MOUSE	Guanine nucleotide-binding protein G(I)/G(S)/G(T) subunit beta-1 OS=Mus musculus OX=10090 GN=Gnb1 PE=1 SV=3	5.56	38175.4	1211.58
P20612	GNAT1_MOUSE	Guanine nucleotide-binding protein G(t) subunit alpha-1 OS=Mus musculus OX=10090 GN=Gnat1 PE=1 SV=3	5.28	40423	1776.53
Q61012	GBG1_MOUSE	Guanine nucleotide-binding protein G(T) subunit gamma-T1 OS=Mus musculus OX=10090 GN=Gngt1 PE=1 SV=3	4.55	8699.02	62.7678
P16627	HS71L_MOUSE	Heat shock 70 kDa protein 1-like OS=Mus musculus OX=10090 GN=Hspa1l PE=1 SV=4	5.85	71036.6	260.929
P48722	HS74L_MOUSE	Heat shock 70 kDa protein 4L OS=Mus musculus OX=10090 GN=Hspa4l PE=1 SV=2	5.42	95237.7	465.785
P07901	HS90A_MOUSE	Heat shock protein HSP 90-alpha OS=Mus musculus OX=10090 GN=Hsp90aa1 PE=1 SV=4	4.74	85187.2	1037.41
P51859	HDGF_MOUSE	Hepatoma-derived growth factor OS=Mus musculus OX=10090 GN=Hdgf PE=1 SV=2	4.6	26382.8	96.3098
Q3UMU9	HDGR2_MOUSE	Hepatoma-derived growth factor-related protein 2 OS=Mus musculus OX=10090 GN=Hdgfl2 PE=1 SV=1	9.22	74461.8	16.8333
Q9JMG7	HDGR3_MOUSE	Hepatoma-derived growth factor-related protein 3 OS=Mus musculus OX=10090 GN=Hdgfl3 PE=1 SV=2	8.93	22487.6	81.8401
Q99020	ROAA_MOUSE	Heterogeneous nuclear ribonucleoprotein A/B OS=Mus musculus OX=10090 GN=Hnrnpab PE=1 SV=1	8.16	30945.4	183.871
Q9CX86	ROA0_MOUSE	Heterogeneous nuclear ribonucleoprotein A0 OS=Mus musculus OX=10090 GN=Hnrnpa0 PE=1 SV=1	9.68	30701.5	224.28
P49312	ROA1_MOUSE	Heterogeneous nuclear ribonucleoprotein A1 OS=Mus musculus OX=10090 GN=Hnrnpa1 PE=1 SV=2	9.63	34310.3	724.128
Q8BG05	ROA3_MOUSE	Heterogeneous nuclear ribonucleoprotein A3 OS=Mus musculus OX=10090 GN=Hnrnpa3 PE=1 SV=1	9.3	39880.2	563.034
Q9Z2X1	HNRPF_MOUSE	Heterogeneous nuclear ribonucleoprotein F OS=Mus musculus OX=10090 GN=Hnrnpf PE=1 SV=3	5.18	46072.1	218.105
O35737	HNRH1_MOUSE	Heterogeneous nuclear ribonucleoprotein H OS=Mus musculus OX=10090 GN=Hnrnph1 PE=1 SV=3	5.88	49484.7	181.224
P61979	HNRPK_MOUSE	Heterogeneous nuclear ribonucleoprotein K OS=Mus musculus OX=10090 GN=Hnrnpk PE=1 SV=1	5.22	51261.5	533.788
Q8R081	HNRPL_MOUSE	Heterogeneous nuclear ribonucleoprotein L OS=Mus musculus OX=10090 GN=Hnrnpl PE=1 SV=2	8.05	64591.1	234.748
Q8VEK3	HNRPU_MOUSE	Heterogeneous nuclear ribonucleoprotein U OS=Mus musculus OX=10090 GN=Hnrnpu PE=1 SV=1	5.86	88716.2	611.486
Q00PI9	HNRL2_MOUSE	Heterogeneous nuclear ribonucleoprotein U-like protein 2 OS=Mus musculus OX=10090 GN=Hnrnpul2 PE=1 SV=2	4.63	85567.7	71.3905
O88569	ROA2_MOUSE	Heterogeneous nuclear ribonucleoproteins A2/B1 OS=Mus musculus OX=10090 GN=Hnrnpa2b1 PE=1 SV=2	9.27	37459.8	1377.96
Q9Z204	HNRPC_MOUSE	Heterogeneous nuclear ribonucleoproteins C1/C2 OS=Mus musculus OX=10090 GN=Hnrnpc PE=1 SV=1	4.72	34441.9	281.49
P63158	HMGB1_MOUSE	High mobility group protein B1 OS=Mus musculus OX=10090 GN=Hmgb1 PE=1 SV=2	5.45	25064.9	239.005
P30681	HMGB2_MOUSE	High mobility group protein B2 OS=Mus musculus OX=10090 GN=Hmgb2 PE=1 SV=3	7.2	24333	316.338
O54879	HMGB3_MOUSE	High mobility group protein B3 OS=Mus musculus OX=10090 GN=Hmgb3 PE=1 SV=3	8.73	23181.1	95.613
P17095	HMGA1_MOUSE	High mobility group protein HMG-I/HMG-Y OS=Mus musculus OX=10090 GN=Hmga1 PE=1 SV=4	11.08	11614	51.3133
P70288	HDAC2_MOUSE	Histone deacetylase 2 OS=Mus musculus OX=10090 GN=Hdac2 PE=1 SV=1	5.53	55872.5	17.2732
O55128	SAP18_MOUSE	Histone deacetylase complex subunit SAP18 OS=Mus musculus OX=10090 GN=Sap18 PE=1 SV=1	9.86	17652.2	19.1574
P43275	H11_MOUSE	Histone H1.1 OS=Mus musculus OX=10090 GN=H1-1 PE=1 SV=2	11.7	21785.1	389.557
P15864	H12_MOUSE	Histone H1.2 OS=Mus musculus OX=10090 GN=H1-2 PE=1 SV=2	11.76	21266.7	1590
P43274	H14_MOUSE	Histone H1.4 OS=Mus musculus OX=10090 GN=H1-4 PE=1 SV=2	11.85	21977.3	1084.8
P43276	H15_MOUSE	Histone H1.5 OS=Mus musculus OX=10090 GN=H1-5 PE=1 SV=2	11.68	22576.2	476.989
Q64522	H2A2B_MOUSE	Histone H2A type 2-B OS=Mus musculus OX=10090 GN=H2ac21 PE=1 SV=3	11.51	14013.4	2380.98
P68433	H31_MOUSE	Histone H3.1 OS=Mus musculus OX=10090 GN=H3c1 PE=1 SV=2	11.69	15518.2	873.454
P84228	H32_MOUSE	Histone H3.2 OS=Mus musculus OX=10090 GN=H3c2 PE=1 SV=2	11.81	15445.1	873.454
P62806	H4_MOUSE	Histone H4 OS=Mus musculus OX=10090 GN=H4c1 PE=1 SV=2	11.89	11367.4	1204.11
Q60972	RBBP4_MOUSE	Histone-binding protein RBBP4 OS=Mus musculus OX=10090 GN=Rbbp4 PE=1 SV=5	4.56	47940.9	71.0936
Q60973	RBBP7_MOUSE	Histone-binding protein RBBP7 OS=Mus musculus OX=10090 GN=Rbbp7 PE=1 SV=1	4.72	48132.3	20.3895
Q61191	HCFC1_MOUSE	Host cell factor 1 OS=Mus musculus OX=10090 GN=Hcfc1 PE=1 SV=2	6.82	212319	12.1141
O88844	IDHC_MOUSE	Isocitrate dehydrogenase [NADP] cytoplasmic OS=Mus musculus OX=10090 GN=Idh1 PE=1 SV=2	6.83	47073.7	44.7365
Q9R226	KHDR3_MOUSE	KH domain-containing_ RNA-binding_ signal transduction-associated protein 3 OS=Mus musculus OX=10090 GN=Khdrbs3 PE=1 SV=1	8.56	38807.5	24.5532
Q61029	LAP2B_MOUSE	Lamina-associated polypeptide 2_ isoforms beta/delta/epsilon/gamma OS=Mus musculus OX=10090 GN=Tmpo PE=1 SV=4	10.03	50429.8	98.5712
P14733	LMNB1_MOUSE	Lamin-B1 OS=Mus musculus OX=10090 GN=Lmnb1 PE=1 SV=3	4.92	67013.8	605.675
P21619	LMNB2_MOUSE	Lamin-B2 OS=Mus musculus OX=10090 GN=Lmnb2 PE=1 SV=2	5.25	67432.2	96.3796
Q6PB66	LPPRC_MOUSE	Leucine-rich PPR motif-containing protein_ mitochondrial OS=Mus musculus OX=10090 GN=Lrpprc PE=1 SV=2	6.43	157870	1905.3
Q922Q8	LRC59_MOUSE	Leucine-rich repeat-containing protein 59 OS=Mus musculus OX=10090 GN=Lrrc59 PE=1 SV=1	10.22	35333.6	30.6199
P06151	LDHA_MOUSE	L-lactate dehydrogenase A chain OS=Mus musculus OX=10090 GN=Ldha PE=1 SV=3	7.68	36840.8	1952.73
P32067	LA_MOUSE	Lupus La protein homolog OS=Mus musculus OX=10090 GN=Ssb PE=1 SV=1	10.47	47927.6	71.199
Q9DAR7	DCPS_MOUSE	m7GpppX diphosphatase OS=Mus musculus OX=10090 GN=Dcps PE=1 SV=1	6.05	39102.3	37.9494
P34884	MIF_MOUSE	Macrophage migration inhibitory factor OS=Mus musculus OX=10090 GN=Mif PE=1 SV=2	7.17	12675.4	84.2453
Q8K310	MATR3_MOUSE	Matrin-3 OS=Mus musculus OX=10090 GN=Matr3 PE=1 SV=1	5.85	95143.7	180.723
Q80UU9	PGRC2_MOUSE	Membrane-associated progesterone receptor component 2 OS=Mus musculus OX=10090 GN=Pgrmc2 PE=1 SV=2	4.81	23448.2	9.79215
Q9R190	MTA2_MOUSE	Metastasis-associated protein MTA2 OS=Mus musculus OX=10090 GN=Mta2 PE=1 SV=1	10.17	75771.5	17.5179
Q8R001	MARE2_MOUSE	Microtubule-associated protein RP/EB family member 2 OS=Mus musculus OX=10090 GN=Mapre2 PE=1 SV=1	5.08	37174.3	5.72128
Q6PER3	MARE3_MOUSE	Microtubule-associated protein RP/EB family member 3 OS=Mus musculus OX=10090 GN=Mapre3 PE=1 SV=1	5.2	32251.4	32.0558
P53986	MOT1_MOUSE	Monocarboxylate transporter 1 OS=Mus musculus OX=10090 GN=Slc16a1 PE=1 SV=1	7.37	53894.6	66.1926
Q61879	MYH10_MOUSE	Myosin-10 OS=Mus musculus OX=10090 GN=Myh10 PE=1 SV=2	5.28	229966	75.9023
Q5XKE0	MYPC2_MOUSE	Myosin-binding protein C_ fast-type OS=Mus musculus OX=10090 GN=Mybpc2 PE=1 SV=1	5.97	128208	111.901
Q99LD8	DDAH2_MOUSE	N(G)_N(G)-dimethylarginine dimethylaminohydrolase 2 OS=Mus musculus OX=10090 GN=Ddah2 PE=1 SV=1	5.62	29988	36.7334
Q9DB73	NB5R1_MOUSE	NADH-cytochrome b5 reductase 1 OS=Mus musculus OX=10090 GN=Cyb5r1 PE=1 SV=1	9.2	34306	5.85296
Q8VBW6	ULA1_MOUSE	NEDD8-activating enzyme E1 regulatory subunit OS=Mus musculus OX=10090 GN=Nae1 PE=1 SV=1	5.2	60729.8	9.22397
P61082	UBC12_MOUSE	NEDD8-conjugating enzyme Ubc12 OS=Mus musculus OX=10090 GN=Ube2m PE=1 SV=1	7.71	21185.1	19.7861
P97300	NPTN_MOUSE	Neuroplastin OS=Mus musculus OX=10090 GN=Nptn PE=1 SV=3	7.67	44715.3	55.0104
Q9D0T1	NH2L1_MOUSE	NHP2-like protein 1 OS=Mus musculus OX=10090 GN=Snu13 PE=1 SV=4	8.62	14401.7	27.5669
Q99K48	NONO_MOUSE	Non-POU domain-containing octamer-binding protein OS=Mus musculus OX=10090 GN=Nono PE=1 SV=3	9.51	54655.1	178.271
Q9CQ49	NCBP2_MOUSE	Nuclear cap-binding protein subunit 2 OS=Mus musculus OX=10090 GN=Ncbp2 PE=1 SV=1	7.93	18188.3	17.9012
Q8R3G1	PP1R8_MOUSE	Nuclear inhibitor of protein phosphatase 1 OS=Mus musculus OX=10090 GN=Ppp1r8 PE=1 SV=1	7.03	38699	7.31889
Q9CPT5	NOP16_MOUSE	Nucleolar protein 16 OS=Mus musculus OX=10090 GN=Nop16 PE=1 SV=1	10.49	21196.3	12.9402
P25976	UBF1_MOUSE	Nucleolar transcription factor 1 OS=Mus musculus OX=10090 GN=Ubtf PE=1 SV=1	5.45	89851.3	11.6485
P09405	NUCL_MOUSE	Nucleolin OS=Mus musculus OX=10090 GN=Ncl PE=1 SV=2	4.48	76780.2	404.654
Q61937	NPM_MOUSE	Nucleophosmin OS=Mus musculus OX=10090 GN=Npm1 PE=1 SV=1	4.43	32731.2	146.652
Q9CZ30	OLA1_MOUSE	Obg-like ATPase 1 OS=Mus musculus OX=10090 GN=Ola1 PE=1 SV=1	7.85	44957.7	424.888
Q8JZM7	CDC73_MOUSE	Parafibromin OS=Mus musculus OX=10090 GN=Cdc73 PE=1 SV=1	10.21	60690.7	6.70235
Q8R326	PSPC1_MOUSE	Paraspeckle component 1 OS=Mus musculus OX=10090 GN=Pspc1 PE=1 SV=1	6.27	58872.7	25.2557
Q99JF8	PSIP1_MOUSE	PC4 and SFRS1-interacting protein OS=Mus musculus OX=10090 GN=Psip1 PE=1 SV=1	9.86	59811	326.027
P17742	PPIA_MOUSE	Peptidyl-prolyl cis-trans isomerase A OS=Mus musculus OX=10090 GN=Ppia PE=1 SV=2	8	18142.5	459.668
Q9CR16	PPID_MOUSE	Peptidyl-prolyl cis-trans isomerase D OS=Mus musculus OX=10090 GN=Ppid PE=1 SV=3	7.22	41141.8	12.6449
P26883	FKB1A_MOUSE	Peptidyl-prolyl cis-trans isomerase FKBP1A OS=Mus musculus OX=10090 GN=Fkbp1a PE=1 SV=2	8.61	11979.7	53.0948
Q62446	FKBP3_MOUSE	Peptidyl-prolyl cis-trans isomerase FKBP3 OS=Mus musculus OX=10090 GN=Fkbp3 PE=1 SV=2	9.95	25204.8	29.3749
Q64378	FKBP5_MOUSE	Peptidyl-prolyl cis-trans isomerase FKBP5 OS=Mus musculus OX=10090 GN=Fkbp5 PE=1 SV=1	7.74	51536.4	4.57268
Q9D868	PPIH_MOUSE	Peptidyl-prolyl cis-trans isomerase H OS=Mus musculus OX=10090 GN=Ppih PE=1 SV=1	8.12	20748.9	10.0348
Q9QUR7	PIN1_MOUSE	Peptidyl-prolyl cis-trans isomerase NIMA-interacting 1 OS=Mus musculus OX=10090 GN=Pin1 PE=1 SV=1	9.24	18484.5	18.1544
Q9D0W5	PPIL1_MOUSE	Peptidyl-prolyl cis-trans isomerase-like 1 OS=Mus musculus OX=10090 GN=Ppil1 PE=1 SV=1	8.19	18350.9	17.4166
Q9CXG3	PPIL4_MOUSE	Peptidyl-prolyl cis-trans isomerase-like 4 OS=Mus musculus OX=10090 GN=Ppil4 PE=1 SV=2	5.73	57743.5	6.69503
O08709	PRDX6_MOUSE	Peroxiredoxin-6 OS=Mus musculus OX=10090 GN=Prdx6 PE=1 SV=3	5.63	24984.7	42.1817
Q9CYH2	PXL2A_MOUSE	Peroxiredoxin-like 2A OS=Mus musculus OX=10090 GN=Prxl2a PE=1 SV=2	9.74	24508.7	39.4119
Q6P8I4	PCNP_MOUSE	PEST proteolytic signal-containing nuclear protein OS=Mus musculus OX=10090 GN=Pcnp PE=1 SV=1	7.8	18963	30.1789
P83870	PHF5A_MOUSE	PHD finger-like domain-containing protein 5A OS=Mus musculus OX=10090 GN=Phf5a PE=1 SV=1	8.36	13146.8	22.9329
Q9QW08	PHOS_MOUSE	Phosducin OS=Mus musculus OX=10090 GN=Pdc PE=2 SV=1	4.38	28301.5	518.432
P09411	PGK1_MOUSE	Phosphoglycerate kinase 1 OS=Mus musculus OX=10090 GN=Pgk1 PE=1 SV=4	7.92	44949.8	1215.04
Q9DBJ1	PGAM1_MOUSE	Phosphoglycerate mutase 1 OS=Mus musculus OX=10090 GN=Pgam1 PE=1 SV=3	6.82	28946.1	470.854
O70325	GPX4_MOUSE	Phospholipid hydroperoxide glutathione peroxidase OS=Mus musculus OX=10090 GN=Gpx4 PE=1 SV=4	8.44	22649	169.772
Q80X80	C2C2L_MOUSE	Phospholipid transfer protein C2CD2L OS=Mus musculus OX=10090 GN=C2cd2l PE=1 SV=3	6.88	76785.5	76.4408
O35691	PININ_MOUSE	Pinin OS=Mus musculus OX=10090 GN=Pnn PE=1 SV=4	6.61	82606.8	27.6544
Q61205	PA1B3_MOUSE	Platelet-activating factor acetylhydrolase IB subunit alpha1 OS=Mus musculus OX=10090 GN=Pafah1b3 PE=1 SV=1	6.49	25967.5	11.1775
Q3UEB3	PUF60_MOUSE	Poly(U)-binding-splicing factor PUF60 OS=Mus musculus OX=10090 GN=Puf60 PE=1 SV=2	5.02	60420.1	26.1768
Q8CCS6	PABP2_MOUSE	Polyadenylate-binding protein 2 OS=Mus musculus OX=10090 GN=Pabpn1 PE=1 SV=3	4.94	32410.7	29.6872
Q91Z31	PTBP2_MOUSE	Polypyrimidine tract-binding protein 2 OS=Mus musculus OX=10090 GN=Ptbp2 PE=1 SV=2	9.07	57602.9	96.4898
Q99PV0	PRP8_MOUSE	Pre-mRNA-processing-splicing factor 8 OS=Mus musculus OX=10090 GN=Prpf8 PE=1 SV=2	9.09	274929	199.171
O35286	DHX15_MOUSE	Pre-mRNA-splicing factor ATP-dependent RNA helicase DHX15 OS=Mus musculus OX=10090 GN=Dhx15 PE=1 SV=2	7.15	91805.5	125.606
Q9D287	SPF27_MOUSE	Pre-mRNA-splicing factor SPF27 OS=Mus musculus OX=10090 GN=Bcas2 PE=1 SV=1	5.37	26245.6	11.6884
Q501J6	DDX17_MOUSE	Probable ATP-dependent RNA helicase DDX17 OS=Mus musculus OX=10090 GN=Ddx17 PE=1 SV=1	8.66	73026.9	83.0001
Q61656	DDX5_MOUSE	Probable ATP-dependent RNA helicase DDX5 OS=Mus musculus OX=10090 GN=Ddx5 PE=1 SV=2	9.18	69803.6	227.138
P62962	PROF1_MOUSE	Profilin-1 OS=Mus musculus OX=10090 GN=Pfn1 PE=1 SV=2	8.46	15128.3	50.2389
O35129	PHB2_MOUSE	Prohibitin-2 OS=Mus musculus OX=10090 GN=Phb2 PE=1 SV=1	10.39	33296.4	116.882
Q9R0Q7	TEBP_MOUSE	Prostaglandin E synthase 3 OS=Mus musculus OX=10090 GN=Ptges3 PE=1 SV=1	4.14	19006.6	40.1342
Q6PGH1	BUD31_MOUSE	Protein BUD31 homolog OS=Mus musculus OX=10090 GN=Bud31 PE=1 SV=2	8.94	17570	6.8783
Q7TNV0	DEK_MOUSE	Protein DEK OS=Mus musculus OX=10090 GN=Dek PE=1 SV=1	6.55	43386.7	150.47
P08003	PDIA4_MOUSE	Protein disulfide-isomerase A4 OS=Mus musculus OX=10090 GN=Pdia4 PE=1 SV=3	4.99	72324.7	47.0108
Q9WV03	FA50A_MOUSE	Protein FAM50A OS=Mus musculus OX=10090 GN=Fam50a PE=1 SV=1	6.43	40251.8	13.2829
Q9WVE8	PACN2_MOUSE	Protein kinase C and casein kinase substrate in neurons protein 2 OS=Mus musculus OX=10090 GN=Pacsin2 PE=1 SV=1	4.92	56175.1	14.5264
Q9QYF9	NDRG3_MOUSE	Protein NDRG3 OS=Mus musculus OX=10090 GN=Ndrg3 PE=1 SV=1	4.91	42068.3	14.3541
Q3UM45	PP1R7_MOUSE	Protein phosphatase 1 regulatory subunit 7 OS=Mus musculus OX=10090 GN=Ppp1r7 PE=1 SV=2	4.65	41406.1	28.4543
Q9Z1M8	RED_MOUSE	Protein Red OS=Mus musculus OX=10090 GN=Ik PE=1 SV=2	6.25	65730.4	12.5264
Q9EQU5	SET_MOUSE	Protein SET OS=Mus musculus OX=10090 GN=Set PE=1 SV=1	4.01	33377.8	200.427
Q922P9	GLYR1_MOUSE	Putative oxidoreductase GLYR1 OS=Mus musculus OX=10090 GN=Glyr1 PE=1 SV=1	9.75	60285.9	18.1214
P53657	KPYR_MOUSE	Pyruvate kinase PKLR OS=Mus musculus OX=10090 GN=Pklr PE=1 SV=1	6.7	62650.9	383.267
P50396	GDIA_MOUSE	Rab GDP dissociation inhibitor alpha OS=Mus musculus OX=10090 GN=Gdi1 PE=1 SV=3	4.77	51092	303.237
Q61598	GDIB_MOUSE	Rab GDP dissociation inhibitor beta OS=Mus musculus OX=10090 GN=Gdi2 PE=1 SV=1	5.87	51050.5	246.628
P62821	RAB1A_MOUSE	Ras-related protein Rab-1A OS=Mus musculus OX=10090 GN=Rab1A PE=1 SV=3	5.86	22905.9	32.5418
P63011	RAB3A_MOUSE	Ras-related protein Rab-3A OS=Mus musculus OX=10090 GN=Rab3a PE=1 SV=1	4.66	25198	332.221
P55258	RAB8A_MOUSE	Ras-related protein Rab-8A OS=Mus musculus OX=10090 GN=Rab8a PE=1 SV=2	9.55	23839.3	6.38949
Q99JI6	RAP1B_MOUSE	Ras-related protein Rap-1b OS=Mus musculus OX=10090 GN=Rap1b PE=1 SV=2	5.46	21052.9	6.40408
Q9JM62	REEP6_MOUSE	Receptor expression-enhancing protein 6 OS=Mus musculus OX=10090 GN=Reep6 PE=1 SV=1	7.18	22375	13.6053
P34057	RECO_MOUSE	Recoverin OS=Mus musculus OX=10090 GN=Rcvrn PE=1 SV=2	4.87	23463.6	307.145
Q8VE37	RCC1_MOUSE	Regulator of chromosome condensation OS=Mus musculus OX=10090 GN=Rcc1 PE=1 SV=1	8.08	45387.3	10.5003
Q8BYK4	RDH12_MOUSE	Retinol dehydrogenase 12 OS=Mus musculus OX=10090 GN=Rdh12 PE=2 SV=1	10.11	35748.4	122.482
Q9Z1L4	XLRS1_MOUSE	Retinoschisin OS=Mus musculus OX=10090 GN=Rs1 PE=1 SV=1	5.32	26145.3	143.616
Q99PT1	GDIR1_MOUSE	Rho GDP-dissociation inhibitor 1 OS=Mus musculus OX=10090 GN=Arhgdia PE=1 SV=3	4.92	23464.5	12.4276
P15409	OPSD_MOUSE	Rhodopsin OS=Mus musculus OX=10090 GN=Rho PE=1 SV=2	6.25	39640.2	189.926
Q8BVY0	RL1D1_MOUSE	Ribosomal L1 domain-containing protein 1 OS=Mus musculus OX=10090 GN=Rsl1d1 PE=1 SV=1	10.73	50649.5	6.08
Q91VM5	RMXL1_MOUSE	RNA binding motif protein_ X-linked-like-1 OS=Mus musculus OX=10090 GN=Rbmxl1 PE=2 SV=1	10.3	42161.7	152.369
Q9CQE8	RTRAF_MOUSE	RNA transcription_ translation and transport factor protein OS=Mus musculus OX=10090 GN=RTRAF PE=1 SV=1	6.48	28266.3	514.26
Q9WV02	RBMX_MOUSE	RNA-binding motif protein_ X chromosome OS=Mus musculus OX=10090 GN=Rbmx PE=1 SV=1	10.37	42300.9	136.629
Q8C2Q3	RBM14_MOUSE	RNA-binding protein 14 OS=Mus musculus OX=10090 GN=Rbm14 PE=1 SV=1	9.9	69619.8	33.4484
B2RY56	RBM25_MOUSE	RNA-binding protein 25 OS=Mus musculus OX=10090 GN=Rbm25 PE=1 SV=2	5.98	99894.2	24.642
Q9CWZ3	RBM8A_MOUSE	RNA-binding protein 8A OS=Mus musculus OX=10090 GN=Rbm8a PE=1 SV=4	5.38	19946.1	47.2812
P56959	FUS_MOUSE	RNA-binding protein FUS OS=Mus musculus OX=10090 GN=Fus PE=1 SV=1	9.57	52901.3	162.011
Q64012	RALY_MOUSE	RNA-binding protein Raly OS=Mus musculus OX=10090 GN=Raly PE=1 SV=3	9.22	33359	97.0553
P27664	PDE6A_MOUSE	Rod cGMP-specific 3'_5'-cyclic phosphodiesterase subunit alpha OS=Mus musculus OX=10090 GN=Pde6a PE=2 SV=3	5.23	100386	10.4973
Q8CJ40	CROCC_MOUSE	Rootletin OS=Mus musculus OX=10090 GN=Crocc PE=1 SV=2	5.32	227515	189.061
Q9WTM5	RUVB2_MOUSE	RuvB-like 2 OS=Mus musculus OX=10090 GN=Ruvbl2 PE=1 SV=3	5.34	51283.7	24.8409
Q80SW1	SAHH2_MOUSE	S-adenosylhomocysteine hydrolase-like protein 1 OS=Mus musculus OX=10090 GN=Ahcyl1 PE=1 SV=1	6.51	60035.1	153.967
Q8CH25	SLTM_MOUSE	SAFB-like transcription modulator OS=Mus musculus OX=10090 GN=Sltm PE=1 SV=1	7.6	117148	5.45654
Q9D1J3	SARNP_MOUSE	SAP domain-containing ribonucleoprotein OS=Mus musculus OX=10090 GN=Sarnp PE=1 SV=3	6.31	23589.8	90.6328
P20443	ARRS_MOUSE	S-arrestin OS=Mus musculus OX=10090 GN=Sag PE=1 SV=1	5.45	45158.6	2354.96
Q8K021	SCAM1_MOUSE	Secretory carrier-associated membrane protein 1 OS=Mus musculus OX=10090 GN=Scamp1 PE=1 SV=1	7.61	38427.9	23.4028
Q3UQA7	SELH_MOUSE	Selenoprotein H OS=Mus musculus OX=10090 GN=Selenoh PE=1 SV=2	10.47	12880.9	18.4483
Q6PDM2	SRSF1_MOUSE	Serine/arginine-rich splicing factor 1 OS=Mus musculus OX=10090 GN=Srsf1 PE=1 SV=3	10.75	27858.7	155.052
Q62093	SRSF2_MOUSE	Serine/arginine-rich splicing factor 2 OS=Mus musculus OX=10090 GN=Srsf2 PE=1 SV=4	12.34	25476.4	91.2316
P84104	SRSF3_MOUSE	Serine/arginine-rich splicing factor 3 OS=Mus musculus OX=10090 GN=Srsf3 PE=1 SV=1	12.13	19557.7	232.19
O35326	SRSF5_MOUSE	Serine/arginine-rich splicing factor 5 OS=Mus musculus OX=10090 GN=Srsf5 PE=1 SV=2	12.05	31005.5	24.567
Q8BL97	SRSF7_MOUSE	Serine/arginine-rich splicing factor 7 OS=Mus musculus OX=10090 GN=Srsf7 PE=1 SV=1	12.37	31045.7	143.642
Q8CIN4	PAK2_MOUSE	Serine/threonine-protein kinase PAK 2 OS=Mus musculus OX=10090 GN=Pak2 PE=1 SV=1	5.45	58215.6	9.97226
Q99MR6	SRRT_MOUSE	Serrate RNA effector molecule homolog OS=Mus musculus OX=10090 GN=Srrt PE=1 SV=1	5.62	100909	16.1305
Q9R0P6	SC11A_MOUSE	Signal peptidase complex catalytic subunit SEC11A OS=Mus musculus OX=10090 GN=Sec11a PE=1 SV=1	9.81	20626.4	14.3722
P62305	RUXE_MOUSE	Small nuclear ribonucleoprotein E OS=Mus musculus OX=10090 GN=Snrpe PE=1 SV=1	9.87	10860.7	105.338
P62309	RUXG_MOUSE	Small nuclear ribonucleoprotein G OS=Mus musculus OX=10090 GN=Snrpg PE=1 SV=1	9.58	8553.13	52.1474
P62315	SMD1_MOUSE	Small nuclear ribonucleoprotein Sm D1 OS=Mus musculus OX=10090 GN=Snrpd1 PE=1 SV=1	12.07	13281.6	74.2377
P62317	SMD2_MOUSE	Small nuclear ribonucleoprotein Sm D2 OS=Mus musculus OX=10090 GN=Snrpd2 PE=1 SV=1	10.65	13641	70.7503
P62320	SMD3_MOUSE	Small nuclear ribonucleoprotein Sm D3 OS=Mus musculus OX=10090 GN=Snrpd3 PE=1 SV=1	10.97	14030.4	190.055
Q9CSN1	SNW1_MOUSE	SNW domain-containing protein 1 OS=Mus musculus OX=10090 GN=Snw1 PE=1 SV=3	10.07	61532.6	19.4642
P14231	AT1B2_MOUSE	Sodium/potassium-transporting ATPase subunit beta-2 OS=Mus musculus OX=10090 GN=Atp1b2 PE=1 SV=2	8.35	33743.4	157.486
Q5XG69	F169A_MOUSE	Soluble lamin-associated protein of 75 kDa OS=Mus musculus OX=10090 GN=Fam169a PE=1 SV=3	4.4	73524.9	368.556
P17809	GTR1_MOUSE	Solute carrier family 2_ facilitated glucose transporter member 1 OS=Mus musculus OX=10090 GN=Slc2a1 PE=1 SV=4	9.08	54326.9	83.2331
O70493	SNX12_MOUSE	Sorting nexin-12 OS=Mus musculus OX=10090 GN=Snx12 PE=1 SV=1	7.22	19286.9	11.1968
P16546	SPTN1_MOUSE	Spectrin alpha chain_ non-erythrocytic 1 OS=Mus musculus OX=10090 GN=Sptan1 PE=1 SV=4	5.04	285396	1774.57
Q64213	SF01_MOUSE	Splicing factor 1 OS=Mus musculus OX=10090 GN=Sf1 PE=1 SV=6	9.33	70859.4	14.1729
Q8K4Z5	SF3A1_MOUSE	Splicing factor 3A subunit 1 OS=Mus musculus OX=10090 GN=Sf3a1 PE=1 SV=1	4.97	88602	44.4431
Q9D554	SF3A3_MOUSE	Splicing factor 3A subunit 3 OS=Mus musculus OX=10090 GN=Sf3a3 PE=1 SV=2	5.07	59184.1	32.0609
Q8VIJ6	SFPQ_MOUSE	Splicing factor_ proline- and glutamine-rich OS=Mus musculus OX=10090 GN=Sfpq PE=1 SV=1	9.95	75555.9	181.217
Q9JLI8	SART3_MOUSE	Squamous cell carcinoma antigen recognized by T-cells 3 OS=Mus musculus OX=10090 GN=Sart3 PE=1 SV=1	5	110474	6.09373
Q9CU62	SMC1A_MOUSE	Structural maintenance of chromosomes protein 1A OS=Mus musculus OX=10090 GN=Smc1a PE=1 SV=4	7.53	143862	23.4885
Q9D0K2	SCOT1_MOUSE	Succinyl-CoA:3-ketoacid coenzyme A transferase 1_ mitochondrial OS=Mus musculus OX=10090 GN=Oxct1 PE=1 SV=1	8.72	56387.9	589.117
Q8BGT7	SPF30_MOUSE	Survival of motor neuron-related-splicing factor 30 OS=Mus musculus OX=10090 GN=Smndc1 PE=1 SV=1	7.12	26924.3	14.7224
Q6PDG5	SMRC2_MOUSE	SWI/SNF complex subunit SMARCC2 OS=Mus musculus OX=10090 GN=Smarcc2 PE=1 SV=2	5.29	133003	15.8764
Q91ZW3	SMCA5_MOUSE	SWI/SNF-related matrix-associated actin-dependent regulator of chromatin subfamily A member 5 OS=Mus musculus OX=10090 GN=Smarca5 PE=1 SV=1	8.18	122369	38.2428
P60879	SNP25_MOUSE	Synaptosomal-associated protein 25 OS=Mus musculus OX=10090 GN=Snap25 PE=1 SV=1	4.46	23543.3	127.962
Q64704	STX3_MOUSE	Syntaxin-3 OS=Mus musculus OX=10090 GN=Stx3 PE=1 SV=1	5.16	33243.2	1036.07
O08599	STXB1_MOUSE	Syntaxin-binding protein 1 OS=Mus musculus OX=10090 GN=Stxbp1 PE=1 SV=2	6.54	67968	686.581
Q921F2	TADBP_MOUSE	TAR DNA-binding protein 43 OS=Mus musculus OX=10090 GN=Tardbp PE=1 SV=1	6.29	44947	125.202
Q8VBT0	TMX1_MOUSE	Thioredoxin-related transmembrane protein 1 OS=Mus musculus OX=10090 GN=Tmx1 PE=1 SV=1	5.02	31795.1	44.471
O08583	THOC4_MOUSE	THO complex subunit 4 OS=Mus musculus OX=10090 GN=Alyref PE=1 SV=3	11.68	26940	114.475
Q569Z6	TR150_MOUSE	Thyroid hormone receptor-associated protein 3 OS=Mus musculus OX=10090 GN=Thrap3 PE=1 SV=1	10.83	108235	19.3095
Q93092	TALDO_MOUSE	Transaldolase OS=Mus musculus OX=10090 GN=Taldo1 PE=1 SV=2	6.67	37558.1	284.026
Q3TKT4	SMCA4_MOUSE	Transcription activator BRG1 OS=Mus musculus OX=10090 GN=Smarca4 PE=1 SV=1	8	181941	3.53475
P10711	TCEA1_MOUSE	Transcription elongation factor A protein 1 OS=Mus musculus OX=10090 GN=Tcea1 PE=1 SV=2	8.46	34336.8	31.3549
Q8CGF7	TCRG1_MOUSE	Transcription elongation regulator 1 OS=Mus musculus OX=10090 GN=Tcerg1 PE=1 SV=2	9.14	124016	11.9915
Q00899	TYY1_MOUSE	Transcriptional repressor protein YY1 OS=Mus musculus OX=10090 GN=Yy1 PE=1 SV=1	5.85	45172.9	14.0871
Q6PFR5	TRA2A_MOUSE	Transformer-2 protein homolog alpha OS=Mus musculus OX=10090 GN=Tra2a PE=1 SV=1	11.74	32373.3	19.8168
P40142	TKT_MOUSE	Transketolase OS=Mus musculus OX=10090 GN=Tkt PE=1 SV=1	7.25	68314.9	227.897
Q62348	TSN_MOUSE	Translin OS=Mus musculus OX=10090 GN=Tsn PE=1 SV=1	6.03	26315	31.5452
Q99KF1	TMED9_MOUSE	Transmembrane emp24 domain-containing protein 9 OS=Mus musculus OX=10090 GN=Tmed9 PE=1 SV=2	8.7	27241.3	16.9401
Q3UBX0	TM109_MOUSE	Transmembrane protein 109 OS=Mus musculus OX=10090 GN=Tmem109 PE=1 SV=2	10.59	26363.2	27.2334
Q7TMM9	TBB2A_MOUSE	Tubulin beta-2A chain OS=Mus musculus OX=10090 GN=Tubb2a PE=1 SV=1	4.59	50306.3	142.989
Q62189	SNRPA_MOUSE	U1 small nuclear ribonucleoprotein A OS=Mus musculus OX=10090 GN=Snrpa PE=1 SV=3	10.44	31835.5	60.6808
P57784	RU2A_MOUSE	U2 small nuclear ribonucleoprotein A' OS=Mus musculus OX=10090 GN=Snrpa1 PE=1 SV=2	9.05	28471.5	23.3137
Q9CQI7	RU2B_MOUSE	U2 small nuclear ribonucleoprotein B'' OS=Mus musculus OX=10090 GN=Snrpb2 PE=1 SV=1	10.33	25323.3	48.1731
Q8CCF0	PRP31_MOUSE	U4/U6 small nuclear ribonucleoprotein Prp31 OS=Mus musculus OX=10090 GN=Prpf31 PE=1 SV=3	5.4	55658.1	9.63692
Q6P4T2	U520_MOUSE	U5 small nuclear ribonucleoprotein 200 kDa helicase OS=Mus musculus OX=10090 GN=Snrnp200 PE=1 SV=1	5.68	246201	40.6843
P62313	LSM6_MOUSE	U6 snRNA-associated Sm-like protein LSm6 OS=Mus musculus OX=10090 GN=Lsm6 PE=1 SV=1	10	9184.62	28.2259
Q9CQQ8	LSM7_MOUSE	U6 snRNA-associated Sm-like protein LSm7 OS=Mus musculus OX=10090 GN=Lsm7 PE=1 SV=1	4.91	11750.5	15.3641
P68037	UB2L3_MOUSE	Ubiquitin-conjugating enzyme E2 L3 OS=Mus musculus OX=10090 GN=Ube2l3 PE=1 SV=1	8.82	18032.7	18.5153
P61089	UBE2N_MOUSE	Ubiquitin-conjugating enzyme E2 N OS=Mus musculus OX=10090 GN=Ube2n PE=1 SV=1	6.18	17194.9	58.1196
Q9CZY3	UB2V1_MOUSE	Ubiquitin-conjugating enzyme E2 variant 1 OS=Mus musculus OX=10090 GN=Ube2v1 PE=1 SV=1	8.2	16468.8	62.0698
Q6P5E4	UGGG1_MOUSE	UDP-glucose:glycoprotein glucosyltransferase 1 OS=Mus musculus OX=10090 GN=Uggt1 PE=1 SV=4	5.28	177118	4.01645
Q9D1C8	VPS28_MOUSE	Vacuolar protein sorting-associated protein 28 homolog OS=Mus musculus OX=10090 GN=Vps28 PE=1 SV=1	5.22	25737.4	5.39736
Q9CQ80	VPS25_MOUSE	Vacuolar protein-sorting-associated protein 25 OS=Mus musculus OX=10090 GN=Vps25 PE=1 SV=1	5.96	20861.8	6.56615
Q8K2C9	HACD3_MOUSE	Very-long-chain (3R)-3-hydroxyacyl-CoA dehydratase 3 OS=Mus musculus OX=10090 GN=Hacd3 PE=1 SV=2	9.47	43302.6	58.1828
Q9WV55	VAPA_MOUSE	Vesicle-associated membrane protein-associated protein A OS=Mus musculus OX=10090 GN=Vapa PE=1 SV=2	8.6	28083.4	26.3344
Q9QY76	VAPB_MOUSE	Vesicle-associated membrane protein-associated protein B OS=Mus musculus OX=10090 GN=Vapb PE=1 SV=3	7.84	27174.4	19.567
O08547	SC22B_MOUSE	Vesicle-trafficking protein SEC22b OS=Mus musculus OX=10090 GN=Sec22b PE=1 SV=3	8.75	24911.7	67.617
P20152	VIME_MOUSE	Vimentin OS=Mus musculus OX=10090 GN=Vim PE=1 SV=3	4.86	53744.8	73.8098
Q9JKB3	YBOX3_MOUSE	Y-box-binding protein 3 OS=Mus musculus OX=10090 GN=Ybx3 PE=1 SV=2	10.09	38813.6	58.6319
Q0P678	ZCH18_MOUSE	Zinc finger CCCH domain-containing protein 18 OS=Mus musculus OX=10090 GN=Zc3h18 PE=1 SV=1	7.85	105922	5.65381
Q8VD12	Z385A_MOUSE	Zinc finger protein 385A OS=Mus musculus OX=10090 GN=Znf385a PE=1 SV=2	10.51	40788.9	28.1691

## Sheet: 4_individual slices
accession	entry	description	IEP	mw	max score	reported peptides	sequence coverage	cones 1	cones 2	cones 3	cones 4	cones 5	cones 6	cones 7	cones 8	cones 9	cones 10	cones 11	cones 12	cones 13	cones 14	cones 15	cones 16	cones 17	cones 18	cones 19	cones 20	cones 21	cones 22	cones 23	cones 24	rods 1	rods 2	rods 3	rods 4	rods 5	rods 6	rods 7	rods 8	rods 9	rods 10	rods 11	rods 12	rods 13	rods 14	rods 15	rods 16	rods 17	rods 18
Q9JHU4	DYHC1_MOUSE	Cytoplasmic dynein 1 heavy chain 1 OS=Mus musculus OX=10090 GN=Dync1h1 PE=1 SV=2	6.01	534784	700.73	97	25.6		6.30962	1.31853	3.26848	8.26126	4.62451	4.43797	8.05671	2.68403	71.4773	9.40203	6.4768							1.24329				1.11072	1.29904		1.78771		1.56305										1.34405			1.39237
Q8C8R3	ANK2_MOUSE	Ankyrin-2 OS=Mus musculus OX=10090 GN=Ank2 PE=1 SV=2	4.89	428714	131.44	2	0.56				0.995169	1.98818	2.90459	1.74269		2.25916
E9Q557	DESP_MOUSE	Desmoplakin OS=Mus musculus OX=10090 GN=Dsp PE=1 SV=1	6.41	335365	4183.76	87	33.78	3.22426	64.1724	1.61851	1.35304	1.38186	0.992782	2.5586	1.42628	3.10305	200.337	40.5289			1.33432	1.79054	4.16734		8.83623	3.22654				2.89537	1.98337	2.82052	3.12596	2.35581	2.67868	2.82286	2.08897	1.84559	3.03228	2.30797	4.67691	3.28992		1.4946	1.48068		2.08493	1.72543	1.76428
P16546	SPTN1_MOUSE	Spectrin alpha chain_ non-erythrocytic 1 OS=Mus musculus OX=10090 GN=Sptan1 PE=1 SV=4	5.04	285396	5827.57	122	59.34	34.8775	116.414	6.64246	8.32167	40.7833	11.7283	25.6913	21.51	30.8891	323.859	100.539	222.527	46.9827	26.4857	3.98076	45.0524	52.584	31.2383	6.5235	4.98841	6.31058	20.2297	1.59097	16.4545	41.6597	1.19106	26.5489	1.24532	7.35547	50.6205	33.9603	21.5632	10.7957	16.0463	111.946	1.90215	24.7185			2.41828	42.1254	1.51046
Q62261	SPTB2_MOUSE	Spectrin beta chain_ non-erythrocytic 1 OS=Mus musculus OX=10090 GN=Sptbn1 PE=1 SV=2	5.27	275079	4707.24	93	48.62	0.98321	2.91459	1.37986	1.49466	25.4156	8.11465	5.32849	2.14287	2.86717		6.13041																		5.74118
Q99PV0	PRP8_MOUSE	Pre-mRNA-processing-splicing factor 8 OS=Mus musculus OX=10090 GN=Prpf8 PE=1 SV=2	9.09	274929	806.44	40	19.06	1.98633	1.48272	2.22562	1.42739	2.57403	9.07832	6.79572	2.50679	2.87889				2.21028	2.10698	1.58671				3.80605	3.27244			4.07526	4.03467	2.86888	4.1215	4.08611	2.09623	4.13787	2.79332	2.04834	2.68775	3.08796	2.0327		3.57801	2.59992	3.29076		3.21983	1.78804	1.43208
F6ZDS4	TPR_MOUSE	Nucleoprotein TPR OS=Mus musculus OX=10090 GN=Tpr PE=1 SV=1	4.79	274390	363.164	22	10.24					2.41691	3.95983	1.20189	1.92946																					1.46489
P14873	MAP1B_MOUSE	Microtubule-associated protein 1B OS=Mus musculus OX=10090 GN=Map1b PE=1 SV=2	4.57	271510	2166.78	66	39.73			4.7059	27.6765	36.8757	22.3994	17.716	13.5431	13.7491	13.9496	18.564	3.93234	3.83232	1.28157	1.845	91.0877	4.64941	2.41625	1.20057	2.08255	5.6094	6.65773					2.09789	4.54961	2.05342											10.6307
Q6P4T2	U520_MOUSE	U5 small nuclear ribonucleoprotein 200 kDa helicase OS=Mus musculus OX=10090 GN=Snrnp200 PE=1 SV=1	5.68	246201	373.245	23	11.89						2.51799	4.28838	7.21715	7.42944	5.06967	4.08325		3.83821							1.13044							1.71135	1.85911	2.5589	3.80188	1.36994
P15508	SPTB1_MOUSE	Spectrin beta chain_ erythrocytic OS=Mus musculus OX=10090 GN=Sptb PE=1 SV=4	5.02	246049	380.648	26	14.29	0.415851	1.23273			3.73681	3.42797	2.15448	0.434453
E9Q7G0	NUMA1_MOUSE	Nuclear mitotic apparatus protein 1 OS=Mus musculus OX=10090 GN=Numa1 PE=1 SV=1	5.57	236714	590.469	31	17.1						5.77131
Q61879	MYH10_MOUSE	Myosin-10 OS=Mus musculus OX=10090 GN=Myh10 PE=1 SV=2	5.28	229966	1402.02	59	36.23					1.12704	8.39725	1.92609
Q6P5D8	SMHD1_MOUSE	Structural maintenance of chromosomes flexible hinge domain-containing protein 1 OS=Mus musculus OX=10090 GN=Smchd1 PE=1 SV=2	6.87	227644	151.29	5	2.29						1.52379
Q8VDD5	MYH9_MOUSE	Myosin-9 OS=Mus musculus OX=10090 GN=Myh9 PE=1 SV=4	5.39	227570	872.49	42	25.56		1.09145				4.84443	0.77351
Q8CJ40	CROCC_MOUSE	Rootletin OS=Mus musculus OX=10090 GN=Crocc PE=1 SV=2	5.32	227515	7471.59	85	46.09	2.1741	1.81087	2.58315	2.15702	1.70751	25.0643	14.6741	2.15006		46.4642	2.85362				3.25735			2.40531	2.46233	2.26782	5.49671		3.6622	2.77027	1.85697	2.88775	2.95018	3.13163		9.64297	1.5705	1.95269	2.33102	2.47911	2.56384	2.16599	2.44933	2.44238		2.32585	2.2914	2.51578
Q6PDQ2	CHD4_MOUSE	Chromodomain-helicase-DNA-binding protein 4 OS=Mus musculus OX=10090 GN=Chd4 PE=1 SV=1	5.48	219234	939.535	34	19.58				0.953499	10.3599	2.00563	6.32919	1.99955																					2.83765
P08775	RPB1_MOUSE	DNA-directed RNA polymerase II subunit RPB1 OS=Mus musculus OX=10090 GN=Polr2a PE=1 SV=3	7.02	218545	145.854	3	1.93							2.21166
Q99104	MYO5A_MOUSE	Unconventional myosin-Va OS=Mus musculus OX=10090 GN=Myo5a PE=1 SV=2	8.79	217192	153.429	3	1.46						1.74507	1.05231
Q6PDN3	MYLK_MOUSE	Myosin light chain kinase_ smooth muscle OS=Mus musculus OX=10090 GN=Mylk PE=1 SV=3	5.87	215549	111.7	2	1.03						1.99574	1.94457	1.87657
Q61191	HCFC1_MOUSE	Host cell factor 1 OS=Mus musculus OX=10090 GN=Hcfc1 PE=1 SV=2	6.82	212319	103.173	2	1.08								1.16124																								3.36502
Q9QY81	PO210_MOUSE	Nuclear pore membrane glycoprotein 210 OS=Mus musculus OX=10090 GN=Nup210 PE=1 SV=2	6.21	205070	168.66	4	2.28						1.92989
Q60767	LY75_MOUSE	Lymphocyte antigen 75 OS=Mus musculus OX=10090 GN=Ly75 PE=1 SV=2	5.97	200945	600.969	2	0.81	1.3703			1.73623	2.28027		7.71763	7.36172	11.1529	26.7092		34.3095				3.78534		2.64824															8.57739	14.5677
Q62383	SPT6H_MOUSE	Transcription elongation factor SPT6 OS=Mus musculus OX=10090 GN=Supt6h PE=1 SV=2	4.64	200284	361.603	11	7.36						2.024
P20357	MTAP2_MOUSE	Microtubule-associated protein 2 OS=Mus musculus OX=10090 GN=Map2 PE=1 SV=2	4.63	199531	457.104	11	7.6					2.10199	0.991935				4.75558	27.9675						10.4488	2.76862																3.95858	5.01216
Q68FD5	CLH1_MOUSE	Clathrin heavy chain 1 OS=Mus musculus OX=10090 GN=Cltc PE=1 SV=3	5.36	193325	8011.86	80	65.79		2.05978	3.90517	5.88304	10.8702	17.0056	89.8692	34.0596	20.6884	22.9664	5.83131	4.06363		1.30432		7.85197	25.2551	5.34828	1.35988	1.00858		6.17827				1.29106	2.62524	3.79509	4.314	5.22182	16.2431
Q64511	TOP2B_MOUSE	DNA topoisomerase 2-beta OS=Mus musculus OX=10090 GN=Top2b PE=1 SV=2	8.44	182822	1804.86	56	40.26				1.00579	1.90626	8.06576	15.9433	5.00638	3.71985										1.20981											11.6031	3.1779	2.52615		2.02291
Q3TKT4	SMCA4_MOUSE	Transcription activator BRG1 OS=Mus musculus OX=10090 GN=Smarca4 PE=1 SV=1	8	181941	186.985	5	2.73						0.742034	1.59635																							0.981876
Q6DIC0	SMCA2_MOUSE	Probable global transcription activator SNF2L2 OS=Mus musculus OX=10090 GN=Smarca2 PE=1 SV=1	6.8	180824	177.978	6	3.68						1.43288	2.63694																							0.981876
Q6P5E4	UGGG1_MOUSE	UDP-glucose:glycoprotein glucosyltransferase 1 OS=Mus musculus OX=10090 GN=Uggt1 PE=1 SV=4	5.28	177118	141.773	3	1.74							2.45818	1.01761																							1.11568
Q80U28	MADD_MOUSE	MAP kinase-activating death domain protein OS=Mus musculus OX=10090 GN=Madd PE=1 SV=2	5.65	176378	169.176	5	3.3						2.46966	3.045	1.32177	2.65693
Q8CHC4	SYNJ1_MOUSE	Synaptojanin-1 OS=Mus musculus OX=10090 GN=Synj1 PE=1 SV=3	6.47	173929	703.169	29	23		0.923118				0.983456	7.62976	8.28014	3.93228	7.25076																					1.66549
Q9Z277	BAZ1B_MOUSE	Tyrosine-protein kinase BAZ1B OS=Mus musculus OX=10090 GN=Baz1b PE=1 SV=2	8.74	172305	176.984	3	2.5						0.980065	3.16076
Q8CGC7	SYEP_MOUSE	Bifunctional glutamate/proline--tRNA ligase OS=Mus musculus OX=10090 GN=Eprs1 PE=1 SV=4	7.55	171847	173.256	2	1.26							3.0722
Q920I9	WDR7_MOUSE	WD repeat-containing protein 7 OS=Mus musculus OX=10090 GN=Wdr7 PE=1 SV=3	6.47	165902	160.508	3	2.28							2.00245	1.02418
Q4VA53	PDS5B_MOUSE	Sister chromatid cohesion protein PDS5 homolog B OS=Mus musculus OX=10090 GN=Pds5b PE=1 SV=1	8.63	165674	230.537	9	5.95							5.75632	1.35885																							1.19788
Q8VDC1	FYCO1_MOUSE	FYVE and coiled-coil domain-containing protein 1 OS=Mus musculus OX=10090 GN=Fyco1 PE=1 SV=1	4.74	164161	268.124	12	8.42						1.32908	3.7434																																	2.15918
P23116	EIF3A_MOUSE	Eukaryotic translation initiation factor 3 subunit A OS=Mus musculus OX=10090 GN=Eif3a PE=1 SV=5	6.37	162336	999.807	26	22.84						1.05637	11.2748	1.42785
Q6PB66	LPPRC_MOUSE	Leucine-rich PPR motif-containing protein_ mitochondrial OS=Mus musculus OX=10090 GN=Lrpprc PE=1 SV=2	6.43	157870	502.478	19	12.72	22.6391		6.78699	7.43844	7.50655	10.6391	8.37279	8.17124	14.2945	433.98	69.1892	94.9576	36.238	7.03258	7.48092	14.9087	17.3359	9.63764	3.8984	3.16147	5.60523	6.65773	1.07415	12.7011	5.88766	6.45417	7.54129	7.95561	65.5964	19.2017	30.1245	13.8686	5.85829	10.3567	20.4741	38.9608	20.2013	8.21365	6.44231	10.5262	15.0944	3.92857
Q61595	KTN1_MOUSE	Kinectin OS=Mus musculus OX=10090 GN=Ktn1 PE=1 SV=1	5.56	153163	715.299	23	21.1							9.61513	7.89274	3.12283
Q7TPV4	MBB1A_MOUSE	Myb-binding protein 1A OS=Mus musculus OX=10090 GN=Mybbp1a PE=1 SV=2	9.42	152950	615.571	16	12.87							7.43206
Q9JIX8	ACINU_MOUSE	Apoptotic chromatin condensation inducer in the nucleus OS=Mus musculus OX=10090 GN=Acin1 PE=1 SV=3	5.61	151118	742.222	17	16.74					2.52602	8.43936	4.70471	1.33272	2.43277																				3.06438	3.42021
O70133	DHX9_MOUSE	ATP-dependent RNA helicase A OS=Mus musculus OX=10090 GN=Dhx9 PE=1 SV=2	6.41	150787	2486.71	37	32.32		2.53298			1.42617	2.44197	16.8735	28.9256	18.5831	24.3752	2.50689					4.26805			1.41991	2.76121	9.0485	21.0204					1.557	2.16265	3.30113	4.81647	13.9862	5.01077
Q5SQX6	CYFP2_MOUSE	Cytoplasmic FMR1-interacting protein 2 OS=Mus musculus OX=10090 GN=Cyfip2 PE=1 SV=2	6.66	147542	131.238	2	1.36		12.9586					1.07951	1.63719		20.983
Q99NB9	SF3B1_MOUSE	Splicing factor 3B subunit 1 OS=Mus musculus OX=10090 GN=Sf3b1 PE=1 SV=1	6.69	146558	757.889	21	18.87						0.982891	9.59421	6.01523	5.10142																						5.81039
Q5SUR0	PUR4_MOUSE	Phosphoribosylformylglycinamidine synthase OS=Mus musculus OX=10090 GN=Pfas PE=1 SV=1	5.32	146340	199.535	5	4.26							2.90169	4.59646	3.47957		2.67194																		1.52933		2.03738
Q9D3E6	STAG1_MOUSE	Cohesin subunit SA-1 OS=Mus musculus OX=10090 GN=Stag1 PE=1 SV=3	5.28	145410	138.784	4	2.78							0.569613	1.46084
Q9CU62	SMC1A_MOUSE	Structural maintenance of chromosomes protein 1A OS=Mus musculus OX=10090 GN=Smc1a PE=1 SV=4	7.53	143862	2695.56	43	39.09							17.5301	2.48082																							6.52458
O35638	STAG2_MOUSE	Cohesin subunit SA-2 OS=Mus musculus OX=10090 GN=Stag2 PE=1 SV=3	5.11	142479	221.107	5	3.66							1.52718	4.04622
O08788	DCTN1_MOUSE	Dynactin subunit 1 OS=Mus musculus OX=10090 GN=Dctn1 PE=1 SV=3	5.57	142360	1112.97	35	34.5	0.984377	19.7991		0.824405			3.42262	9.40633		93.2219		4.24806																	2.42143		2.22917
Q8VDJ3	VIGLN_MOUSE	Vigilin OS=Mus musculus OX=10090 GN=Hdlbp PE=1 SV=1	6.45	142313	826.496	27	27.44							9.35223	1.3152
Q9CW03	SMC3_MOUSE	Structural maintenance of chromosomes protein 3 OS=Mus musculus OX=10090 GN=Smc3 PE=1 SV=2	6.81	141955	1823.34	42	39.44	0.838957						1.98432	12.1428		33.1521	5.49011						21.2942														1.24939	4.39729			3.23256						1.53636
Q9Z1Q9	SYVC_MOUSE	Valine--tRNA ligase OS=Mus musculus OX=10090 GN=Vars1 PE=1 SV=1	7.6	141527	273.469	6	5.62					1.91969		1.45712	3.02811											1.72121
Q8CIE6	COPA_MOUSE	Coatomer subunit alpha OS=Mus musculus OX=10090 GN=Copa PE=1 SV=2	7.44	140086	709.234	19	18.71						0.909697	8.18485	1.90724
Q6ZQ38	CAND1_MOUSE	Cullin-associated NEDD8-dissociated protein 1 OS=Mus musculus OX=10090 GN=Cand1 PE=1 SV=2	5.42	138043	2431.8	36	34.96				1.0017	1.92876	3.78829	10.5611	15.0257	3.16018								5.33298											1.18855		1.53753	1.7528	2.22801
Q61543	GSLG1_MOUSE	Golgi apparatus protein 1 OS=Mus musculus OX=10090 GN=Glg1 PE=1 SV=1	6.44	137612	556.964	11	9.11							5.30338	3.30567
Q921M3	SF3B3_MOUSE	Splicing factor 3B subunit 3 OS=Mus musculus OX=10090 GN=Sf3b3 PE=1 SV=1	4.96	136634	1276.2	26	24.16		6.26216				1.142	2.68412	10.5654	5.93688	3.1697	4.31662								6.22104	1.63077											2.45457	5.87976
O54774	AP3D1_MOUSE	AP-3 complex subunit delta-1 OS=Mus musculus OX=10090 GN=Ap3d1 PE=1 SV=1	7.04	136279	261.894	5	5.09							4.54048	1.12932
O35954	PITM1_MOUSE	Membrane-associated phosphatidylinositol transfer protein 1 OS=Mus musculus OX=10090 GN=Pitpnm1 PE=1 SV=1	5.66	136081	487.456	13	13.52							7.70717	2.50335	4.59523		2.93338
G5E829	AT2B1_MOUSE	Plasma membrane calcium-transporting ATPase 1 OS=Mus musculus OX=10090 GN=Atp2b1 PE=1 SV=1	5.56	135717	1379.22	28	28.36				1.1485	2.68583	4.69092	15.3746	16.2086	4.38426	3.98941	7.05503																		1.61381	2.51961	5.06915	2.04134
Q8CFI7	RPB2_MOUSE	DNA-directed RNA polymerase II subunit RPB2 OS=Mus musculus OX=10090 GN=Polr2b PE=1 SV=2	6.46	135337	241.467	5	4.68							1.41214	2.82159																								1.43197
P49194	RET3_MOUSE	Retinol-binding protein 3 OS=Mus musculus OX=10090 GN=Rbp3 PE=2 SV=3	4.81	134908	1807.54	29	34.85						1.36582	2.14053	11.1324	10.5361	4.45179	3.59213						4.56467															1.81316
Q6GQT9	NOMO1_MOUSE	Nodal modulator 1 OS=Mus musculus OX=10090 GN=Nomo1 PE=1 SV=1	5.7	134447	687.255	17	17.3								5.72046	2.36757
Q8BHG1	NRDC_MOUSE	Nardilysin OS=Mus musculus OX=10090 GN=Nrdc PE=1 SV=1	4.58	133804	262.605	5	4.39								2.75744
Q6PDG5	SMRC2_MOUSE	SWI/SNF complex subunit SMARCC2 OS=Mus musculus OX=10090 GN=Smarcc2 PE=1 SV=2	5.29	133003	674.114	18	18.14							6.83024	3.68618	2.28113		2.35955																				4.41012
Q8CH18	CCAR1_MOUSE	Cell division cycle and apoptosis regulator protein 1 OS=Mus musculus OX=10090 GN=Ccar1 PE=1 SV=1	5.43	132745	536.514	14	13.35							4.54292	9.96207	2.24817																						3.17571	1.40111
Q6A4J8	UBP7_MOUSE	Ubiquitin carboxyl-terminal hydrolase 7 OS=Mus musculus OX=10090 GN=Usp7 PE=1 SV=1	5.15	129559	459.253	15	16.86							2.37031	4.85618																								1.33434
Q5XKE0	MYPC2_MOUSE	Myosin-binding protein C_ fast-type OS=Mus musculus OX=10090 GN=Mybpc2 PE=1 SV=1	5.97	128208	114.071	2	1.41	1.03631		2.16093		2.51998									2.08422	1.92443				2.93159	2.55414			2.04455	2.29548	1.74212	3.75295	2.3355	2.7177	2.22812	2.10101	1.28117	1.89545					1.74749	1.32075		1.73492	1.55139	1.83893
Q3U1J4	DDB1_MOUSE	DNA damage-binding protein 1 OS=Mus musculus OX=10090 GN=Ddb1 PE=1 SV=2	4.98	128108	1597.17	31	31.49							1.91284	14.0898	2.72066	3.70004	2.97326		2.81469													1.16409					1.15294	3.80026
Q91V14	S12A5_MOUSE	Solute carrier family 12 member 5 OS=Mus musculus OX=10090 GN=Slc12a5 PE=1 SV=2	6.33	127697	888.768	18	18.28					1.56684	2.50781	10.9474	4.77827
Q99P72	RTN4_MOUSE	Reticulon-4 OS=Mus musculus OX=10090 GN=Rtn4 PE=1 SV=2	4.27	127127	1647.81	3	5.85																			46.526
Q9EPU0	RENT1_MOUSE	Regulator of nonsense transcripts 1 OS=Mus musculus OX=10090 GN=Upf1 PE=1 SV=2	6.19	125279	164.493	3	3.29								1.59307
Q8BKC5	IPO5_MOUSE	Importin-5 OS=Mus musculus OX=10090 GN=Ipo5 PE=1 SV=3	4.63	125074	699.428	20	23.34						1.07417	2.81278	9.26489
Q6P5F9	XPO1_MOUSE	Exportin-1 OS=Mus musculus OX=10090 GN=Xpo1 PE=1 SV=1	5.68	124233	196.384	6	4.67							1.25559	1.84559	4.98055
Q8CGF7	TCRG1_MOUSE	Transcription elongation regulator 1 OS=Mus musculus OX=10090 GN=Tcerg1 PE=1 SV=2	9.14	124016	153.582	6	5.18							2.25769	2.74492	5.25452																						3.33097
Q91ZW3	SMCA5_MOUSE	SWI/SNF-related matrix-associated actin-dependent regulator of chromatin subfamily A member 5 OS=Mus musculus OX=10090 GN=Smarca5 PE=1 SV=1	8.18	122369	1687.82	26	24.74	0.825374		1.15389		1.33251	1.11911	2.93586	11.915						1.20089										1.40093		1.66635		1.27607		1.6784	1.48429	3.40897						1.10892
Q9EPL8	IPO7_MOUSE	Importin-7 OS=Mus musculus OX=10090 GN=Ipo7 PE=1 SV=2	4.51	120798	589.52	13	14.74						1.33614	2.174	8.27106																								1.80792
Q91V92	ACLY_MOUSE	ATP-citrate synthase OS=Mus musculus OX=10090 GN=Acly PE=1 SV=1	7.15	120641	5961.03	47	53.99	12.6411	4.7875	3.95034		5.68623	3.98752	10.3222	35.1013	23.3161	44.3676	24.0741	11.673	17.441	2.76173	1.08811	9.07902	8.16392	16.9108	3.23423	3.08783				1.66583	4.10565	8.33065	4.7915	3.53846		2.457	3.85228	7.67309	4.06136	6.32557	20.5412	9.72768		1.69145		8.50792	3.44711	3.13664
Q920B9	SP16H_MOUSE	FACT complex subunit SPT16 OS=Mus musculus OX=10090 GN=Supt16h PE=1 SV=2	5.36	120395	247.335	6	6.97								3.12293																								1.36725
Q9JME5	AP3B2_MOUSE	AP-3 complex subunit beta-2 OS=Mus musculus OX=10090 GN=Ap3b2 PE=1 SV=2	5.34	119820	591.991	18	17.84							1.0816	5.9661
Q02053	UBA1_MOUSE	Ubiquitin-like modifier-activating enzyme 1 OS=Mus musculus OX=10090 GN=Uba1 PE=1 SV=1	5.31	119007	4363.57	35	49.81				1.16266	3.27771	7.09813	13.6741	36.6002	72.9055	27.9259	12.9476	4.38455	2.74741				6.29211	9.01716	1.9694	1.50494		23.4997					1.99499	3.10443	5.19131	5.6649	7.79881	20.5612	7.72269			4.31426
Q8CH09	SUGP2_MOUSE	SURP and G-patch domain-containing protein 2 OS=Mus musculus OX=10090 GN=Sugp2 PE=1 SV=2	8.32	118958	390.379	12	12.09							1.33822	4.16557
Q9CZU3	MTREX_MOUSE	Exosome RNA helicase MTR4 OS=Mus musculus OX=10090 GN=Mtrex PE=1 SV=1	6	118663	285.333	6	6.25							1.12344	4.35676																								1.67662
Q9JHR7	IDE_MOUSE	Insulin-degrading enzyme OS=Mus musculus OX=10090 GN=Ide PE=1 SV=1	6.11	118514	265.708	4	3.73									4.70292
P27546	MAP4_MOUSE	Microtubule-associated protein 4 OS=Mus musculus OX=10090 GN=Map4 PE=1 SV=3	4.71	118000	474.691	13	17.87					1.77197	4.13758	4.93204	7.74286	4.80694	8.48343	4.50641	8.22729	6.56907	9.83533	2.21969	6.70247	23.2546	12.9107	4.18584	1.15422									2.2138							2.44391		3.04027
Q60597	ODO1_MOUSE	2-oxoglutarate dehydrogenase_ mitochondrial OS=Mus musculus OX=10090 GN=Ogdh PE=1 SV=3	6.4	117647	537.949	13	15.54						1.10385	3.58336	5.28019	18.3428	3.38699		3.30717										4.69784
Q8CH25	SLTM_MOUSE	SAFB-like transcription modulator OS=Mus musculus OX=10090 GN=Sltm PE=1 SV=1	7.6	117148	201.381	4	3.49							4.31175	1.04859																							1.51571
O55143	AT2A2_MOUSE	Sarcoplasmic/endoplasmic reticulum calcium ATPase 2 OS=Mus musculus OX=10090 GN=Atp2a2 PE=1 SV=2	5.06	116512	244.111	7	8.43						0.908002	2.05929	2.51555	6.47933																								1.37812
Q9Z1W8	AT12A_MOUSE	Potassium-transporting ATPase alpha chain 2 OS=Mus musculus OX=10090 GN=Atp12a PE=1 SV=3	5.93	115468	613.191	6	5.22			0.300274	0.759017	1.32587	2.02033	4.36128	4.00794	9.75322	4.15973	2.73531	1.1908	0.608394	0.463548			1.15792	0.629073	0.408737	0.585418		2.00288
Q8CFW1	ANO2_MOUSE	Anoctamin-2 OS=Mus musculus OX=10090 GN=Ano2 PE=1 SV=2	7.01	114762	455.993	10	9.88							1.21654	4.00723																								1.42748
Q8BIJ6	SYIM_MOUSE	Isoleucine--tRNA ligase_ mitochondrial OS=Mus musculus OX=10090 GN=Iars2 PE=1 SV=1	6.4	113945	229.69	5	5.14								1.72168	7.26608
P11103	PARP1_MOUSE	Poly [ADP-ribose] polymerase 1 OS=Mus musculus OX=10090 GN=Parp1 PE=1 SV=3	9.4	113898	255.474	7	7.8								1.80491	7.51148		8.61181		2.53233
Q6PIE5	AT1A2_MOUSE	Sodium/potassium-transporting ATPase subunit alpha-2 OS=Mus musculus OX=10090 GN=Atp1a2 PE=1 SV=1	5.24	113529	3276.26	16	17.84		0.203288	0.425416	0.697846	1.66116	2.5467	6.07312	5.80874	13.9243	4.17611	3.15981	1.26417	0.549139	0.405337		0.512665	0.900211	0.643318	1.26946	0.539626		1.86737
Q6PIC6	AT1A3_MOUSE	Sodium/potassium-transporting ATPase subunit alpha-3 OS=Mus musculus OX=10090 GN=Atp1a3 PE=1 SV=1	5.1	113117	7644.44	41	49.85		2.23691	4.11361	6.42904	15.2049	24.4498	51.903	49.8382	108.788	45.5162	34.5713	11.5532	3.79302	3.16683	1.08811	3.55397	6.54573	4.45086	8.80034	4.03643		12.8998			1.49428	2.39148	5.20534	7.10608	10.5545	12.9155	14.7968	16.3162	22.6101	1.63765
Q9ESZ8	GTF2I_MOUSE	General transcription factor II-I OS=Mus musculus OX=10090 GN=Gtf2i PE=1 SV=3	6.18	112779	1702.4	26	33.17							2.06487	11.2882	3.95353	4.92446																						2.49847
Q8C7X2	EMC1_MOUSE	ER membrane protein complex subunit 1 OS=Mus musculus OX=10090 GN=Emc1 PE=1 SV=1	7.08	112005	206.403	4	5.02								2.92673
Q9JKR6	HYOU1_MOUSE	Hypoxia up-regulated protein 1 OS=Mus musculus OX=10090 GN=Hyou1 PE=1 SV=1	4.94	111409	1603.73	28	39.54							14.8059	6.40482																							1.59425
Q9ERK4	XPO2_MOUSE	Exportin-2 OS=Mus musculus OX=10090 GN=Cse1l PE=1 SV=1	5.43	111253	407.967	13	15.45							2.22212	2.50773	11.5346		7.34009																				1.13431	1.22548	2.70586	3.4184
Q9JLI8	SART3_MOUSE	Squamous cell carcinoma antigen recognized by T-cells 3 OS=Mus musculus OX=10090 GN=Sart3 PE=1 SV=1	5	110474	304.79	7	7.17								3.21931						1.93424																		1.6927
O70318	E41L2_MOUSE	Band 4.1-like protein 2 OS=Mus musculus OX=10090 GN=Epb41l2 PE=1 SV=2	5.15	110453	3295.66	35	41.9						1.37401	7.41428	27.5249	33.2274	6.98817	6.08093	8.49819	4.29556	1.3819						1.19286		6.18668					1.66937	2.26121	3.85625	6.15533	12.0796	32.2257	31.2498	3.66016	1.98969	1.4944	1.70984	1.06126
O08810	U5S1_MOUSE	116 kDa U5 small nuclear ribonucleoprotein component OS=Mus musculus OX=10090 GN=Eftud2 PE=1 SV=1	4.67	110330	1571.4	29	38.11		8.8209				0.804098	2.40851	12.2445	6.13779	14.8033	1.58229	4.79751				2.55127														1.03618	1.76339	6.592	2.18751
Q61768	KINH_MOUSE	Kinesin-1 heavy chain OS=Mus musculus OX=10090 GN=Kif5b PE=1 SV=3	6.04	110293	491.497	18	22.53								3.99002
Q9CSH3	RRP44_MOUSE	Exosome complex exonuclease RRP44 OS=Mus musculus OX=10090 GN=Dis3 PE=1 SV=4	7.23	109807	160.503	2	1.98									3.93595																								1.50364
P17710	HXK1_MOUSE	Hexokinase-1 OS=Mus musculus OX=10090 GN=Hk1 PE=1 SV=3	6.38	109615	1778.75	29	31.42		1.26604			0.649992	1.17182	3.09697	11.4969	11.6098	41.3637	1.78163					2.7339	11.3275	1.33104												1.39305	1.27569	3.35323	1.41529		3.02633
Q8R0S2	IQEC1_MOUSE	IQ motif and SEC7 domain-containing protein 1 OS=Mus musculus OX=10090 GN=Iqsec1 PE=1 SV=2	6.75	108871	225.981	6	6.24							2.38565	1.27389
P17426	AP2A1_MOUSE	AP-2 complex subunit alpha-1 OS=Mus musculus OX=10090 GN=Ap2a1 PE=1 SV=1	6.66	108748	424.174	11	11.67						0.425415	0.926588	1.71644	4.73705		1.12409
Q569Z6	TR150_MOUSE	Thyroid hormone receptor-associated protein 3 OS=Mus musculus OX=10090 GN=Thrap3 PE=1 SV=1	10.83	108235	169.613	4	5.36							2.82498	5.19413		5.87599			4.47681																		3.22028	2.14347
Q9JIF7	COPB_MOUSE	Coatomer subunit beta OS=Mus musculus OX=10090 GN=Copb1 PE=1 SV=1	5.63	108207	184.685	2	2.52							1.32428	1.5006	5.28199
Q9Z1Z0	USO1_MOUSE	General vesicular transport factor p115 OS=Mus musculus OX=10090 GN=Uso1 PE=1 SV=2	4.67	108067	162.23	3	2.92							1.05126	1.49888	5.65302
Q8BGQ7	SYAC_MOUSE	Alanine--tRNA ligase_ cytoplasmic OS=Mus musculus OX=10090 GN=Aars1 PE=1 SV=1	5.32	107764	448.57	10	12.81								1.44991	8.42203																								1.6458
Q91YR7	PRP6_MOUSE	Pre-mRNA-processing factor 6 OS=Mus musculus OX=10090 GN=Prpf6 PE=1 SV=1	8.05	107520	246.846	2	2.13								1.04483	5.53252																								1.49211
Q8BHN3	GANAB_MOUSE	Neutral alpha-glucosidase AB OS=Mus musculus OX=10090 GN=Ganab PE=1 SV=1	5.64	107368	952.071	22	31.78							1.74478	5.34653	24.5013	5.41465	3.87498							2.54757	3.18844			8.74799										7.2111	4.23939
Q8R1B4	EIF3C_MOUSE	Eukaryotic translation initiation factor 3 subunit C OS=Mus musculus OX=10090 GN=Eif3c PE=1 SV=1	5.45	106216	221.621	2	1.87								2.19387	4.1634
Q8K019	BCLF1_MOUSE	Bcl-2-associated transcription factor 1 OS=Mus musculus OX=10090 GN=Bclaf1 PE=1 SV=2	10.61	106116	339.12	5	5.55							7.12871	2.09061
Q0P678	ZCH18_MOUSE	Zinc finger CCCH domain-containing protein 18 OS=Mus musculus OX=10090 GN=Zc3h18 PE=1 SV=1	7.85	105922	228.601	4	4.54							4.1775																								1.5705
D3YXK2	SAFB1_MOUSE	Scaffold attachment factor B1 OS=Mus musculus OX=10090 GN=Safb PE=1 SV=2	5.08	105617	473.129	11	17.4						1.50698	19.3959	1.38185						1.97562																1.45325	5.01253
Q9DBG3	AP2B1_MOUSE	AP-2 complex subunit beta OS=Mus musculus OX=10090 GN=Ap2b1 PE=1 SV=1	5.06	105495	410.467	11	12.17						0.45983	1.14886	2.63306	5.64066	2.72881	2.45698						1.75538		0.790707
P57780	ACTN4_MOUSE	Alpha-actinin-4 OS=Mus musculus OX=10090 GN=Actn4 PE=1 SV=1	5.1	105434	886.959	22	31.03								1.05657	12.7557																								1.373
Q8K212	PACS1_MOUSE	Phosphofurin acidic cluster sorting protein 1 OS=Mus musculus OX=10090 GN=Pacs1 PE=1 SV=2	7.66	105229	153.894	2	2.39						1.11911	26.745	3.48701																							1.44118
P17427	AP2A2_MOUSE	AP-2 complex subunit alpha-2 OS=Mus musculus OX=10090 GN=Ap2a2 PE=1 SV=2	6.53	104929	790.016	22	24.84						1.09927	3.23782	4.37491	15.3028		3.20146					4.09094																1.4589	2.52229
O35643	AP1B1_MOUSE	AP-1 complex subunit beta-1 OS=Mus musculus OX=10090 GN=Ap1b1 PE=1 SV=2	4.86	104790	647.716	18	23.97						0.643167	1.4862	4.99759	6.53052	3.16513	3.07602						3.80185		2.1397													2.30395									3.54478	7.36071
O08528	HXK2_MOUSE	Hexokinase-2 OS=Mus musculus OX=10090 GN=Hk2 PE=1 SV=1	5.72	104018	2504.86	29	37.62		2.63326			1.61385	2.28851	7.40556	11.7517	30.0459	21.3393	6.63703	4.30432	2.47167			2.81561	20.3477	1.76088	1.56959	1.35435											0.948707	1.79558	2.20209
Q11011	PSA_MOUSE	Puromycin-sensitive aminopeptidase OS=Mus musculus OX=10090 GN=Npepps PE=1 SV=2	5.53	104010	1949.98	28	34.89							1.04917	1.57899	22.9029	5.53101	2.44596			1.04884																			4.39522
Q8BFY9	TNPO1_MOUSE	Transportin-1 OS=Mus musculus OX=10090 GN=Tnpo1 PE=1 SV=2	4.65	103840	214.68	3	3.45							2.52826	2.62382	5.76364																								1.80846
Q9WV92	E41L3_MOUSE	Band 4.1-like protein 3 OS=Mus musculus OX=10090 GN=Epb41l3 PE=1 SV=1	5.04	103794	369.885	9	9.69						0.666744	1.57855	4.89174	5.10362	3.09667	2.37327
Q8VDP4	CCAR2_MOUSE	Cell cycle and apoptosis regulator protein 2 OS=Mus musculus OX=10090 GN=Ccar2 PE=1 SV=2	4.98	103630	2250.18	29	41.21							2.61927	15.7098	6.04274							3.75755															1.2914	4.55365
O55029	COPB2_MOUSE	Coatomer subunit beta' OS=Mus musculus OX=10090 GN=Copb2 PE=1 SV=2	5.01	103305	322.241	7	7.62									8.79929
P46935	NEDD4_MOUSE	E3 ubiquitin-protein ligase NEDD4 OS=Mus musculus OX=10090 GN=Nedd4 PE=1 SV=3	4.94	103220	411.264	8	10.37								3.92775
Q78PY7	SND1_MOUSE	Staphylococcal nuclease domain-containing protein 1 OS=Mus musculus OX=10090 GN=Snd1 PE=1 SV=1	7.12	102773	443.61	13	18.9									5.77902
Q810A7	DDX42_MOUSE	ATP-dependent RNA helicase DDX42 OS=Mus musculus OX=10090 GN=Ddx42 PE=1 SV=3	6.55	102250	324.734	6	6.35								3.41519	2.32948																							2.1184
Q922D8	C1TC_MOUSE	C-1-tetrahydrofolate synthase_ cytoplasmic OS=Mus musculus OX=10090 GN=Mthfd1 PE=1 SV=4	6.75	101884	169.714	2	2.03									3.64037										1.19018				1.22139	1.17576							1.10363
Q8VDM4	PSMD2_MOUSE	26S proteasome non-ATPase regulatory subunit 2 OS=Mus musculus OX=10090 GN=Psmd2 PE=1 SV=1	4.88	101001	344.774	8	11.23							1.22177	1.25825	11.0856											2.33915													2.25674
Q99MR6	SRRT_MOUSE	Serrate RNA effector molecule homolog OS=Mus musculus OX=10090 GN=Srrt PE=1 SV=1	5.62	100909	1103.08	15	17.14								8.39905	3.65392																							4.48071
P26231	CTNA1_MOUSE	Catenin alpha-1 OS=Mus musculus OX=10090 GN=Ctnna1 PE=1 SV=1	5.85	100791	254.937	5	6.4									5.23767
P27664	PDE6A_MOUSE	Rod cGMP-specific 3'_5'-cyclic phosphodiesterase subunit alpha OS=Mus musculus OX=10090 GN=Pde6a PE=2 SV=3	5.23	100386	447.402	4	4.66																																	2.91591
B2RY56	RBM25_MOUSE	RNA-binding protein 25 OS=Mus musculus OX=10090 GN=Rbm25 PE=1 SV=2	5.98	99894.2	302.068	7	9.31	0.985975		1.20285		1.47049		1.30179	7.194	3.8876						1.44083				1.31832				1.52773		1.25249						1.14089	2.14515						1.15552
Q91ZQ1	PDE6C_MOUSE	Cone cGMP-specific 3'_5'-cyclic phosphodiesterase subunit alpha' OS=Mus musculus OX=10090 GN=Pde6c PE=2 SV=1	5.2	99698	6739.4	49	55.87		38.2499		0.960852	2.01168	3.77839	9.85049	12.5427	61.869	10.0003	7.98925						7.55379	3.88336													7.1796		1.32115
Q8CJG0	AGO2_MOUSE	Protein argonaute-2 OS=Mus musculus OX=10090 GN=Ago2 PE=1 SV=3	9.51	98559	211.771	3	3.84								0.964102	5.14391
P70168	IMB1_MOUSE	Importin subunit beta-1 OS=Mus musculus OX=10090 GN=Kpnb1 PE=1 SV=2	4.49	98438.9	344.699	9	13.47							1.72874	1.37966	11.2116
P39053	DYN1_MOUSE	Dynamin-1 OS=Mus musculus OX=10090 GN=Dnm1 PE=1 SV=2	7.66	98202.2	3789.22	29	41.06						1.05171	1.90565	3.40455	30.133	130.551	3.44666										4.01362												6.44617
Q9WUB3	PYGM_MOUSE	Glycogen phosphorylase_ muscle form OS=Mus musculus OX=10090 GN=Pygm PE=1 SV=3	6.71	97742.7	11100.2	50	66.75			1.0085	1.79724	6.61754	13.7633	36.6889	39.0141	148.43	81.2084	96.1457	34.4867	18.3947	5.79825	2.6685	43.9469	27.1495	12.4599	4.79883	12.2337	14.8276	36.8537											1.88232
Q8BZ98	DYN3_MOUSE	Dynamin-3 OS=Mus musculus OX=10090 GN=Dnm3 PE=1 SV=1	8.5	97589.8	1729.15	18	23.06						0.528607	0.882429	1.54597	14.2028	5.91783	1.69598										2.01732
Q8CI94	PYGB_MOUSE	Glycogen phosphorylase_ brain form OS=Mus musculus OX=10090 GN=Pygb PE=1 SV=3	6.31	97414.4	1214.76	16	23.49	55.3816	60.8703	19.8278	16.3105	23.0372	20.4176	43.5023	38.3446	73.6128	93.5871	108.136	76.3179	43.7207	10.963	7.01303	48.568	34.076	18.7993	12.8364	15.0438	35.8606	25.5016	6.55658	58.5893	32.1984		64.4842			67.0156	106.121	63.4017	19.2136	47.174	130.362	78.9383	52.2088			39.5122	45.8129	24.1201
Q61699	HS105_MOUSE	Heat shock protein 105 kDa OS=Mus musculus OX=10090 GN=Hsph1 PE=1 SV=2	5.24	97377	988.883	22	30.65						1.19075	2.96306	8.98827	11.9221
Q9Z1G4	VPP1_MOUSE	V-type proton ATPase 116 kDa subunit a1 OS=Mus musculus OX=10090 GN=Atp6v0a1 PE=1 SV=3	6.32	97265.5	1765.61	21	28.84			0.916121	1.63369	3.87296	6.79857	14.8558	20.6877	47.6423	7.26106	3.88089								3.82798											1.88629	1.66877	2.04284	5.00444
P56399	UBP5_MOUSE	Ubiquitin carboxyl-terminal hydrolase 5 OS=Mus musculus OX=10090 GN=Usp5 PE=1 SV=1	4.7	96745.9	486.995	14	19.93								1.51609	10.572
Q7TSJ2	MAP6_MOUSE	Microtubule-associated protein 6 OS=Mus musculus OX=10090 GN=Map6 PE=1 SV=2	10.16	96735	2610.78	32	40.4							1.30754	14.48	15.2479	7.97986	7.54023	3.43533		1.91614				3.34861	1.61731
Q9DBC3	CMTR1_MOUSE	Cap-specific mRNA (nucleoside-2'-O-)-methyltransferase 1 OS=Mus musculus OX=10090 GN=Cmtr1 PE=1 SV=1	6.96	96703	167.617	2	2.39									3.49313
Q9Z1X4	ILF3_MOUSE	Interleukin enhancer-binding factor 3 OS=Mus musculus OX=10090 GN=Ilf3 PE=1 SV=2	9.05	96420.4	528.937	12	17.59						1.15726	2.51013	4.89968	14.141	12.6963	2.98729	3.92922	2.62277																		1.12774	3.1127	3.17634	1.40772
P48193	EPB41_MOUSE	Protein 4.1 OS=Mus musculus OX=10090 GN=Epb41 PE=1 SV=2	5.3	96367.6	2941.13	27	40.09						1.0168	4.79292	24.8802	6.64562	21.4413	8.56381	3.75729	8.75067						3.54227	1.72687		7.73861									3.06721	9.61492		6.73122			2.52889
P58252	EF2_MOUSE	Elongation factor 2 OS=Mus musculus OX=10090 GN=Eef2 PE=1 SV=2	6.43	96283.7	1911.82	28	34.62	1.43422	18.7835				0.990898	2.7284	3.79831	27.5926	60.8113	4.3528	5.8808				1.93557	5.55518	4.44183				5.03009							5.81373	0.612602	1.47515	2.15775	4.66162		3.4815
P70451	FER_MOUSE	Tyrosine-protein kinase Fer OS=Mus musculus OX=10090 GN=Fer PE=1 SV=2	6.66	95263.2	182.188	2	2.55		12.1671								102.56
P48722	HS74L_MOUSE	Heat shock 70 kDa protein 4L OS=Mus musculus OX=10090 GN=Hspa4l PE=1 SV=2	5.42	95237.7	6386	34	53.34	7.20784	10.1959	4.08802	1.34895	2.20607	2.72259	8.26331	9.67513	56.1061	8.23936	3.3019	32.9779	10.9323	4.74665	9.38037	11.3907	9.20089	4.60123	4.82807	5.27374	9.02763	8.41153	10.9777	10.1702	10.2532		9.17411	10.2133		2.98155	5.19555	4.76762	10.2595	4.03298	7.61526		6.40604	5.67224		2.24706	8.99028
Q8K310	MATR3_MOUSE	Matrin-3 OS=Mus musculus OX=10090 GN=Matr3 PE=1 SV=1	5.85	95143.7	3814.18	34	53.19				1.02213	2.663	3.01141	8.18974	55.456	13.2319	28.8331	4.35428	4.3981	6.77201	3.35751	5.12383	6.71116		3.25668	1.72582	1.18295		11.7215						2.01995	2.93216	3.58516	6.08693	29.3954	2.08639	2.94875				1.14599
Q61316	HSP74_MOUSE	Heat shock 70 kDa protein 4 OS=Mus musculus OX=10090 GN=Hspa4 PE=1 SV=1	4.97	94931.2	4250.5	34	49.11						1.60151	5.46238	16.6623	45.8491	4.39	5.60163	6.51118							1.67503												1.66585	4.30676	2.79808
Q9JIK5	DDX21_MOUSE	Nucleolar RNA helicase 2 OS=Mus musculus OX=10090 GN=Ddx21 PE=1 SV=3	9.72	94178.6	293.826	6	7.17									5.37393																								1.37556
P08113	ENPL_MOUSE	Endoplasmin OS=Mus musculus OX=10090 GN=Hsp90b1 PE=1 SV=2	4.55	92761.1	6592.08	34	45.26		6.77341				1.13248	2.28316	3.94545	75.9499	15.0713	5.32199	3.90677							1.46089	2.25612												0.896598	12.4121
Q9DBT5	AMPD2_MOUSE	AMP deaminase 2 OS=Mus musculus OX=10090 GN=Ampd2 PE=1 SV=1	5.82	92708.4	723.86	18	22.06						1.025	2.22212	3.50375	19.7383	3.73814	3.09733
Q6A068	CDC5L_MOUSE	Cell division cycle 5-like protein OS=Mus musculus OX=10090 GN=Cdc5l PE=1 SV=2	8.16	92417.8	710.787	12	19.2									11.1361																								4.28976
Q61548	AP180_MOUSE	Clathrin coat assembly protein AP180 OS=Mus musculus OX=10090 GN=Snap91 PE=1 SV=1	4.53	92136.7	373.48	8	9.77							1.56521	9.11281	11.7976	5.8451	5.20136	4.68255	2.38234	1.14193		7.62508				4.17831												4.02358
O35286	DHX15_MOUSE	Pre-mRNA-splicing factor ATP-dependent RNA helicase DHX15 OS=Mus musculus OX=10090 GN=Dhx15 PE=1 SV=2	7.15	91805.5	654.305	15	20	1.88486		3.73529	2.83762	3.73968		3.17	2.35565	10.3911	9.52249	8.53132			3.17236	5.60344	4.1222	4.04681	3.10275			4.5159	4.85345	5.71169	5.11567	4.63638				1.51071	1.51285	2.97058	1.96391	7.18262	2.44303			2.61413				2.77346
Q8JZQ9	EIF3B_MOUSE	Eukaryotic translation initiation factor 3 subunit B OS=Mus musculus OX=10090 GN=Eif3b PE=1 SV=1	4.72	91769.5	186.339	3	4.23								1.46258	4.14912
Q9D5V5	CUL5_MOUSE	Cullin-5 OS=Mus musculus OX=10090 GN=Cul5 PE=1 SV=3	7.76	91544.7	282.168	3	5.26								0.967857	2.75582	8.03032																								1.72204
Q04750	TOP1_MOUSE	DNA topoisomerase 1 OS=Mus musculus OX=10090 GN=Top1 PE=1 SV=2	9.96	91332.1	627.619	15	21.25								1.19472	13.0283																								2.05181
Q9Z315	SNUT1_MOUSE	U4/U6.U5 tri-snRNP-associated protein 1 OS=Mus musculus OX=10090 GN=Sart1 PE=1 SV=1	5.53	91056.6	235.035	4	6.2								2.48895	2.7778																							1.40279
Q9JLF6	TGM1_MOUSE	Protein-glutamine gamma-glutamyltransferase K OS=Mus musculus OX=10090 GN=Tgm1 PE=1 SV=2	6.07	90738.1	361.155	5	6.13		2.68728								16.0853
Q62318	TIF1B_MOUSE	Transcription intermediary factor 1-beta OS=Mus musculus OX=10090 GN=Trim28 PE=1 SV=3	5.43	90615	2236.64	14	27.94						1.06993	2.65553	15.4663	24.4911	7.56485	4.33508	10.1549	2.73013																	1.53392	1.63041	9.15855	3.07964
Q01853	TERA_MOUSE	Transitional endoplasmic reticulum ATPase OS=Mus musculus OX=10090 GN=Vcp PE=1 SV=4	4.96	90006.3	7574.26	36	63.4					1.61351	3.06708	8.56352	11.8521	89.8931	25.1115	12.9203	3.58537			1.58971			3.36174	15.3508	3.11028		5.12683							1.71691	3.06101	2.80601	3.85674	20.554
P25976	UBF1_MOUSE	Nucleolar transcription factor 1 OS=Mus musculus OX=10090 GN=Ubtf PE=1 SV=1	5.45	89851.3	323.732	9	12.81									7.84186																								3.23568
Q8VEK3	HNRPU_MOUSE	Heterogeneous nuclear ribonucleoprotein U OS=Mus musculus OX=10090 GN=Hnrnpu PE=1 SV=1	5.86	88716.2	5570.13	24	36.38				2.02956	4.10663	6.92998	16.2515	95.1313	42.1585	27.5552	54.2889	19.7221	31.324	1.27432	1.4788	4.17429	7.27258	4.43344	4.84462	1.54507		4.61372				1.19068	4.90116	8.35258	12.1449	13.6804	15.7021	87.9001	11.5544	5.13066	5.25866	2.10551	1.93597
Q8K4Z5	SF3A1_MOUSE	Splicing factor 3A subunit 1 OS=Mus musculus OX=10090 GN=Sf3a1 PE=1 SV=1	4.97	88602	2041.58	23	36.54								15.3045	6.63023	3.4014										2.08453												12.3453
P52479	UBP10_MOUSE	Ubiquitin carboxyl-terminal hydrolase 10 OS=Mus musculus OX=10090 GN=Usp10 PE=1 SV=3	4.88	87706.5	345.338	3	4.8								1.50952
Q8BGC0	HTSF1_MOUSE	HIV Tat-specific factor 1 homolog OS=Mus musculus OX=10090 GN=Htatsf1 PE=1 SV=1	4.08	86696.2	595.259	13	19.68								7.75162			3.27014		2.28087																			3.21258
Q9WUA3	PFKAP_MOUSE	ATP-dependent 6-phosphofructokinase_ platelet type OS=Mus musculus OX=10090 GN=Pfkp PE=1 SV=1	6.75	86481.7	968.16	8	11.61						0.24443	0.737121	1.36385	3.05999	7.7419	1.30381	2.68392	0.565769	0.296697		1.14738	1.35957	1.21251	0.743565		1.50031									0.597655	0.979109	0.807881	1.97941	6.20751
Q99KI0	ACON_MOUSE	Aconitate hydratase_ mitochondrial OS=Mus musculus OX=10090 GN=Aco2 PE=1 SV=1	7.84	86205	4700.21	30	60.38				0.87833	1.40234	3.64727	8.14755	9.88916	32.6384	142.546	17.2185	21.0736	14.3727	2.64243		5.76135	27.9881	5.86006	5.63384	4.00328		21.4186								1.73017	1.66147	1.74507	3.4278	9.37217
P12382	PFKAL_MOUSE	ATP-dependent 6-phosphofructokinase_ liver type OS=Mus musculus OX=10090 GN=Pfkl PE=1 SV=4	6.78	86158.4	1715.29	21	39.74					1.21668	1.80724	4.5879	5.56619	12.3521	57.3038	7.21972	13.7201	3.35806	0.954166		4.90217	11.1694	3.53663	13.0139		3.49974							1.19447	1.77133	2.26877	2.99926	3.24662	5.01765	16.4931
P47857	PFKAM_MOUSE	ATP-dependent 6-phosphofructokinase_ muscle type OS=Mus musculus OX=10090 GN=Pfkm PE=1 SV=3	7.9	86124.2	390.631	7	8.97						0.315468	1.05715	1.13925	2.87004	12.2196	1.72966	3.19026	0.798851	0.382926		1.48084	2.92069	1.96352	0.393676
Q02248	CTNB1_MOUSE	Catenin beta-1 OS=Mus musculus OX=10090 GN=Ctnnb1 PE=1 SV=1	5.47	86098.1	2630.92	6	9.86	0.0716189	2.22268							0.117418	4.58204	0.126808
Q00PI9	HNRL2_MOUSE	Heterogeneous nuclear ribonucleoprotein U-like protein 2 OS=Mus musculus OX=10090 GN=Hnrnpul2 PE=1 SV=2	4.63	85567.7	4973.9	28	43.49						1.05439	4.15658	21.6815	21.2327	4.31586																					1.52776	11.075	1.63727	2.41673	3.17399
P07901	HS90A_MOUSE	Heat shock protein HSP 90-alpha OS=Mus musculus OX=10090 GN=Hsp90aa1 PE=1 SV=4	4.74	85187.2	9571.81	33	55.39	5.74566	3.07825	3.27428	2.85505	6.06392	11.5875	29.2652	29.9814	172.873	167.622	34.8188	5.97778	3.70965	4.53254	4.59618	5.23676	6.63667	6.68455	6.25931	5.14666	8.54348	4.28147	9.56362	11.1086	6.28904	11.0116	3.9101	4.62254	7.25905	11.7351	13.3823	14.3724	80.5146	14.0825	4.71063	7.05903	4.38435	6.76898	11.9372	7.7594	3.61331	7.50628
Q8R2M2	TDIF2_MOUSE	Deoxynucleotidyltransferase terminal-interacting protein 2 OS=Mus musculus OX=10090 GN=Dnttip2 PE=1 SV=1	6.04	84733.4	151.198	2	4.09								2.38068
Q9ERG0	LIMA1_MOUSE	LIM domain and actin-binding protein 1 OS=Mus musculus OX=10090 GN=Lima1 PE=1 SV=3	6.18	84687.2	190.373	2	2.79									4.21504
Q8CAQ8	MIC60_MOUSE	MICOS complex subunit Mic60 OS=Mus musculus OX=10090 GN=Immt PE=1 SV=1	6.19	84299.4	1221.51	25	40.42						0.869002	1.18202	1.38654	3.63414	47.9646	14.5443									3.27244														2.83053
Q8K0T0	RTN1_MOUSE	Reticulon-1 OS=Mus musculus OX=10090 GN=Rtn1 PE=1 SV=1	4.29	83914.7	650.554	8	11.03								6.10441											1.28023													1.38876
P11499	HS90B_MOUSE	Heat shock protein HSP 90-beta OS=Mus musculus OX=10090 GN=Hsp90ab1 PE=1 SV=3	4.78	83623.5	6171.87	31	51.93		20.2074	0.315707	0.540443	1.85598	3.72399	10.2639	9.6311	55.1511	55.9806	12.8141	2.8106	1.44731		0.462785	1.74374	2.13913	2.84599	1.3666	1.64314	2.04744						0.406638	0.804513	1.3182	3.04192	3.75669	3.99297	13.798	3.37432	0.80962						0.450292
Q91VR5	DDX1_MOUSE	ATP-dependent RNA helicase DDX1 OS=Mus musculus OX=10090 GN=Ddx1 PE=1 SV=1	6.84	83526.8	2041.36	24	41.49						0.895708	1.73572	2.55279	12.6385	52.4617	4.67332	4.94929	3.34262																				2.90524	3.99527
Q9JIS5	SV2A_MOUSE	Synaptic vesicle glycoprotein 2A OS=Mus musculus OX=10090 GN=Sv2a PE=1 SV=1	5.24	83445.8	341.307	8	10.78							1.95085	1.65816	10.4373
P46460	NSF_MOUSE	Vesicle-fusing ATPase OS=Mus musculus OX=10090 GN=Nsf PE=1 SV=2	6.55	83183.9	7266.19	40	64.78					1.75754	4.16019	11.4949	15.441	26.1283	127.909	11.9743	15.075	4.25953	3.86538	0.984214	7.27317	7.42072	6.60383	6.29339	3.44582		5.43805							1.48923	1.59974	3.02849	2.64548	3.6545	20.0245
O35691	PININ_MOUSE	Pinin OS=Mus musculus OX=10090 GN=Pnn PE=1 SV=4	6.61	82606.8	282.574	6	8.55			1.03413	1.01559			1.8588	4.05855		9.43495									1.23059							1.37983		1.29972		1.31117	1.3557	2.33537
Q02257	PLAK_MOUSE	Junction plakoglobin OS=Mus musculus OX=10090 GN=Jup PE=1 SV=3	5.72	82542.3	10681.4	30	53.96	2.06543	54.7329		0.92			1.47525		2.28898	141.415	3.35814																		4.2739					1.5924	1.51276
P97350	PKP1_MOUSE	Plakophilin-1 OS=Mus musculus OX=10090 GN=Pkp1 PE=1 SV=1	9.01	82322	2695.07	18	37.5		25.4808								55.3472																			1.87443
Q08943	SSRP1_MOUSE	FACT complex subunit SSRP1 OS=Mus musculus OX=10090 GN=Ssrp1 PE=1 SV=2	6.34	81202.7	175.576	3	4.38									3.50887																								1.98692
Q9QYC0	ADDA_MOUSE	Alpha-adducin OS=Mus musculus OX=10090 GN=Add1 PE=1 SV=2	5.54	81045.8	384.714	9	14.56							1.21078	1.59432	4.2612	16.246	5.89704		2.75844				4.32739			1.32265														3.62347
A2AQ19	RTF1_MOUSE	RNA polymerase-associated protein RTF1 homolog OS=Mus musculus OX=10090 GN=Rtf1 PE=1 SV=1	8.45	81025.3	153.924	2	3.22									3.26128
Q62108	DLG4_MOUSE	Disks large homolog 4 OS=Mus musculus OX=10090 GN=Dlg4 PE=1 SV=1	5.49	80814.6	596.644	10	19.61									11.298	5.22104												4.65999											4.65308
Q91VD9	NDUS1_MOUSE	NADH-ubiquinone oxidoreductase 75 kDa subunit_ mitochondrial OS=Mus musculus OX=10090 GN=Ndufs1 PE=1 SV=2	5.38	80803.5	2084.24	24	41.82						0.962261	2.04813	2.994	8.077	57.1699	8.21671	9.92776	2.26984				6.0473		1.37604	1.07892														2.49052
Q9QYB5	ADDG_MOUSE	Gamma-adducin OS=Mus musculus OX=10090 GN=Add3 PE=1 SV=2	5.58	79119.4	479.262	8	13.88									7.69022		3.42523																						2.58163
Q91WC3	ACSL6_MOUSE	Long-chain-fatty-acid--CoA ligase 6 OS=Mus musculus OX=10090 GN=Acsl6 PE=1 SV=1	7.03	79043.9	748.16	10	15.93							1.19457	1.90943	2.56573	12.9713			2.81469						1.33217	1.21565													1.50364	4.73725
Q8C1A5	THOP1_MOUSE	Thimet oligopeptidase OS=Mus musculus OX=10090 GN=Thop1 PE=1 SV=1	5.67	78824.5	191.337	2	3.78										7.91807
Q8BG39	SV2B_MOUSE	Synaptic vesicle glycoprotein 2B OS=Mus musculus OX=10090 GN=Sv2b PE=1 SV=1	5.23	78255.9	1602.34	15	25.33			0.970319	1.61286	3.40798	5.46581	13.543	12.8782	43.091	61.7237	4.13642	3.5885	2.36469	2.09353	2.31811														1.63815	2.18288	2.85825	2.33425	3.36034	10.4342
Q9D0E1	HNRPM_MOUSE	Heterogeneous nuclear ribonucleoprotein M OS=Mus musculus OX=10090 GN=Hnrnpm PE=1 SV=3	8.93	77991.2	2587.09	34	51.03		17.7819					1.3771	1.56929	3.60117	48.3817	27.5599	12.8848	6.18598		1.15206		5.39073	5.32932	4.63029			5.48572							1.59806		1.36081	1.90929	3.43036	14.4988	5.90583	1.29313	1.93503
O54828	RGS9_MOUSE	Regulator of G-protein signaling 9 OS=Mus musculus OX=10090 GN=Rgs9 PE=1 SV=3	9.77	77548.5	585.658	13	16.74												17.9248				3.78186	4.44917																			1.32129
Q3U0V1	FUBP2_MOUSE	Far upstream element-binding protein 2 OS=Mus musculus OX=10090 GN=Khsrp PE=1 SV=2	6.99	77231.8	1501.15	17	32.49						1.29375	4.36614	3.8101	8.90038	33.9368	8.62437	6.86545	3.83931	1.10986																2.20937	3.11434	2.22726	5.07147	12.6911	1.22762
Q8BXA1	GOLI4_MOUSE	Golgi integral membrane protein 4 OS=Mus musculus OX=10090 GN=Golim4 PE=1 SV=1	4.59	76841.9	222.901	4	7.02								2.03773
Q80X80	C2C2L_MOUSE	Phospholipid transfer protein C2CD2L OS=Mus musculus OX=10090 GN=C2cd2l PE=1 SV=3	6.88	76785.5	1121.74	15	33.85								1.13167	25.8807	5.62369	6.50483	3.44783	8.37641	1.41655			5.81694		4.48175	3.8365										1.38101	1.09595	1.91603	16.8406
P09405	NUCL_MOUSE	Nucleolin OS=Mus musculus OX=10090 GN=Ncl PE=1 SV=2	4.48	76780.2	6479.85	24	34.09			1.01228	1.08668	1.32848	1.98076	14.0053	22.7304	134.347	22.7996	34.1223	11.4917	4.66614	1.78168	1.21801					1.14464			1.6305	1.35304	1.22589		1.39318	1.2264		3.48523	17.0231	27.3948	43.8851	5.00061	5.0085	1.9981	2.00961				1.39988
Q9D0I9	SYRC_MOUSE	Arginine--tRNA ligase_ cytoplasmic OS=Mus musculus OX=10090 GN=Rars1 PE=1 SV=2	7.39	76472.1	263.632	4	6.67											4.2472
P14824	ANXA6_MOUSE	Annexin A6 OS=Mus musculus OX=10090 GN=Anxa6 PE=1 SV=3	5.18	76341.7	271.388	5	7.88											5.03667
Q9R190	MTA2_MOUSE	Metastasis-associated protein MTA2 OS=Mus musculus OX=10090 GN=Mta2 PE=1 SV=1	10.17	75771.5	215.101	3	4.94										10.3679	2.39722									1.38308														4.86608
Q8VIJ6	SFPQ_MOUSE	Splicing factor_ proline- and glutamine-rich OS=Mus musculus OX=10090 GN=Sfpq PE=1 SV=1	9.95	75555.9	2108.82	16	27.18						0.480348	2.34083	2.98973	29.224	17.593	34.5699	24.8319	8.95825	1.67737	1.58	9.52869	6.9864		1.47075	1.39068		4.20941								1.30758	1.87801	4.37695	24.3711	4.70949	6.46663	3.05207	2.01983	1.06803		1.0883
Q7TQF7	AMPH_MOUSE	Amphiphysin OS=Mus musculus OX=10090 GN=Amph PE=1 SV=1	4.36	75127.3	422.881	7	12.24							6.48505	1.15686																							1.15459
Q8BH59	CMC1_MOUSE	Calcium-binding mitochondrial carrier protein Aralar1 OS=Mus musculus OX=10090 GN=Slc25a12 PE=1 SV=1	8.31	74968.9	3416.95	26	52.73							1.95713	2.53902	5.29994	7.71829	46.5463	7.2666	4.06247	1.63118	1.235		9.38795	13.8832	5.34178	1.14828	12.0452	21.3541											1.28847	1.30499	5.30829
D3Z7P3	GLSK_MOUSE	Glutaminase kidney isoform_ mitochondrial OS=Mus musculus OX=10090 GN=Gls PE=1 SV=1	7.9	74819.3	2095.43	20	44.36					1.10488	2.38629	8.0677	8.67003	9.95817	12.8127	46.2753	14.0674	5.4654	2.3966	1.57572	3.63601	4.84713	3.21364	2.45117	2.62977	6.33562	5.26141													2.66065
P52825	CPT2_MOUSE	Carnitine O-palmitoyltransferase 2_ mitochondrial OS=Mus musculus OX=10090 GN=Cpt2 PE=1 SV=2	8.4	74550.9	501.292	7	10.33											9.91898
P48678	LMNA_MOUSE	Prelamin-A/C OS=Mus musculus OX=10090 GN=Lmna PE=1 SV=2	6.58	74522.8	2300.06	23	34.89		2.11783					0.921419	0.853381	0.894082	3.88411	21.2923	1.40344	3.40887	0.303318		9.93216
Q3UMU9	HDGR2_MOUSE	Hepatoma-derived growth factor-related protein 2 OS=Mus musculus OX=10090 GN=Hdgfl2 PE=1 SV=1	9.22	74461.8	389.048	7	9.57								4.19248	3.04261				1.3511	0.534458	1.50403		1.64106		0.25928	0.243215		1.28859										2.29459		0.240984			0.549685	0.408944		0.289381	0.892323
P38647	GRP75_MOUSE	Stress-70 protein_ mitochondrial OS=Mus musculus OX=10090 GN=Hspa9 PE=1 SV=3	5.72	73746.5	1845.33	18	38.44		3.13287						1.53674	2.61517	41.6098	19.0987	5.83756	2.94263	1.61876		3.5596	4.05623		3.39316	2.83221														4.51099
Q8K2B3	SDHA_MOUSE	Succinate dehydrogenase [ubiquinone] flavoprotein subunit_ mitochondrial OS=Mus musculus OX=10090 GN=Sdha PE=1 SV=1	7.06	73669	1012.41	17	31.48								0.956592	2.57122	4.35447	20.5233			1.90873			7.23994																		1.90814
Q5XG69	F169A_MOUSE	Soluble lamin-associated protein of 75 kDa OS=Mus musculus OX=10090 GN=Fam169a PE=1 SV=3	4.4	73524.9	3478.56	17	44.21						1.56675	10.4167	52.1019	59.5256	4.91829	4.61793	4.64817	7.02568	1.2795	2.40155	16.7157	9.4231	10.164	5.58997	11.2899	6.20623							1.68763	2.74362	5.93781	17.3537	53.5141	13.4025	1.26952	1.2264		2.01885			1.87886	1.34353
Q8CIG8	ANM5_MOUSE	Protein arginine N-methyltransferase 5 OS=Mus musculus OX=10090 GN=Prmt5 PE=1 SV=3	5.99	73364.3	291.026	3	4.24										3.89879	5.3173
Q8BG51	MIRO1_MOUSE	Mitochondrial Rho GTPase 1 OS=Mus musculus OX=10090 GN=Rhot1 PE=1 SV=1	6.07	73268.4	287.846	6	10.62										8.60082
Q6P7F1	MPP4_MOUSE	MAGUK p55 subfamily member 4 OS=Mus musculus OX=10090 GN=Mpp4 PE=1 SV=1	5.18	73085	393.464	5	8.5							1.12344	1.5574	2.78879	7.02009							5.12709																	3.32749
Q501J6	DDX17_MOUSE	Probable ATP-dependent RNA helicase DDX17 OS=Mus musculus OX=10090 GN=Ddx17 PE=1 SV=1	8.66	73026.9	2321.74	19	34.31						0.719189	1.41795	1.57975	2.85307	7.28653	20.2995	9.17394	3.64294	1.03208	0.792357	4.36712	5.25171	1.60953	0.740329	0.512603		1.83282							0.533741	1.04747	1.93313	1.46897	2.08846	7.00944	7.03486	1.06562	0.873888
P20029	BIP_MOUSE	Endoplasmic reticulum chaperone BiP OS=Mus musculus OX=10090 GN=Hspa5 PE=1 SV=3	4.88	72536.2	6200.5	26	55.42		3.55277			1.14579	1.14588	3.67872	6.51535	6.50836	93.9592	11.0738	2.56709	11.5234	1.69268	0.471406	22.6217	7.24873	15.0471	1.70188	6.16839	15.1963	9.72723				1.20454			1.18307	1.24367	1.93765	6.6544	2.1852	16.9469	8.00753		0.88107	0.624305				25.4328
Q61550	RAD21_MOUSE	Double-strand-break repair protein rad21 homolog OS=Mus musculus OX=10090 GN=Rad21 PE=1 SV=3	4.34	72368.3	947.75	15	27.87								8.15966																								2.35819
P08003	PDIA4_MOUSE	Protein disulfide-isomerase A4 OS=Mus musculus OX=10090 GN=Pdia4 PE=1 SV=3	4.99	72324.7	597.113	11	18.97										16.5333												4.56325												2.21167
Q9Z1F9	SAE2_MOUSE	SUMO-activating enzyme subunit 2 OS=Mus musculus OX=10090 GN=Uba2 PE=1 SV=1	4.9	71253.3	1368.78	15	29						1.00041	1.79778	1.94854	15.461	8.65643	2.99763	4.91282																			1.39734		4.77305
Q9DC50	OCTC_MOUSE	Peroxisomal carnitine O-octanoyltransferase OS=Mus musculus OX=10090 GN=Crot PE=1 SV=1	6.29	71177	299.291	4	8.66											5.99969
P63017	HSP7C_MOUSE	Heat shock cognate 71 kDa protein OS=Mus musculus OX=10090 GN=Hspa8 PE=1 SV=1	5.2	71099.3	16461.7	34	69.2		8.78333		1.24764	2.2994	5.32621	16.9799	22.1046	39.0643	179.361	200.491	55.6748	37.8769	13.9548	4.6309	66.8789	41.1686	34.0726	9.20208	14.1736	46.2305	34.8041						1.35924	2.29676	4.5012	6.98585	9.00065	14.1563	67.8813	38.7635	1.89242	2.55254	1.64581		2.12206	1.03421
P16627	HS71L_MOUSE	Heat shock 70 kDa protein 1-like OS=Mus musculus OX=10090 GN=Hspa1l PE=1 SV=4	5.85	71036.6	3742.34	13	23.09	1.58683	3.06796	3.58319	0.943694	0.532481	0.894277	3.06834	4.2094	6.87989	30.6708	38.2942	3.63656	7.24391	2.11004	0.592106	8.40945	3.30639	6.57563	2.4863	2.84348	16.3679	9.99959						0.524306	1.06713	2.37494	3.55175	4.28286	6.47284	16.0902	30.5982	1.41653	1.47852	0.778876			0.563504	1.63737
P29341	PABP1_MOUSE	Polyadenylate-binding protein 1 OS=Mus musculus OX=10090 GN=Pabpc1 PE=1 SV=2	9.98	70899.1	522.068	12	20.13										5.45172	8.44639	9.26091	3.21248			6.09126					5.35481													4.33895
Q64213	SF01_MOUSE	Splicing factor 1 OS=Mus musculus OX=10090 GN=Sf1 PE=1 SV=6	9.33	70859.4	251.67	2	3.98											2.52793		4.27938	2.6557																				2.55249	1.38443
Q8JZN7	MIRO2_MOUSE	Mitochondrial Rho GTPase 2 OS=Mus musculus OX=10090 GN=Rhot2 PE=1 SV=1	5.61	70154.7	346.381	5	9.35										5.5547
Q7TMK9	HNRPQ_MOUSE	Heterogeneous nuclear ribonucleoprotein Q OS=Mus musculus OX=10090 GN=Syncrip PE=1 SV=2	8.86	69860.9	933.949	12	23.11								0.974428		5.39405	11.8509	19.4648	3.30218		1.05614	3.78881	14.4899		1.35988	5.63801		5.42333											1.95639	8.16381	4.11931	2.64084
Q61656	DDX5_MOUSE	Probable ATP-dependent RNA helicase DDX5 OS=Mus musculus OX=10090 GN=Ddx5 PE=1 SV=2	9.18	69803.6	5134.72	28	50.33						1.44232	4.15518	4.3682	6.90537	12.4865	57.2157	23.6279	10.1971	3.26471	1.31726	6.23304	12.1825	9.94003	5.20133	3.42072	11.5026	4.11369							1.55045	2.39238	4.85667	3.78517	4.69157	10.6986	30.0258	3.4765	1.61671
P24527	LKHA4_MOUSE	Leukotriene A-4 hydrolase OS=Mus musculus OX=10090 GN=Lta4h PE=1 SV=4	5.99	69678.3	3074.06	25	51.72							1.47281	1.37715		4.43737	33.711	3.95735																							6.16819
Q8C2Q3	RBM14_MOUSE	RNA-binding protein 14 OS=Mus musculus OX=10090 GN=Rbm14 PE=1 SV=1	9.9	69619.8	744.508	6	9.87		1.18994															9.68548		2.05906	1.34444														6.87961							2.4116
Q8JZN5	ACAD9_MOUSE	Complex I assembly factor ACAD9_ mitochondrial OS=Mus musculus OX=10090 GN=Acad9 PE=1 SV=2	7.24	69235.5	499.434	14	26.24											8.45156
Q9DBG6	RPN2_MOUSE	Dolichyl-diphosphooligosaccharide--protein glycosyltransferase subunit 2 OS=Mus musculus OX=10090 GN=Rpn2 PE=1 SV=1	5.46	69177.1	1347.17	11	26.15											24.2004									1.0274															3.20734
O88487	DC1I2_MOUSE	Cytoplasmic dynein 1 intermediate chain 2 OS=Mus musculus OX=10090 GN=Dync1i2 PE=1 SV=1	5	68793.4	325.713	4	7.84										8.80884									1.17402
Q61545	EWS_MOUSE	RNA-binding protein EWS OS=Mus musculus OX=10090 GN=Ewsr1 PE=1 SV=2	9.54	68747.5	284.934	3	5.34										4.98162	5.35054	16.0701	12.5264	1.19468	1.20402	10.0873	6.15025		1.34372	1.57033													3.56612	3.48445	2.6513	3.65066	2.78036
Q91WJ8	FUBP1_MOUSE	Far upstream element-binding protein 1 OS=Mus musculus OX=10090 GN=Fubp1 PE=1 SV=1	7.96	68710.8	606.912	13	21.2								1.40532		13.5562	16.4792	3.71978																						5.12251
Q91YQ5	RPN1_MOUSE	Dolichyl-diphosphooligosaccharide--protein glycosyltransferase subunit 1 OS=Mus musculus OX=10090 GN=Rpn1 PE=1 SV=1	6.03	68699.5	2501.34	21	44.24											24.3333	3.33843									5.91408														3.91715						1.56015
Q8K4L4	POF1B_MOUSE	Protein POF1B OS=Mus musculus OX=10090 GN=Pof1b PE=2 SV=3	5.82	68697.4	347.8	3	5.28		3.33701								8.98802
P50516	VATA_MOUSE	V-type proton ATPase catalytic subunit A OS=Mus musculus OX=10090 GN=Atp6v1a PE=1 SV=2	5.27	68668.4	4118.23	31	64.51							1.43795	1.71135	3.18509	17.3746	39.9588	9.13379	16.505	1.68841		8.78036	47.1167	49.4134	10.5943	2.08981	17.2553	16.3114												11.009	6.07707							1.92167
Q8BZM1	GLMN_MOUSE	Glomulin OS=Mus musculus OX=10090 GN=Glmn PE=1 SV=1	4.81	68668.1	311.733	4	7.55											4.39342
Q8BMF4	ODP2_MOUSE	Dihydrolipoyllysine-residue acetyltransferase component of pyruvate dehydrogenase complex_ mitochondrial OS=Mus musculus OX=10090 GN=Dlat PE=1 SV=2	8.71	68512.1	393.844	7	10.9											13.3368				1.231	7.4908	21.6395	9.20757	4.10388		7.66702	10.0791													4.77787
Q9CZW5	TOM70_MOUSE	Mitochondrial import receptor subunit TOM70 OS=Mus musculus OX=10090 GN=Tomm70 PE=1 SV=2	7.39	68331.7	210.059	2	3.27											4.85093
P40142	TKT_MOUSE	Transketolase OS=Mus musculus OX=10090 GN=Tkt PE=1 SV=1	7.25	68314.9	3965.03	21	47.03		1.87489				0.924958	1.83945	2.28743	3.78138	7.14882	58.3788	7.9668	6.18231			6.70074	5.19551	13.3543	4.45405	1.95375									2.57608	2.18368	3.96334	3.93418	3.99775	7.75939	38.8904
Q99MN1	SYK_MOUSE	Lysine--tRNA ligase OS=Mus musculus OX=10090 GN=Kars1 PE=1 SV=1	5.57	68296	246.563	6	8.57										4.15727	6.47751
O08599	STXB1_MOUSE	Syntaxin-binding protein 1 OS=Mus musculus OX=10090 GN=Stxbp1 PE=1 SV=2	6.54	67968	11791	37	76.94	2.56082	3.40685	3.81222	1.99851	2.2937	2.76498	11.6137	11.2407	13.9813	28.5479	112.098	29.5363	12.3249	3.31269	4.93449	5.7544	8.72635	6.2624	7.14687	6.89593	11.0157	9.06903	6.54077	6.69999	17.6436	25.5897	12.5846	16.1395	7.46048	4.87627	9.25022	6.34174	4.93144	8.55763	38.3616	3.20154	2.35556	2.0505			10.8171	3.11549
Q68FL4	SAHH3_MOUSE	Putative adenosylhomocysteinase 3 OS=Mus musculus OX=10090 GN=Ahcyl2 PE=1 SV=1	7.1	67926	666.484	6	10.6								0.513084		1.84163	5.58209	2.30621
P35564	CALX_MOUSE	Calnexin OS=Mus musculus OX=10090 GN=Canx PE=1 SV=1	4.3	67677.2	3012.47	17	32.99						1.04026	3.2427	2.64964	94.7968	9.88291	4.49534																				1.36885		36.025
P21619	LMNB2_MOUSE	Lamin-B2 OS=Mus musculus OX=10090 GN=Lmnb2 PE=1 SV=2	5.25	67432.2	6619.77	29	52.01							1.10999	1.02803	1.07706	3.77064	43.1337	3.92088	5.65584	0.365394					2.52871	2.71465											0.844696	1.1692	1.45657	3.80573	17.0447		2.45123
O88342	WDR1_MOUSE	WD repeat-containing protein 1 OS=Mus musculus OX=10090 GN=Wdr1 PE=1 SV=3	6.15	67091.1	660.278	9	13.86											17.7066						5.17479		1.84011																3.01291
P14733	LMNB1_MOUSE	Lamin-B1 OS=Mus musculus OX=10090 GN=Lmnb1 PE=1 SV=3	4.92	67013.8	16084.1	39	63.1						1.42573	3.9017	5.3581	7.2507	14.9866	148.247	5.33169	19.5065	0.396672	1.69462	4.65585			6.2753	6.42367									1.49496	4.10891	6.5834	6.71956	8.35027	20.2515	100.218	1.57713	13.5764
Q9Z0X1	AIFM1_MOUSE	Apoptosis-inducing factor 1_ mitochondrial OS=Mus musculus OX=10090 GN=Aifm1 PE=1 SV=1	9.67	66993.7	1005.96	13	29.58											12.4617					3.63948			1.90245
Q8QZY1	EIF3L_MOUSE	Eukaryotic translation initiation factor 3 subunit L OS=Mus musculus OX=10090 GN=Eif3l PE=1 SV=1	6.02	66841.1	452.141	9	17.38											6.83052
Q99KE1	MAOM_MOUSE	NAD-dependent malic enzyme_ mitochondrial OS=Mus musculus OX=10090 GN=Me2 PE=1 SV=1	7.44	66483.5	1749.27	15	32.6											22.8799	4.40122	2.67572					2.24554	1.94631	3.17006		6.63249													1.44849
Q9WUA2	SYFB_MOUSE	Phenylalanine--tRNA ligase beta subunit OS=Mus musculus OX=10090 GN=Farsb PE=1 SV=2	6.74	66381.7	759.046	14	28.86							1.09624	1.03732			17.4282									1.0918															1.73079
Q76MZ3	2AAA_MOUSE	Serine/threonine-protein phosphatase 2A 65 kDa regulatory subunit A alpha isoform OS=Mus musculus OX=10090 GN=Ppp2r1a PE=1 SV=3	4.82	66121.1	1014.56	20	41.77						1.35282	6.49935	6.27934	6.79652	6.13241	26.6042	14.1175							2.56392												1.5042				4.06237	1.19302
Q9Z1M8	RED_MOUSE	Protein Red OS=Mus musculus OX=10090 GN=Ik PE=1 SV=2	6.25	65730.4	258.932	4	8.44										5.36213																								3.47955
Q9CWL8	CTBL1_MOUSE	Beta-catenin-like protein 1 OS=Mus musculus OX=10090 GN=Ctnnbl1 PE=1 SV=1	4.8	65436.5	323.141	4	6.93											6.86966																								2.04033
Q8BP47	SYNC_MOUSE	Asparagine--tRNA ligase_ cytoplasmic OS=Mus musculus OX=10090 GN=NARS1 PE=1 SV=2	5.52	65191.9	305.859	4	6.44											7.23005
Q69Z99	ZN512_MOUSE	Zinc finger protein 512 OS=Mus musculus OX=10090 GN=Znf512 PE=2 SV=2	10.06	64991.9	324.015	3	7.47											4.58322
Q9D6Z1	NOP56_MOUSE	Nucleolar protein 56 OS=Mus musculus OX=10090 GN=Nop56 PE=1 SV=2	9.69	64920.6	533.222	8	15.86										14.5232	9.93819																							1.31232	4.31863
Q8R081	HNRPL_MOUSE	Heterogeneous nuclear ribonucleoprotein L OS=Mus musculus OX=10090 GN=Hnrnpl PE=1 SV=2	8.05	64591.1	1851.12	14	35.84							2.48851	1.89284	4.57765	9.42877	34.4295	7.76778	4.30585	1.63945	1.87114	12.2913	104.554	12.5409	4.68262	3.25229	6.30014	17.0768								1.84375	3.20274	2.66718	3.06576	6.42179	27.0007	2.25498				1.96119	15.3386	1.45116
P06801	MAOX_MOUSE	NADP-dependent malic enzyme OS=Mus musculus OX=10090 GN=Me1 PE=1 SV=2	7.21	64581.2	4239.93	18	38.11		0.915955					1.66598	2.18887	2.79831	5.48982	43.206	8.92644	3.72056	1.46154		3.51793	6.91291		6.78978	7.41343	10.9266	24.0444													7.65248
Q9WVL4	GRK1_MOUSE	Rhodopsin kinase GRK1 OS=Mus musculus OX=10090 GN=Grk1 PE=1 SV=1	5.23	64407.3	6884.11	21	51.95					1.14114	1.83324	9.89965	10.628	14.2619	17.2439	99.6832	24.0546	4.29188	3.76919	1.51743	9.61151	8.31457	14.3144		3.39694		5.49273													5.77525
Q61503	5NTD_MOUSE	5'-nucleotidase OS=Mus musculus OX=10090 GN=Nt5e PE=1 SV=2	6.22	64320.7	579.125	5	9.03																																			6.89101
Q8C854	MYEF2_MOUSE	Myelin expression factor 2 OS=Mus musculus OX=10090 GN=Myef2 PE=1 SV=1	9.39	63522.9	2908.6	20	32.66							1.1203				49.0698	22.4333	6.92642	1.97665			8.85942	3.87679		1.1245	10.2839	14.0949												1.34779	22.9395	2.76563					1.35731
Q60864	STIP1_MOUSE	Stress-induced-phosphoprotein 1 OS=Mus musculus OX=10090 GN=Stip1 PE=1 SV=1	6.42	63209.5	3513.08	25	47.88							1.69039	1.59244	2.7419	4.02855	63.9007	3.71041																						1.32455	12.4783
Q8VCM8	NCLN_MOUSE	Nicalin OS=Mus musculus OX=10090 GN=Ncln PE=1 SV=2	6.06	63136.4	336.773	4	7.64											6.02185																								1.29107
P34914	HYES_MOUSE	Bifunctional epoxide hydrolase 2 OS=Mus musculus OX=10090 GN=Ephx2 PE=1 SV=2	5.81	63085.7	446.228	3	6.86												5.23062
P06745	G6PI_MOUSE	Glucose-6-phosphate isomerase OS=Mus musculus OX=10090 GN=Gpi PE=1 SV=4	8.22	62995.1	8169.8	21	56.09					2.19969	3.90161	17.7404	23.243	27.0821	24.7541	34.8763	199.018	7.79038	7.13084	4.7518	8.10548	13.63	37.2986	14.607	15.5352	19.676	9.98729							1.58374	2.53084	6.79346	7.15574	3.57381	3.86971	9.223	58.3953		1.35535				1.43208
Q9JLB0	MPP6_MOUSE	MAGUK p55 subfamily member 6 OS=Mus musculus OX=10090 GN=Mpp6 PE=1 SV=1	5.99	62916	6733.96	27	52.98						0.946153	3.03838	3.40956	4.22164	5.65047	14.531	90.8888	5.00732	1.50809	1.19003		4.39393	7.008	1.7897	2.31835		4.70204
O08553	DPYL2_MOUSE	Dihydropyrimidinase-related protein 2 OS=Mus musculus OX=10090 GN=Dpysl2 PE=1 SV=2	5.95	62676.9	6688.09	21	61.19							1.88643	1.79002	3.23182	7.03647	57.9549	22.8595	6.02989	1.47766	0.57848	7.21297	7.23241	2.62855	2.63757	3.16014		7.17423								0.644102	0.840904	0.870462		2.82839	14.7423	3.49135
P53657	KPYR_MOUSE	Pyruvate kinase PKLR OS=Mus musculus OX=10090 GN=Pklr PE=1 SV=1	6.7	62650.9	1387.12	3	5.57		4.40082	0.568712	1.27987	1.93518	3.64177	8.2668	9.53072	21.2397	13.6841	49.4955	79.6007	18.8031	5.88261	5.67585	13.3921	16.7571	13.1549	4.1536	8.23031	9.14905	12.088				0.883823	2.38891	2.21035	7.81619	6.10536	7.04131	6.55429	7.80867	7.51747	31.7177	16.464	5.55907	1.37545		1.59494	1.42553
P43006	EAA2_MOUSE	Excitatory amino acid transporter 2 OS=Mus musculus OX=10090 GN=Slc1a2 PE=1 SV=1	6.28	62543.6	411.481	6	12.24					1.21466	2.87576	4.44215	4.54217	7.57155	4.88739	8.71521	4.9024	3.69813	2.81724	8.65096	39.0121	10.9371	3.48138	3.20461	9.26893
O35098	DPYL4_MOUSE	Dihydropyrimidinase-related protein 4 OS=Mus musculus OX=10090 GN=Dpysl4 PE=1 SV=1	6.56	62531.9	1166.82	12	32.87										3.51246	14.7899	4.97742				2.32912	3.33783		1.17065	5.83517		4.34876													0.362123
P97427	DPYL1_MOUSE	Dihydropyrimidinase-related protein 1 OS=Mus musculus OX=10090 GN=Crmp1 PE=1 SV=1	6.71	62510	3635.12	14	34.79							0.937884	1.11989	1.40988	5.39092	18.5043	8.99815	2.726	0.413899	0.220378	1.86582	3.19947	2.03691	1.67188	0.633799		3.39551								0.0386402	0.0174742	0.0522197		0.173383	0.538528	0.0897352
Q62188	DPYL3_MOUSE	Dihydropyrimidinase-related protein 3 OS=Mus musculus OX=10090 GN=Dpysl3 PE=1 SV=1	6.06	62335.6	9190.47	21	60.7						1.58964	4.95433	5.27428	7.62796	35.6257	85.0059	53.8091	17.3058	4.05915	2.18722	12.847	13.6841	12.0082	6.98872	20.024	8.85442	13.9521								1.39583	2.13565	1.96877	2.84077	13.9908	23.3576	4.10019
Q3TXX4	VGLU1_MOUSE	Vesicular glutamate transporter 1 OS=Mus musculus OX=10090 GN=Slc17a7 PE=1 SV=2	7.02	62321.8	551.695	4	8.57				0.866891	1.37279	2.1311	6.39161	5.30866	7.5276	18.6444	21.0056	12.4764	7.42347	5.26245	1.97539					1.87548	7.56267									1.45927	2.18205	1.70916		1.996	3.73614	2.63632	1.7688
Q9EQF6	DPYL5_MOUSE	Dihydropyrimidinase-related protein 5 OS=Mus musculus OX=10090 GN=Dpysl5 PE=1 SV=1	6.68	62086.8	2788.85	23	59.22							1.22386	1.77769			47.4458	7.1249	6.47311	1.41913		3.72977	5.54012		2.13217	1.11756
Q9EQP2	EHD4_MOUSE	EH domain-containing protein 4 OS=Mus musculus OX=10090 GN=Ehd4 PE=1 SV=1	6.35	61708.8	987.151	14	29.02											8.35629
Q9D0F9	PGM1_MOUSE	Phosphoglucomutase-1 OS=Mus musculus OX=10090 GN=Pgm1 PE=1 SV=4	6.15	61703.4	2482.46	26	60.32											19.0204		2.41322				5.02666	3.03271																	8.11782
P26443	DHE3_MOUSE	Glutamate dehydrogenase 1_ mitochondrial OS=Mus musculus OX=10090 GN=Glud1 PE=1 SV=1	7.99	61679.1	734.402	14	30.47										13.5376		18.5645				3.52835	4.95635																			2.18407
Q9CSN1	SNW1_MOUSE	SNW domain-containing protein 1 OS=Mus musculus OX=10090 GN=Snw1 PE=1 SV=3	10.07	61532.6	722.658	9	19.4											14.127																								5.40672
P28652	KCC2B_MOUSE	Calcium/calmodulin-dependent protein kinase type II subunit beta OS=Mus musculus OX=10090 GN=Camk2b PE=1 SV=2	6.93	61202.3	266.383	5	8.67						0.659229	2.2436	2.43623	2.98682	3.86213	4.02263	17.0523	6.27709	0.71221	1.20007	2.90036		1.93101		3.27409	29.7958	9.84149
P80318	TCPG_MOUSE	T-complex protein 1 subunit gamma OS=Mus musculus OX=10090 GN=Cct3 PE=1 SV=1	6.29	61200.4	4069.37	25	53.39							2.54744	3.1248	4.97249	5.03414	46.2029	4.62003	3.17865						1.48109																6.28778
P63038	CH60_MOUSE	60 kDa heat shock protein_ mitochondrial OS=Mus musculus OX=10090 GN=Hspd1 PE=1 SV=1	5.82	61126.7	5855.4	30	74.87							1.33927	1.69977	2.52141	5.05937	43.7932	78.0446	3.41395	3.82194	1.21651	5.87827	4.15603	4.01906	2.78671	4.74964															11.1157	1.44504
Q3TEA8	HP1B3_MOUSE	Heterochromatin protein 1-binding protein 3 OS=Mus musculus OX=10090 GN=Hp1bp3 PE=1 SV=1	10.38	61094.8	1711.94	15	33.57					1.25193	1.97087	6.09872	4.47035	10.4797	63.67	4.90743	3.18526	2.71763	1.12331	1.40985															1.75546	2.3037	1.23838	2.33913	8.48424
P11983	TCPA_MOUSE	T-complex protein 1 subunit alpha OS=Mus musculus OX=10090 GN=Tcp1 PE=1 SV=3	5.77	60905	3887.96	24	54.86							1.17748	1.18002		3.13263	33.3897	8.21895		1.70048			11.2962	9.727																	10.0292						1.33602
O08848	RO60_MOUSE	60 kDa SS-A/Ro ribonucleoprotein OS=Mus musculus OX=10090 GN=RO60 PE=1 SV=1	7.82	60865.3	334.373	2	3.72											4.36019	9.09159
Q6DFW4	NOP58_MOUSE	Nucleolar protein 58 OS=Mus musculus OX=10090 GN=Nop58 PE=1 SV=1	8.47	60856.3	384.659	5	10.82											6.719																								1.80889
P14685	PSMD3_MOUSE	26S proteasome non-ATPase regulatory subunit 3 OS=Mus musculus OX=10090 GN=Psmd3 PE=1 SV=3	8.76	60832.4	1428.38	14	27.74											15.4401																								2.95149
Q8VBW6	ULA1_MOUSE	NEDD8-activating enzyme E1 regulatory subunit OS=Mus musculus OX=10090 GN=Nae1 PE=1 SV=1	5.2	60729.8	389.234	4	10.49											7.37997																								2.56221
Q8JZM7	CDC73_MOUSE	Parafibromin OS=Mus musculus OX=10090 GN=Cdc73 PE=1 SV=1	10.21	60690.7	236.111	4	7.53											2.44264																								1.86176
Q9Z273	TULP1_MOUSE	Tubby-related protein 1 OS=Mus musculus OX=10090 GN=Tulp1 PE=1 SV=1	9.71	60564.1	2573.87	19	43.46								1.37809	2.46354	20.1952	29.8175	3.47597							1.42453															9.25761	1.81397
Q3UEB3	PUF60_MOUSE	Poly(U)-binding-splicing factor PUF60 OS=Mus musculus OX=10090 GN=Puf60 PE=1 SV=2	5.02	60420.1	503.4	10	22.7											11.159							2.43266	1.45339																7.27134
Q80VP1	EPN1_MOUSE	Epsin-1 OS=Mus musculus OX=10090 GN=Epn1 PE=1 SV=3	4.49	60326.3	171.881	2	2.96																				3.17584
Q922P9	GLYR1_MOUSE	Putative oxidoreductase GLYR1 OS=Mus musculus OX=10090 GN=Glyr1 PE=1 SV=1	9.75	60285.9	683.358	7	20.88											9.28903		2.8588								4.36982														5.03372
P80313	TCPH_MOUSE	T-complex protein 1 subunit eta OS=Mus musculus OX=10090 GN=Cct7 PE=1 SV=1	7.79	60165.5	2096.23	21	51.1							1.69527	1.70603	2.50529		7.24999	51.6393						7.26115				4.58428													1.83288	7.96874
P42932	TCPQ_MOUSE	T-complex protein 1 subunit theta OS=Mus musculus OX=10090 GN=Cct8 PE=1 SV=3	5.3	60125.9	5442.35	25	54.93							2.39158	2.87854	3.56308	3.73403	33.3875	23.4669	2.65255					2.35059	1.31255			8.5335													8.38913	2.377
P24270	CATA_MOUSE	Catalase OS=Mus musculus OX=10090 GN=Cat PE=1 SV=4	7.81	60080.6	555.357	6	12.9		11.3472								29.6745
P80316	TCPE_MOUSE	T-complex protein 1 subunit epsilon OS=Mus musculus OX=10090 GN=Cct5 PE=1 SV=1	5.65	60080.5	1773.7	17	38.08							1.48397	1.33397	2.45694		31.0929	14.6603	6.2551				4.32174	5.50805				6.66614													6.73319	1.19562
Q80SW1	SAHH2_MOUSE	S-adenosylhomocysteine hydrolase-like protein 1 OS=Mus musculus OX=10090 GN=Ahcyl1 PE=1 SV=1	6.51	60035.1	840.873	10	21.7								0.584322		3.36878	8.28429	3.59498		1.04987	2.22519					1.40587			1.71647	1.82477	6.21167	8.25649	3.67046	3.9512	2.13218	1.81084	5.29017	1.39943			3.47256	1.05328					3.16288
Q03265	ATPA_MOUSE	ATP synthase subunit alpha_ mitochondrial OS=Mus musculus OX=10090 GN=Atp5f1a PE=1 SV=1	9.63	59866.8	15717.3	28	63.83	2.2532	1.30723		1.63083	1.78842	2.15456	6.11789	7.04536	8.76779	8.79545	20.321	210.019	18.7227	15.4722	12.9711	144.954	231.264	73.7503	37.7873	23.9632	107.781	106.078	2.29159	2.29243	2.12657	2.65628	3.27105	2.24051	3.80184	3.76496	2.56892	2.35407	3.43506	2.8236	3.80773	56.4966	2.32099	3.95449		5.14162	13.3322	7.91687
Q99JF8	PSIP1_MOUSE	PC4 and SFRS1-interacting protein OS=Mus musculus OX=10090 GN=Psip1 PE=1 SV=1	9.86	59811	3954.21	18	37.12	10.9017	30.6465	2.66707	7.66966	2.74961	3.71933	2.87589	2.10406	4.63699	75.8318	6.52625	7.22388	48.6357	2.02596	2.77162	7.6355	4.3376	8.19277	0.999512	0.642856		14.179				1.21915	1.98213		15.1687	9.54544	2.0856	2.69897	2.26442	9.96861	10.0613	2.86435	12.5137	1.13423		1.8463	1.6681
O08795	GLU2B_MOUSE	Glucosidase 2 subunit beta OS=Mus musculus OX=10090 GN=Prkcsh PE=1 SV=1	4.21	59762.3	972.302	10	15.93					1.16531		1.29499		3.703	32.5085					1.09311								1.15024	1.42538								1.20079	2.38994	9.30001
P32020	NLTP_MOUSE	Non-specific lipid-transfer protein OS=Mus musculus OX=10090 GN=Scp2 PE=1 SV=3	7.21	59753.1	461.258	4	6.76																						22.6326
Q00612	G6PD1_MOUSE	Glucose-6-phosphate 1-dehydrogenase X OS=Mus musculus OX=10090 GN=G6pdx PE=1 SV=3	6.07	59718.9	412.992	7	15.34											3.64789	13.1776				4.13609																				1.77023
Q8VH51	RBM39_MOUSE	RNA-binding protein 39 OS=Mus musculus OX=10090 GN=Rbm39 PE=1 SV=2	10.73	59691.9	150.467	2	4.72											5.21206																								1.23494
Q9D554	SF3A3_MOUSE	Splicing factor 3A subunit 3 OS=Mus musculus OX=10090 GN=Sf3a3 PE=1 SV=2	5.07	59184.1	1006.52	10	23.35											3.57699	23.395																							2.85346	6.05234
Q91YN5	UAP1_MOUSE	UDP-N-acetylhexosamine pyrophosphorylase OS=Mus musculus OX=10090 GN=Uap1 PE=1 SV=1	6.06	59065.1	626.546	7	13.98												11.1906
P26638	SYSC_MOUSE	Serine--tRNA ligase_ cytoplasmic OS=Mus musculus OX=10090 GN=Sars1 PE=1 SV=3	5.91	58902.1	251.937	4	8.59											7.00185	8.95874																							1.86461
Q8R326	PSPC1_MOUSE	Paraspeckle component 1 OS=Mus musculus OX=10090 GN=Pspc1 PE=1 SV=1	6.27	58872.7	764.247	11	21.99											10.5475	6.67269	2.87866				1.2609																		7.01548
P80315	TCPD_MOUSE	T-complex protein 1 subunit delta OS=Mus musculus OX=10090 GN=Cct4 PE=1 SV=3	8.01	58579.7	2534.05	19	47.5							2.08021	1.92257	2.49101		5.97532	36.5497					4.96389	2.72922	2.16488																1.45947	6.14063
P80317	TCPZ_MOUSE	T-complex protein 1 subunit zeta OS=Mus musculus OX=10090 GN=Cct6a PE=1 SV=3	6.69	58460.6	2192.51	16	37.85							2.36543	2.64103	3.15359	3.66194	38.2285	15.6992		1.30053			3.96019	3.67581																	8.8142	1.61572
P52480	KPYM_MOUSE	Pyruvate kinase PKM OS=Mus musculus OX=10090 GN=Pkm PE=1 SV=4	7.23	58415.3	19466.3	31	73.07	0.934039	13.3618	1.61137	3.35509	8.91661	12.3223	39.9738	45.9299	86.0561	109.647	282.784	416.926	153.568	26.4546	18.1409	46.5583	114.173	124.661	42.132	27.015	30.2013	114.885			1.24765	1.33713	5.26176	8.56704	16.4985	24.2196	33.7901	34.9669	39.0429	34.4311	128.207	98.7548	15.0071	3.707	2.80009	1.9634	3.03015	5.24847
Q8CIN4	PAK2_MOUSE	Serine/threonine-protein kinase PAK 2 OS=Mus musculus OX=10090 GN=Pak2 PE=1 SV=1	5.45	58215.6	496.827	5	14.31											6.25669																								2.77007
Q9D0F3	LMAN1_MOUSE	Protein ERGIC-53 OS=Mus musculus OX=10090 GN=Lman1 PE=1 SV=1	5.91	58074	623.902	7	23.21												23.7868																								1.29209
P80314	TCPB_MOUSE	T-complex protein 1 subunit beta OS=Mus musculus OX=10090 GN=Cct2 PE=1 SV=4	5.98	57819.5	2547.92	18	48.22							1.59834	1.89816	2.5258		3.63201	45.3011					11.8573	5.26949		1.02939																8.98621					1.321
Q9CXG3	PPIL4_MOUSE	Peptidyl-prolyl cis-trans isomerase-like 4 OS=Mus musculus OX=10090 GN=Ppil4 PE=1 SV=2	5.73	57743.5	244.073	3	6.71											3.08404																								1.85973
Q8C0C7	SYFA_MOUSE	Phenylalanine--tRNA ligase alpha subunit OS=Mus musculus OX=10090 GN=Farsa PE=1 SV=1	8.57	57713	370.144	8	15.94												12.5201						6.4291	9.12858																	2.3843
Q5XJY5	COPD_MOUSE	Coatomer subunit delta OS=Mus musculus OX=10090 GN=Arcn1 PE=1 SV=2	5.85	57685.7	371.601	5	10.18											7.83416								1.6023
Q922B2	SYDC_MOUSE	Aspartate--tRNA ligase_ cytoplasmic OS=Mus musculus OX=10090 GN=Dars1 PE=1 SV=2	6.07	57603.6	1468.19	19	40.92	2.10379	14.1181		1.38899	1.0938		3.0586	1.70947	2.56023	46.2047		20.0358																	4.91733		2.69714				4.858	2.68429
Q91Z31	PTBP2_MOUSE	Polypyrimidine tract-binding protein 2 OS=Mus musculus OX=10090 GN=Ptbp2 PE=1 SV=2	9.07	57602.9	2434.51	13	44.07											2.67859	48.2353		4.61667			4.01856	11.9711		7.39741	4.84145	5.93644													2.43002	20.5837		1.11581				2.67317
P09103	PDIA1_MOUSE	Protein disulfide-isomerase OS=Mus musculus OX=10090 GN=P4hb PE=1 SV=2	4.58	57457.7	2761.72	17	43.61							1.1203	1.09647			3.57145	53.2898	2.81027	1.74358			6.26574			1.2741		5.48852														12.8611
P27773	PDIA3_MOUSE	Protein disulfide-isomerase A3 OS=Mus musculus OX=10090 GN=Pdia3 PE=1 SV=2	5.83	57134.7	3999.13	21	50.1							1.33421	1.70478			8.30385	62.483	2.41542			4.16734																			3.01739	8.71959
O35841	API5_MOUSE	Apoptosis inhibitor 5 OS=Mus musculus OX=10090 GN=Api5 PE=1 SV=2	5.6	57127.4	1495.48	16	37.9							2.06487	1.76924	2.30531		20.9686	25.6707																			1.49872	1.26364			7.27093	6.9252
Q6PHZ2	KCC2D_MOUSE	Calcium/calmodulin-dependent protein kinase type II subunit delta OS=Mus musculus OX=10090 GN=Camk2d PE=1 SV=1	6.88	56996.8	774.893	12	26.25						0.736927	3.4676	3.30518	4.42748	2.03858	6.43953	24.6381	11.2646	0.873742	2.874	6.75804	6.16908	1.61598		2.79963		4.63055														3.14523
Q8R1Q8	DC1L1_MOUSE	Cytoplasmic dynein 1 light intermediate chain 1 OS=Mus musculus OX=10090 GN=Dync1li1 PE=1 SV=1	6	56899.4	669.614	9	18.93											3.36098	27.3451	4.72276																							2.67907
P62814	VATB2_MOUSE	V-type proton ATPase subunit B_ brain isoform OS=Mus musculus OX=10090 GN=Atp6v1b2 PE=1 SV=1	5.46	56893.1	6051.59	26	81.41							2.99235	3.91962	5.66621	4.77926	11.0637	115.753	6.56907	2.31144		5.57556	22.2998	6.35068	2.41461	8.76414	4.90962	14.8842									1.2746				1.29473	22.9993
Q9D0K2	SCOT1_MOUSE	Succinyl-CoA:3-ketoacid coenzyme A transferase 1_ mitochondrial OS=Mus musculus OX=10090 GN=Oxct1 PE=1 SV=1	8.72	56387.9	591.138	11	30.19	11.2364	13.4725	4.68201	5.53144	7.32324	5.00037	13.8913	11.3467	5.63032	24.1095	15.2385	18.8469	9.57787	4.59564	6.31386	3.59086		4.60999	2.01789	1.04425				2.29344	4.13466	4.66871	4.87679		15.7629	4.857	7.92923	3.94016	2.299	2.54393	5.76468	7.49946	4.64861	4.41557		2.78193	7.64425
Q8BJY1	PSMD5_MOUSE	26S proteasome non-ATPase regulatory subunit 5 OS=Mus musculus OX=10090 GN=Psmd5 PE=1 SV=4	4.94	56371.4	267.604	3	6.75												7.86156	2.24337						1.46262																	2.22613
Q8BVE3	VATH_MOUSE	V-type proton ATPase subunit H OS=Mus musculus OX=10090 GN=Atp6v1h PE=1 SV=1	6.2	56311.3	1525.36	12	28.99							1.76919	1.78019	3.87441		6.07133	43.2078	14.8624		1.37488	8.71553		8.38027	2.95487																	4.75086
P56480	ATPB_MOUSE	ATP synthase subunit beta_ mitochondrial OS=Mus musculus OX=10090 GN=Atp5f1b PE=1 SV=2	5.03	56300.6	14148.2	25	73.53	2.33869	3.14003	2.75536	2.21775	3.23071	2.16247	4.64473	3.28158	5.65376	7.7533	9.34737	220.784	31.2152	12.7498	13.4201	274.337	112.409	65.2	96.3294	120.624	38.5883	188.788	4.58516	3.70184	3.65752	3.48403	3.55447	3.63859	3.86484	3.11961	3.20932	2.92192	2.42708	2.49052	3.92935	64.4879	3.629	3.89341	5.57678	19.2528	7.65259	5.77725
P24547	IMDH2_MOUSE	Inosine-5'-monophosphate dehydrogenase 2 OS=Mus musculus OX=10090 GN=Impdh2 PE=1 SV=2	6.95	56214.4	1135.19	7	15.56							1.1895	1.21749	1.92508		7.06073	7.81615	3.12187	0.949166	0.32774	2.25037	4.86452	2.75782	0.486722	0.230406		1.34486								0.405825	0.628981	0.590241	0.431013		2.99477	1.56088
Q9WVE8	PACN2_MOUSE	Protein kinase C and casein kinase substrate in neurons protein 2 OS=Mus musculus OX=10090 GN=Pacsin2 PE=1 SV=1	4.92	56175.1	344.493	3	7.2												5.80995																							1.94576	2.08934
Q9D024	CCD47_MOUSE	Coiled-coil domain-containing protein 47 OS=Mus musculus OX=10090 GN=Ccdc47 PE=1 SV=2	4.55	56129.1	299.637	4	10.77											5.0123
Q9DCP2	S38A3_MOUSE	Sodium-coupled neutral amino acid transporter 3 OS=Mus musculus OX=10090 GN=Slc38a3 PE=1 SV=1	6.71	56104.9	292.053	4	8.91							1.34572	1.04437						1.61876	1.20302			3.53026	6.76169
Q8VE97	SRSF4_MOUSE	Serine/arginine-rich splicing factor 4 OS=Mus musculus OX=10090 GN=Srsf4 PE=2 SV=1	11.91	56093.5	572.28	5	10.84					1.07567		1.49807	1.3236		15.7024	2.31392																						1.33457	2.17335		0.618691
P14576	SRP54_MOUSE	Signal recognition particle 54 kDa protein OS=Mus musculus OX=10090 GN=Srp54 PE=1 SV=2	9.19	56006.1	264.748	3	6.75			0.918744		1.04747							6.75709			1.14407																					1.71027
P70288	HDAC2_MOUSE	Histone deacetylase 2 OS=Mus musculus OX=10090 GN=Hdac2 PE=1 SV=1	5.53	55872.5	678.148	6	13.32						0.375128					4.8322	4.73569				1.09201	2.9437					3.16572													4.79812
Q99LF4	RTCB_MOUSE	RNA-splicing ligase RtcB homolog OS=Mus musculus OX=10090 GN=Rtcb PE=1 SV=1	6.84	55762.7	1044.12	15	36.24							1.29917	1.43379	3.39753	3.77831	3.78193	29.9114	6.88083		1.03915	5.3504	5.13902	3.19321	2.68744	1.35584		17.6937													1.28131	7.11187
Q99KP6	PRP19_MOUSE	Pre-mRNA-processing factor 19 OS=Mus musculus OX=10090 GN=Prpf19 PE=1 SV=1	6.18	55695.2	977.115	11	30.16												15.2136				12.0019	6.62856	12.0933	1.47416	4.25922		8.61621														11.4873
Q8CCF0	PRP31_MOUSE	U4/U6 small nuclear ribonucleoprotein Prp31 OS=Mus musculus OX=10090 GN=Prpf31 PE=1 SV=3	5.4	55658.1	254.252	4	8.82											2.5235	5.25458																							2.67692
O09106	HDAC1_MOUSE	Histone deacetylase 1 OS=Mus musculus OX=10090 GN=Hdac1 PE=1 SV=1	5.17	55645.3	796.723	8	19.29						0.864367					9.61176					2.51621	4.17597					4.89796													3.73925
P50096	IMDH1_MOUSE	Inosine-5'-monophosphate dehydrogenase 1 OS=Mus musculus OX=10090 GN=Impdh1 PE=1 SV=2	6.37	55620.8	7129.55	19	47.67						0.897828	5.36022	5.39691	7.45434	8.86445	95.1361	40.6926	13.0602	4.03928	1.75257	16.6694	28.6271	16.3505	2.64934	8.92729	7.55433	10.0588								1.37617	2.05495	1.89734	1.95703	2.79424	23.1279	5.09396	1.51449
Q63943	MEF2D_MOUSE	Myocyte-specific enhancer factor 2D OS=Mus musculus OX=10090 GN=Mef2d PE=1 SV=2	7.87	55293.2	187.349	3	7											8.52024						6.18038			1.97406															4.05016
O08749	DLDH_MOUSE	Dihydrolipoyl dehydrogenase_ mitochondrial OS=Mus musculus OX=10090 GN=Dld PE=1 SV=2	7.82	54785.7	2671.44	13	31.83								0.964102			3.29377	47.1277		1.63014			4.10707	2.81677	2.21586	6.02077	8.49757	6.29323														6.11838
Q99K48	NONO_MOUSE	Non-POU domain-containing octamer-binding protein OS=Mus musculus OX=10090 GN=Nono PE=1 SV=3	9.51	54655.1	3024.69	16	45.88						0.549738	2.27989	1.98912	12.3546	7.76227	10.209	73.4433	8.27471	2.98309	1.80824	14.0405	8.33213		3.62481	0.674148		4.71578								1.23405	2.13958	2.52636	8.52331	2.20804	8.55846	19.292	2.43461	1.1314		1.47184
P54823	DDX6_MOUSE	Probable ATP-dependent RNA helicase DDX6 OS=Mus musculus OX=10090 GN=Ddx6 PE=1 SV=1	8.89	54590.9	289.001	5	12.42												7.42185				3.58739																				1.86392
P97807	FUMH_MOUSE	Fumarate hydratase_ mitochondrial OS=Mus musculus OX=10090 GN=Fh PE=1 SV=3	9.51	54585	606.885	9	23.27										7.46702			9.4367				15.8382	12.144																			2.58288
Q2TPA8	HSDL2_MOUSE	Hydroxysteroid dehydrogenase-like protein 2 OS=Mus musculus OX=10090 GN=Hsdl2 PE=1 SV=1	6.33	54550.7	523.027	5	11.02											7.36446
Q9JLJ2	AL9A1_MOUSE	4-trimethylaminobutyraldehyde dehydrogenase OS=Mus musculus OX=10090 GN=Aldh9a1 PE=1 SV=1	6.65	54484.3	284.593	2	4.45												3.23215					6.54947	3.30264
P17809	GTR1_MOUSE	Solute carrier family 2_ facilitated glucose transporter member 1 OS=Mus musculus OX=10090 GN=Slc2a1 PE=1 SV=4	9.08	54326.9	647.503	4	9.15						1.24628	1.98676	2.58815	3.13162		2.70296	3.21964	13.0345							1.2097										1.41352	1.61544	1.74115	2.12994	2.43508	1.6413	1.37969	8.27998	2.48422
P47791	GSHR_MOUSE	Glutathione reductase_ mitochondrial OS=Mus musculus OX=10090 GN=Gsr PE=1 SV=3	7.92	54290.1	518.612	6	18												15.3563					3.99973	2.75111	1.25945	3.92831		4.29409														2.87478
Q8BKZ9	ODPX_MOUSE	Pyruvate dehydrogenase protein X component_ mitochondrial OS=Mus musculus OX=10090 GN=Pdhx PE=1 SV=1	7.75	54284.2	159.685	2	3.79																	9.93342
P97379	G3BP2_MOUSE	Ras GTPase-activating protein-binding protein 2 OS=Mus musculus OX=10090 GN=G3bp2 PE=1 SV=2	5.32	54145.2	360.132	6	14.52											16.8514																								1.53635
Q99LD4	CSN1_MOUSE	COP9 signalosome complex subunit 1 OS=Mus musculus OX=10090 GN=Gps1 PE=1 SV=1	6.45	54012.5	639.657	10	21.02								1.14998			3.42449	12.4806																								1.46242
Q9D0L8	MCES_MOUSE	mRNA cap guanine-N7 methyltransferase OS=Mus musculus OX=10090 GN=Rnmt PE=1 SV=1	6.1	53918.7	312.223	4	8.82											2.21776	8.74097
P53986	MOT1_MOUSE	Monocarboxylate transporter 1 OS=Mus musculus OX=10090 GN=Slc16a1 PE=1 SV=1	7.37	53894.6	1401.69	5	13.79						1.00239	2.23014	2.77715	3.81398	4.68864	4.38345	4.67942	29.9865	9.23885																	1.26912		1.70216	1.89082		1.53194	11.9928
P26369	U2AF2_MOUSE	Splicing factor U2AF 65 kDa subunit OS=Mus musculus OX=10090 GN=U2af2 PE=1 SV=3	9.47	53859.3	416.662	7	18.53											7.45604	4.11989					6.00588	2.57383																	4.11484	1.09447
Q9DCD0	6PGD_MOUSE	6-phosphogluconate dehydrogenase_ decarboxylating OS=Mus musculus OX=10090 GN=Pgd PE=1 SV=3	6.89	53760.6	1909.3	11	27.33							1.26831	1.68694	2.57781		2.60437	3.90577	31.5755	1.66376	1.04515	5.29079	5.95817	2.87367	1.64732	1.83288		8.10871															7.35603
P20152	VIME_MOUSE	Vimentin OS=Mus musculus OX=10090 GN=Vim PE=1 SV=3	4.86	53744.8	3648.01	17	39.48	0.286247	4.37095	0.157483	0.165621	0.300952	0.0600747	0.305914	0.165793	0.0627718	11.3642	0.1558	7.58857	1.39791	5.46243	0.0562993			0.0785581	0.0597699	0.0833724			0.0449586	0.13127						0.476484	0.393228				0.709599	2.34696	1.625	12.5064			0.358935	0.32414
Q9CZ13	QCR1_MOUSE	Cytochrome b-c1 complex subunit 1_ mitochondrial OS=Mus musculus OX=10090 GN=Uqcrc1 PE=1 SV=2	5.8	53479.1	1973.41	13	39.58							2.10357	2.54434	4.7183	3.18824	4.94361	8.67741	33.3645	1.60221	1.16305	15.1147	35.8972	9.49939	17.2251	8.41441	8.19568	16.0366			26.1088												5.31256
P98191	CDS1_MOUSE	Phosphatidate cytidylyltransferase 1 OS=Mus musculus OX=10090 GN=Cds1 PE=1 SV=2	7.59	53331.8	136.183	2	5.42							1.25838						2.03548
Q9D8W5	PSD12_MOUSE	26S proteasome non-ATPase regulatory subunit 12 OS=Mus musculus OX=10090 GN=Psmd12 PE=1 SV=4	6.73	53294.5	279.787	3	5.92												8.66386																								1.92822
Q9D394	RUFY3_MOUSE	Protein RUFY3 OS=Mus musculus OX=10090 GN=Rufy3 PE=1 SV=1	5.2	53292.3	270.851	4	9.17											3.42006	3.2707
Q9D1A2	CNDP2_MOUSE	Cytosolic non-specific dipeptidase OS=Mus musculus OX=10090 GN=Cndp2 PE=1 SV=1	5.32	53223.6	1343.05	8	19.58												20.4369	3.50402																							4.20685
Q8R016	BLMH_MOUSE	Bleomycin hydrolase OS=Mus musculus OX=10090 GN=Blmh PE=1 SV=1	6.06	53138.5	321.013	3	7.69	1.73544	1.62061								4.26952			7.07642																								1.70487
Q91WD5	NDUS2_MOUSE	NADH dehydrogenase [ubiquinone] iron-sulfur protein 2_ mitochondrial OS=Mus musculus OX=10090 GN=Ndufs2 PE=1 SV=1	6.58	53025	727.024	8	19.65													14.0617		1.07579	6.2186	14.2062		5.40219	1.11756	12.1245	9.18749
P56959	FUS_MOUSE	RNA-binding protein FUS OS=Mus musculus OX=10090 GN=Fus PE=1 SV=1	9.57	52901.3	1129.3	6	14.48										5.38787	6.78768	18.4926	14.2139	9.64294	2.74976	13.3042	6.17284	7.30127	10.0444	3.48412	6.07685												1.46073	5.92605	10.2586	9.1781	4.79731	4.24187	3.81298	2.74001	1.29094
Q9Z2W0	DNPEP_MOUSE	Aspartyl aminopeptidase OS=Mus musculus OX=10090 GN=Dnpep PE=1 SV=2	6.88	52777.2	279.443	5	13.53							1.59311	1.90708	3.00415			10.3039	5.32643	1.54636	1.18404	8.57431		4.31671	1.88744	3.33981		6.275														3.03434
P60229	EIF3E_MOUSE	Eukaryotic translation initiation factor 3 subunit E OS=Mus musculus OX=10090 GN=Eif3e PE=1 SV=1	5.65	52620.1	225.613	2	4.04													4.16798					2.85616
Q6P5G6	UBXN7_MOUSE	UBX domain-containing protein 7 OS=Mus musculus OX=10090 GN=Ubxn7 PE=1 SV=2	4.77	52563.5	627.016	6	14.99											8.89836																								1.33805
Q9Z2D6	MECP2_MOUSE	Methyl-CpG-binding protein 2 OS=Mus musculus OX=10090 GN=Mecp2 PE=1 SV=1	10.69	52478.6	3436.54	17	45.87							1.17469	1.17438	3.30157	71.136	7.32828	8.46277	3.51762	1.907	2.55759	4.8237			1.26868															10.2866
Q3UJU9	RMD3_MOUSE	Regulator of microtubule dynamics protein 3 OS=Mus musculus OX=10090 GN=Rmdn3 PE=1 SV=2	4.93	52371.1	854.38	8	22.34											8.54092			1.08711						1.13985
Q8BGH2	SAM50_MOUSE	Sorting and assembly machinery component 50 homolog OS=Mus musculus OX=10090 GN=Samm50 PE=1 SV=1	6.38	52263.2	430.331	5	11.3												11.6261																								1.24829
Q6P1F6	2ABA_MOUSE	Serine/threonine-protein phosphatase 2A 55 kDa regulatory subunit B alpha isoform OS=Mus musculus OX=10090 GN=Ppp2r2a PE=1 SV=1	5.79	52205.4	171.662	2	5.15												5.92977
P03911	NU4M_MOUSE	NADH-ubiquinone oxidoreductase chain 4 OS=Mus musculus OX=10090 GN=Mtnd4 PE=1 SV=1	9.71	52053.2	253.599	4	8.5															7.56984
Q9CZU6	CISY_MOUSE	Citrate synthase_ mitochondrial OS=Mus musculus OX=10090 GN=Cs PE=1 SV=1	8.76	52021.9	1795.02	14	36.21	8.0444		1.09795			1.80837	2.82882	3.06347	5.35341	55.859	5.28075	11.8267	29.2336	1.95596	3.35077	15.1726	44.223	25.1663	4.78459	11.2965	12.16	59.0237						1.46292	11.4399	2.46101	3.28677	2.26467		2.40083	2.36371	7.04235	11.1134				5.25143	1.75806
P30416	FKBP4_MOUSE	Peptidyl-prolyl cis-trans isomerase FKBP4 OS=Mus musculus OX=10090 GN=Fkbp4 PE=1 SV=5	5.42	51971.7	2412.61	20	56.11											2.61508	43.4892		2.0625		5.15188			1.20057	1.53665																6.3638
P97855	G3BP1_MOUSE	Ras GTPase-activating protein-binding protein 1 OS=Mus musculus OX=10090 GN=G3bp1 PE=1 SV=1	5.28	51885.9	280.629	3	9.03											4.71024
Q99L43	CDS2_MOUSE	Phosphatidate cytidylyltransferase 2 OS=Mus musculus OX=10090 GN=Cds2 PE=1 SV=1	6.66	51884.2	1549.02	6	19.59						2.31706	3.3881	3.34666	5.93359	6.36875	4.14971		33.7696	4.28119	2.9466	4.57713																					4.99195
P61202	CSN2_MOUSE	COP9 signalosome complex subunit 2 OS=Mus musculus OX=10090 GN=Cops2 PE=1 SV=1	5.21	51881.9	782.986	11	26.19								1.4363				5.2327	13.9675									6.03107														1.49857	2.66244
Q64378	FKBP5_MOUSE	Peptidyl-prolyl cis-trans isomerase FKBP5 OS=Mus musculus OX=10090 GN=Fkbp5 PE=1 SV=1	7.74	51536.4	189.887	2	3.95												3.7823																								1.27019
Q91YT0	NDUV1_MOUSE	NADH dehydrogenase [ubiquinone] flavoprotein 1_ mitochondrial OS=Mus musculus OX=10090 GN=Ndufv1 PE=1 SV=1	8.16	51518.6	891.909	12	29.96								1.35275				5.29835	7.79994				17.2794	11.4516	3.52476			4.63055
P54071	IDHP_MOUSE	Isocitrate dehydrogenase [NADP]_ mitochondrial OS=Mus musculus OX=10090 GN=Idh2 PE=1 SV=3	8.9	51362.5	367.216	3	5.75													4.42188						5.39906	5.05131
Q9WTM5	RUVB2_MOUSE	RuvB-like 2 OS=Mus musculus OX=10090 GN=Ruvbl2 PE=1 SV=3	5.34	51283.7	896.386	11	28.08												7.22597	9.1617				4.56592																			5.33034	1.5699
P61979	HNRPK_MOUSE	Heterogeneous nuclear ribonucleoprotein K OS=Mus musculus OX=10090 GN=Hnrnpk PE=1 SV=1	5.22	51261.5	14848	21	58.75						0.923262	5.12626	4.96351	7.7459	12.3318	120.933	40.2987	22.4417	2.78965	2.18855	42.515	55.0484	6.33609	4.93928	29.8585	67.3198	10.3223								2.72027	7.96905	4.62323	3.30954	5.01406	85.5899	11.5853	3.75071			7.70334	4.88038
Q9R1Q9	VAS1_MOUSE	V-type proton ATPase subunit S1 OS=Mus musculus OX=10090 GN=Atp6ap1 PE=1 SV=1	5.52	51121.7	200.479	3	5.83											4.0622		4.91908	4.68769																								1.10892
P58710	GGLO_MOUSE	L-gulonolactone oxidase OS=Mus musculus OX=10090 GN=Gulo PE=1 SV=3	8.2	51105.7	481.15	6	16.82							1.84625	2.12253	4.1645		3.52493	4.21054	6.44407				15.4943	8.93983	1.73794			11.5406
P50396	GDIA_MOUSE	Rab GDP dissociation inhibitor alpha OS=Mus musculus OX=10090 GN=Gdi1 PE=1 SV=3	4.77	51092	3938.27	18	62.42	12.6355		4.98022	7.36596	5.1543	4.63602	3.68665	2.77761	5.95017	3.07483	13.1153	44.8821	7.88404		0.768002	9.7765	7.11516	2.75687	1.57751	1.47803		20.0233	2.48292	6.45152	1.53752		1.63687	2.0574	16.0812	6.41464	8.13091	2.00711	1.94301	4.7729	4.54906	8.54972	2.3802	1.39192		2.05382	2.80565	1.4688
Q61598	GDIB_MOUSE	Rab GDP dissociation inhibitor beta OS=Mus musculus OX=10090 GN=Gdi2 PE=1 SV=1	5.87	51050.5	772.059	13	36.18	4.47758		1.76481	2.61023	1.8265	1.64284	1.70386	2.01508	2.10853	0.931188	3.77203	13.2334	6.83671		0.272152	4.99376	2.52136	0.976935	0.878716	0.447163	4.97083	7.09552	0.879859	2.28619	1.1077		1.17927	1.48224	11.5856	4.62138	5.85785	1.446	1.39983	3.4386	3.64295	12.7673	2.56454	1.0028		1.47966	2.02131	1.05818
Q61644	PACN1_MOUSE	Protein kinase C and casein kinase substrate in neurons protein 1 OS=Mus musculus OX=10090 GN=Pacsin1 PE=1 SV=1	4.97	50917.5	2101.89	12	34.01							1.29499				2.84033	35.0347		1.71186																						2.57097
Q9ERD7	TBB3_MOUSE	Tubulin beta-3 chain OS=Mus musculus OX=10090 GN=Tubb3 PE=1 SV=1	4.63	50875	10902.6	18	60.44			5.66769	0.276703	2.72052	1.68564	5.82147	7.65503	12.6872	8.28811	16.1453	77.0905	11.6409	3.18245	5.20298	24.8172	15.4352	12.0524	20.2814	16.3937	8.37078	20.0435		8.09097				2.08877	0.718393	1.19402	2.29176	3.5922	1.75741	1.83936	2.90344	14.3804	2.32613	0.247156	1.56971	1.19981	2.09277	0.340209
Q3UX10	TBAL3_MOUSE	Tubulin alpha chain-like 3 OS=Mus musculus OX=10090 GN=Tubal3 PE=2 SV=2	5.26	50729.6	918.701	3	7.4		174.123			1.84374	2.46237	9.30606	9.59351	15.8676	371.974	25.3189	125.642	22.0409	7.42419	13.9841	46.0229	15.9018	25.6177	38.0512	39.8893	13.6121	14.4376
P68368	TBA4A_MOUSE	Tubulin alpha-4A chain OS=Mus musculus OX=10090 GN=Tuba4a PE=1 SV=1	4.75	50665.8	12995.4	20	60.94		0.767941	0.567931	0.789407	2.47787	4.57398	12.6538	15.5833	21.1047	24.8932	34.5887	143.924	22.3994	9.93008	14.4289	53.0666	18.5457	20.8179	52.3243	43.1546	22.9751	48.9724					0.834157	0.949536	1.92137	2.50152	5.11901	5.07689	4.156	3.39884	6.55521	28.5918	2.73978	0.621737	3.15326	3.82494	0.964137
Q8BVY0	RL1D1_MOUSE	Ribosomal L1 domain-containing protein 1 OS=Mus musculus OX=10090 GN=Rsl1d1 PE=1 SV=1	10.73	50649.5	224.784	2	7.08											2.98987																								1.68889
P68373	TBA1C_MOUSE	Tubulin alpha-1C chain OS=Mus musculus OX=10090 GN=Tuba1c PE=1 SV=1	4.79	50593.8	15993.8	21	68.82		1.50449	1.36685	2.1678	8.53858	14.5464	34.7565	44.0582	88.6603	72.1568	136.432	408.349	71.3039	30.5781	39.9405	145.564	60.0562	65.2779	147.248	156.05	45.011	100.912					1.94643	4.11774	9.74917	13.0696	23.6073	20.0979	21.5538	22.3262	33.7595	121.522	12.2884	2.55449	8.30089	14.8785	3.6056	3.40373
P60122	RUVB1_MOUSE	RuvB-like 1 OS=Mus musculus OX=10090 GN=Ruvbl1 PE=1 SV=1	6.02	50556.2	969.759	12	37.5										6.69159		15.5314																								5.82952
Q9Z2I9	SUCB1_MOUSE	Succinate--CoA ligase [ADP-forming] subunit beta_ mitochondrial OS=Mus musculus OX=10090 GN=Sucla2 PE=1 SV=2	6.65	50456.2	2354.65	22	51.4													25.8064	1.32242	1.22201	35.735	4.61363					18.218															2.72637
P10126	EF1A1_MOUSE	Elongation factor 1-alpha 1 OS=Mus musculus OX=10090 GN=Eef1a1 PE=1 SV=3	9.49	50456.1	3713.55	14	49.78		5.37038		0.907744		2.16911	5.87208	9.0399	15.8405	22.7914	14.1898	20.3911	67.8723	4.20103	6.91571	60.5793	63.3391	16.3775	8.55446	17.8962	15.7069	12.6832								1.95713	2.64965	2.69953	3.36291	2.3886	2.95352	3.72783	24.0169			8.67914	5.47264	2.31422
Q61029	LAP2B_MOUSE	Lamina-associated polypeptide 2_ isoforms beta/delta/epsilon/gamma OS=Mus musculus OX=10090 GN=Tmpo PE=1 SV=4	10.03	50429.8	1453.7	13	36.95													4.67864	5.67792	1.06613			9.05728	5.59998	1.32265	4.44495															1.62476	8.38322	14.2765				1.47314
Q9CWF2	TBB2B_MOUSE	Tubulin beta-2B chain OS=Mus musculus OX=10090 GN=Tubb2b PE=1 SV=1	4.59	50409.4	12847.9	20	55.96			3.25262	0.205981	1.60139	1.14278	3.94124	5.40131	8.36696	7.8878	11.6508	54.4466	8.11268	2.27735	4.06057	15.2338	11.1282	9.24446	12.4746	10.7443	4.80389	14.3193		4.64331				1.30219	0.586487	0.933322	1.64408	2.53948	1.5725	1.65366	2.33253	13.0135	1.6243	0.163089	0.722468	0.909813	1.27816	0.296185
Q9D8N0	EF1G_MOUSE	Elongation factor 1-gamma OS=Mus musculus OX=10090 GN=Eef1g PE=1 SV=3	6.34	50403	1911.22	12	27.46		1.62508	1.3261		1.2056			1.46258		4.13667		3.76667	29.2145	1.5174	1.37788	6.51842			3.36814	1.2741		15.1744	1.64433	1.57821	1.61034			1.58592		1.33887					1.33988		2.72069
Q7TMM9	TBB2A_MOUSE	Tubulin beta-2A chain OS=Mus musculus OX=10090 GN=Tubb2a PE=1 SV=1	4.59	50306.3	12798.8	20	55.96			1.739	0.110127	0.856177	0.610985	2.10717	2.8878	4.47337	4.21719	6.22907	29.1097	4.33742	1.21758	2.17097	8.14473	5.94966	4.94253	6.66952	5.74442	2.56839	7.65577		2.48253				1.37291	0.618335	0.984005	1.73335	2.67738	1.65789	1.74346	2.4592	13.7202	1.7125	0.171946	0.761701	0.959219	1.34757	0.312269
P68372	TBB4B_MOUSE	Tubulin beta-4B chain OS=Mus musculus OX=10090 GN=Tubb4b PE=1 SV=1	4.6	50287.4	12965.7	23	69.21			5.78	0.291028	2.93635	2.16443	7.32762	9.94108	14.7593	16.0893	19.9726	143.987	16.8587	4.83631	8.74133	28.1559	22.8555	20.7293	36.8544	23.4688	9.5047	27.6808		8.25131				3.73639	1.37026	2.48088	4.48714	6.946	4.17925	4.05963	6.30783	41.1977	4.88096	0.48415	1.84081	2.35076	3.76347	1.04459
P99024	TBB5_MOUSE	Tubulin beta-5 chain OS=Mus musculus OX=10090 GN=Tubb5 PE=1 SV=1	4.59	50127.2	16138.7	24	63.29			10.0705	0.823066	5.80291	5.28867	17.0778	22.9556	40.1412	30.6974	52.8066	243.877	38.1253	9.62586	19.7637	68.0543	45.9062	41.5558	75.397	51.4203	20.2144	56.7648		14.3762				3.8708	2.05557	3.21669	5.41524	9.94988	6.46339	6.37074	10.0279	64.2699	4.88743	0.437302	1.7387	3.53098	3.55995	1.14789
Q8K1J6	TRNT1_MOUSE	CCA tRNA nucleotidyltransferase 1_ mitochondrial OS=Mus musculus OX=10090 GN=Trnt1 PE=1 SV=1	8.92	50066.4	1088.12	13	41.24													12.9683				5.9883		1.1544																		4.27306
P84091	AP2M1_MOUSE	AP-2 complex subunit mu OS=Mus musculus OX=10090 GN=Ap2m1 PE=1 SV=1	10.07	49996.9	776.761	12	28.74								1.43254	2.51189			20.7193	4.89849	1.17192																						4.26837
P03995	GFAP_MOUSE	Glial fibrillary acidic protein OS=Mus musculus OX=10090 GN=Gfap PE=1 SV=4	5.1	49957.2	2509.24	8	25.35	23.6884	50.7047	20.4983	14.1362	27.1534	14.8026	35.6356	21.6518	37.0409	507.318	59.6006	112.166	27.2362	13.2008	11.4788	115.465	81.5433	27.0889	15.4611	20.0739	93.9064	74.6323	7.5149	23.2416
Q8BFR5	EFTU_MOUSE	Elongation factor Tu_ mitochondrial OS=Mus musculus OX=10090 GN=Tufm PE=1 SV=1	7.34	49907.6	1328.19	13	36.28													11.8234				5.17479	6.06616	3.23693	1.3702																	2.31531
O88685	PRS6A_MOUSE	26S proteasome regulatory subunit 6A OS=Mus musculus OX=10090 GN=Psmc3 PE=1 SV=2	4.9	49834.2	1336.72	10	33.26													13.7242																								2.94848
Q8VDW0	DX39A_MOUSE	ATP-dependent RNA helicase DDX39A OS=Mus musculus OX=10090 GN=Ddx39a PE=1 SV=1	5.34	49580.8	2529.5	11	28.1	0.266384	1.63205			0.340273	0.718866	2.4066	2.68242	3.92626	2.67224	3.83242	13.3384	10.2248	0.927012	0.458003	3.43247	3.43406	5.06308	1.38768	0.992519	1.48902	1.20766						0.645081	0.92519	1.45685	2.36719	2.38396	2.37636	1.56767	2.57828	12.6082	5.64936	0.777656				1.04265
P70333	HNRH2_MOUSE	Heterogeneous nuclear ribonucleoprotein H2 OS=Mus musculus OX=10090 GN=Hnrnph2 PE=1 SV=1	5.88	49564.8	4623.31	11	34.97							0.603054	0.89575	1.77424	1.22887	1.93168	13.8842	4.326	0.546767	0.537842	6.70007	51.2687	8.88028	4.45139	2.91247	3.50751	1.66614									0.453856	0.842398	0.89815	0.954922	0.786383	7.43269	3.26411			0.613899	6.15205	1.77914
Q9Z1N5	DX39B_MOUSE	Spliceosome RNA helicase Ddx39b OS=Mus musculus OX=10090 GN=Ddx39b PE=1 SV=1	5.32	49491.7	3990.19	17	48.83	0.810677	4.96677			1.03554	2.42062	7.80061	9.09935	13.8328	8.17838	12.6166	46.4371	50.0011	2.82114	1.47324	10.4459	10.7762	14.8785	5.8576	3.16392	4.53149	4.56085						0.591959	0.849001	2.18292	2.86102	3.76955	3.51104	2.55943	3.38171	21.0934	10.0331	0.713617				0.956787
O35737	HNRH1_MOUSE	Heterogeneous nuclear ribonucleoprotein H OS=Mus musculus OX=10090 GN=Hnrnph1 PE=1 SV=3	5.88	49484.7	4902.32	16	55.46							0.783971	1.16108	2.29906	1.59435	2.64555	17.8163	7.90274	0.708168	0.690159	8.59754	65.7881	11.3952	7.61706	7.64453	11.2163	4.88219									0.795326	1.73302	1.62355	1.67368	1.77056	14.6608	7.30672	0.789796		1.07859	10.8089	3.21675
P56546	CTBP2_MOUSE	C-terminal-binding protein 2 OS=Mus musculus OX=10090 GN=Ctbp2 PE=1 SV=2	6.53	49470.2	440.825	6	18.2							1.70817	2.42355	6.2918	6.58655	7.56239	6.60183	5.03305	1.08607		5.69305	9.38041	5.70868	1.82933	1.42667		14.9914										1.73684	2.3972				1.84552
P62192	PRS4_MOUSE	26S proteasome regulatory subunit 4 OS=Mus musculus OX=10090 GN=Psmc1 PE=1 SV=1	5.82	49355.7	717.381	9	30.68												14.5499	1.13502																							1.89451
Q9D2G2	ODO2_MOUSE	Dihydrolipoyllysine-residue succinyltransferase component of 2-oxoglutarate dehydrogenase complex_ mitochondrial OS=Mus musculus OX=10090 GN=Dlst PE=1 SV=1	9.36	49336.8	304.243	3	5.73			1.12242		1.51078		1.63076	1.14059			2.25542	7.84801	7.76685		2.61287				8.09001				1.05439			1.32702										3.83038
O54734	OST48_MOUSE	Dolichyl-diphosphooligosaccharide--protein glycosyltransferase 48 kDa subunit OS=Mus musculus OX=10090 GN=Ddost PE=1 SV=2	5.44	49256.1	531.35	4	9.52													10.0985			15.0476			3.10417																		2.76994
P46471	PRS7_MOUSE	26S proteasome regulatory subunit 7 OS=Mus musculus OX=10090 GN=Psmc2 PE=1 SV=5	5.6	49047.2	273.091	3	7.16													3.89887							2.80877	17.4835																1.89951
P29758	OAT_MOUSE	Ornithine aminotransferase_ mitochondrial OS=Mus musculus OX=10090 GN=Oat PE=1 SV=1	6.21	48753.8	338.884	3	10.93													4.59482					3.14725				12.428
Q3TIV5	ZC3HF_MOUSE	Zinc finger CCCH domain-containing protein 15 OS=Mus musculus OX=10090 GN=Zc3h15 PE=1 SV=2	5.02	48726.5	284.248	3	11.03											6.82756
Q99KK2	NEUA_MOUSE	N-acylneuraminate cytidylyltransferase OS=Mus musculus OX=10090 GN=Cmas PE=1 SV=2	8.06	48685.3	695.143	8	23.38													11.7587			3.73672			1.31659																		2.43701
Q60749	KHDR1_MOUSE	KH domain-containing_ RNA-binding_ signal transduction-associated protein 1 OS=Mus musculus OX=10090 GN=Khdrbs1 PE=1 SV=2	9	48541.8	549.988	6	14.67							1.18202				22.3607	23.1523	3.85585	2.00044		8.46318	15.2369	9.42497	1.48455															1.33626	14.8083	2.61905					1.3811	1.47677
Q922R8	PDIA6_MOUSE	Protein disulfide-isomerase A6 OS=Mus musculus OX=10090 GN=Pdia6 PE=1 SV=3	4.81	48499.6	949.936	9	24.55													15.3815																							1.14087
Q9DB77	QCR2_MOUSE	Cytochrome b-c1 complex subunit 2_ mitochondrial OS=Mus musculus OX=10090 GN=Uqcrc2 PE=1 SV=1	9.71	48292	1497.29	15	44.15													13.1146	1.80564		42.2372	46.5719	13.061	8.93465	17.6604	7.3373	29.6058															7.706				1.56391
Q91VK1	BZW2_MOUSE	Basic leucine zipper and W2 domain-containing protein 2 OS=Mus musculus OX=10090 GN=Bzw2 PE=1 SV=1	6.28	48291.4	327.195	4	8.11													5.04482					3.46132																			2.30868
P50247	SAHH_MOUSE	Adenosylhomocysteinase OS=Mus musculus OX=10090 GN=Ahcy PE=1 SV=3	6.11	48201.5	4209.01	16	43.52		1.59494				0.860524	2.53628	5.22105	5.99585	9.12705	5.72866	7.61774	56.9724	6.28991	2.89531	32.1001	59.4524	34.2222	6.44269	2.13176	8.24298	21.6288								1.43639	2.35247	2.51081	2.59871	1.96828	2.89576	2.27966	34.4857	2.27186		3.19306	4.41876	3.51985
P14211	CALR_MOUSE	Calreticulin OS=Mus musculus OX=10090 GN=Calr PE=1 SV=1	4.14	48165.7	3488.52	11	40.87											3.59583	91.3024																							1.84265	18.8863
Q60973	RBBP7_MOUSE	Histone-binding protein RBBP7 OS=Mus musculus OX=10090 GN=Rbbp7 PE=1 SV=1	4.72	48132.3	1291.89	7	15.29								0.325326				8.05439	1.82345	0.773797	0.454408	1.03167		1.03305		0.448819											0.382874	0.485775			0.451316	3.69785	0.645933
Q8BLQ9	CADM2_MOUSE	Cell adhesion molecule 2 OS=Mus musculus OX=10090 GN=Cadm2 PE=1 SV=2	5.08	48015.1	677.608	3	8.05																				9.80641
Q9Z2N8	ACL6A_MOUSE	Actin-like protein 6A OS=Mus musculus OX=10090 GN=Actl6a PE=1 SV=2	5.27	47961.3	321.352	3	8.62													5.14187							2.62052																	3.65173
Q60972	RBBP4_MOUSE	Histone-binding protein RBBP4 OS=Mus musculus OX=10090 GN=Rbbp4 PE=1 SV=5	4.56	47940.9	1698.99	10	32								1.14758				31.9651	4.05143	2.72956	1.60292	3.63922		3.64406		1.64607											1.09338	1.38723			1.28883	14.1342	1.8446
P32067	LA_MOUSE	Lupus La protein homolog OS=Mus musculus OX=10090 GN=Ssb PE=1 SV=1	10.47	47927.6	2474.66	16	41.2												3.81669	36.5394	6.57574																						2.01652	15.5167	2.24432
Q99JY9	ARP3_MOUSE	Actin-related protein 3 OS=Mus musculus OX=10090 GN=Actr3 PE=1 SV=3	5.53	47813.4	404.924	5	14.35													4.78379							2.12515
P05202	AATM_MOUSE	Aspartate aminotransferase_ mitochondrial OS=Mus musculus OX=10090 GN=Got2 PE=1 SV=1	9.36	47810.7	8224.73	20	54.88							3.00978	5.17098	8.25721	6.33734	8.33044	6.22881	10.7036	16.9779	1.30993	33.2218	119.613	65.6801	24.7864	18.7076	79.6418	82.2059									1.67352	1.41514	2.12311	1.33556	1.68279	1.31503	1.72334	18.3804		2.33419	9.11132	4.49489
P46096	SYT1_MOUSE	Synaptotagmin-1 OS=Mus musculus OX=10090 GN=Syt1 PE=1 SV=1	8.82	47760.2	9516.99	21	51.07							2.05476	3.15547	5.4948	5.738	128.394	54.5579	55.6996	1.75116	1.60569	4.37224	5.51501	3.38873	5.26162	1.61684														1.28419	34.7369	12.4599	8.78433
Q8BG32	PSD11_MOUSE	26S proteasome non-ATPase regulatory subunit 11 OS=Mus musculus OX=10090 GN=Psmd11 PE=1 SV=3	6.07	47722	547.208	10	26.54													3.40806					10.4135																			1.77093
P17183	ENOG_MOUSE	Gamma-enolase OS=Mus musculus OX=10090 GN=Eno2 PE=1 SV=2	4.8	47638.9	27047.5	22	82.03	6.10282	7.69542	7.28439	2.13391	3.22807	4.32297	10.2451	10.0018	18.4477	28.6824	32.4635	55.2353	213.402	20.4481	29.9773	7.49625	20.4785	126.821	17.861	8.32824	60.0298	100.209	3.22716	4.34949	6.27937	3.58853	3.21027	4.98718	5.16406	7.50209	8.87653	8.04951	12.2125	8.65286	15.0865	18.8232	47.4731	4.59856	10.2284	2.65312	7.21351	4.62671
P54775	PRS6B_MOUSE	26S proteasome regulatory subunit 6B OS=Mus musculus OX=10090 GN=Psmc4 PE=1 SV=2	4.91	47522.5	303.412	4	9.33													11.3602																								2.64018
P17182	ENOA_MOUSE	Alpha-enolase OS=Mus musculus OX=10090 GN=Eno1 PE=1 SV=3	6.41	47483.1	35575.3	26	80.41	1.24006	21.0603	1.68801	1.48594	4.005	7.37626	25.0617	28.5438	50.3608	74.9261	74.4793	132.491	442.827	55.8252	101.76	16.5328	95.5203	205.984	51.9842	13.8826	108.768	161.625	1.69826	3.22672	2.46508	1.82429	3.39281	4.47551	7.46653	18.6943	25.292	33.6778	40.7234	34.4593	51.4587	66.1418	242.848	12.8554	82.7803	2.86426	8.41347	17.9829
Q9D8E6	RL4_MOUSE	60S ribosomal protein L4 OS=Mus musculus OX=10090 GN=Rpl4 PE=1 SV=3	11.64	47438.9	383.492	8	20.53							1.49112	1.63062	2.9613	3.36433	3.57884	8.9254	12.0521		1.01817																					1.10438
P30275	KCRU_MOUSE	Creatine kinase U-type_ mitochondrial OS=Mus musculus OX=10090 GN=Ckmt1 PE=1 SV=1	8.16	47403	6498.06	19	55.5	3.81925	9.70035		0.873428	2.02243	4.08304	15.6044	24.1808	38.9507	55.7766	31.5545	43.0536	114.026	40.9639	18.0903	89.3814	81.4271	51.4175	52.1537	27.4268	40.7795	78.7628			2.98373						1.61653	1.46003			3.52544	2.19102	7.19549	3.76243			4.47511
Q91VC3	IF4A3_MOUSE	Eukaryotic initiation factor 4A-III OS=Mus musculus OX=10090 GN=Eif4a3 PE=1 SV=3	6.32	47125.2	2648.43	17	45.5													17.0984		0.487635	15.1483	6.14648	3.13996	3.45607	4.27673	2.62105	5.05112															13.216			1.90866
Q91W90	TXND5_MOUSE	Thioredoxin domain-containing protein 5 OS=Mus musculus OX=10090 GN=Txndc5 PE=1 SV=2	5.43	47099.9	1253.55	11	36.21													21.902
O88844	IDHC_MOUSE	Isocitrate dehydrogenase [NADP] cytoplasmic OS=Mus musculus OX=10090 GN=Idh1 PE=1 SV=2	6.83	47073.7	1068.51	7	17.15	0.858933	0.947293	1.05511	1.07115	1.18344		1.35984	1.13965					5.02349		1.48279		12.7223		5.01783	6.3274		4.39502		1.11565							1.12007						6.33595				2.35275
Q7TNC4	LC7L2_MOUSE	Putative RNA-binding protein Luc7-like 2 OS=Mus musculus OX=10090 GN=Luc7l2 PE=1 SV=1	10.78	46982.2	264.854	5	10.46														2.6807
Q9CZC8	SCRN1_MOUSE	Secernin-1 OS=Mus musculus OX=10090 GN=Scrn1 PE=1 SV=1	4.48	46953.2	894.994	8	24.64								1.06455			2.25321	21.7185	9.96978	1.42741			4.59103
P45952	ACADM_MOUSE	Medium-chain specific acyl-CoA dehydrogenase_ mitochondrial OS=Mus musculus OX=10090 GN=Acadm PE=1 SV=1	8.42	46937.5	643.15	9	26.37																5.86785	12.7562	2.65262				15.3447
O54941	SMCE1_MOUSE	SWI/SNF-related matrix-associated actin-dependent regulator of chromatin subfamily E member 1 OS=Mus musculus OX=10090 GN=Smarce1 PE=1 SV=1	4.65	46695.6	398.979	6	19.22						0.297363	1.42099	1.09995	1.91082	21.0781	1.91602	4.68462			2.85768																			1.6323		2.65648
P10630	IF4A2_MOUSE	Eukaryotic initiation factor 4A-II OS=Mus musculus OX=10090 GN=Eif4a2 PE=1 SV=2	5.17	46630.5	1926.42	11	29.73								0.475047				1.68559	10.0473		0.539908	3.79472	6.19151	2.95411	3.50246	3.25492	1.4383	12.8166															2.39334
O88544	CSN4_MOUSE	COP9 signalosome complex subunit 4 OS=Mus musculus OX=10090 GN=Cops4 PE=1 SV=1	5.49	46570	643.598	7	21.18		5.27547								121.116				3.2827			7.91159			4.44796											2.89332							1.72393
P05201	AATC_MOUSE	Aspartate aminotransferase_ cytoplasmic OS=Mus musculus OX=10090 GN=Got1 PE=1 SV=3	6.79	46532.8	7264.36	27	78.21						1.09339	5.74411	11.3176	16.6748	14.7209	15.3485	17.8206	23.6704	25.8278	2.3341	81.3025	160.63	83.2716	45.8588	7.71065	135.316	148.141		2.0968		2.26413	3.68264			1.77994	3.11872	5.1503	5.10477	4.03971	4.27917	3.98333	5.61423	34.0412		8.87511	25.8548	5.45915
P27659	RL3_MOUSE	60S ribosomal protein L3 OS=Mus musculus OX=10090 GN=Rpl3 PE=1 SV=3	10.9	46395.1	230.866	2	7.94							1.39541	1.87845	2.43057		2.73841		5.3029					7.59893		1.24041
P60843	IF4A1_MOUSE	Eukaryotic initiation factor 4A-I OS=Mus musculus OX=10090 GN=Eif4a1 PE=1 SV=1	5.16	46382.2	1948.7	12	33								0.526605				1.86853	11.695		0.59865	4.20658	6.86349	3.87785	4.52519	3.60919	1.59595	14.2076															5.44518
Q9QYJ0	DNJA2_MOUSE	DnaJ homolog subfamily A member 2 OS=Mus musculus OX=10090 GN=Dnaja2 PE=1 SV=1	6.07	46373	391.613	6	16.02													10.6632						1.49494	1.85963																	3.21178
Q9Z2X1	HNRPF_MOUSE	Heterogeneous nuclear ribonucleoprotein F OS=Mus musculus OX=10090 GN=Hnrnpf PE=1 SV=3	5.18	46072.1	2426.48	14	49.4							1.60097	1.96468	3.1896	2.86278	3.81306	11.4252	20.2149	0.804202	2.29014	11.745	84.7815	17.3487	12.5244	13.6423	13.8981	6.79116									1.32203	1.75517	2.37654	1.90609	1.96484	10.7881	16.7082	1.03283		1.84098	12.5601	2.26332
Q80VD1	FA98B_MOUSE	Protein FAM98B OS=Mus musculus OX=10090 GN=Fam98b PE=1 SV=1	8.56	45919.5	1520.53	8	24.48							1.26779	1.48042			2.7938	3.3478	24.7579																								3.73366
Q99JI4	PSMD6_MOUSE	26S proteasome non-ATPase regulatory subunit 6 OS=Mus musculus OX=10090 GN=Psmd6 PE=1 SV=1	5.22	45821.6	165.238	2	4.11																4.1083
P62196	PRS8_MOUSE	26S proteasome regulatory subunit 8 OS=Mus musculus OX=10090 GN=Psmc5 PE=1 SV=1	7.41	45797.2	791.058	9	24.88													8.45876																								2.38208
P12367	KAP2_MOUSE	cAMP-dependent protein kinase type II-alpha regulatory subunit OS=Mus musculus OX=10090 GN=Prkar2a PE=1 SV=2	4.59	45731.3	1206.52	12	38.4								1.25605			3.3883	43.2735	4.81541																							12.0188
P28656	NP1L1_MOUSE	Nucleosome assembly protein 1-like 1 OS=Mus musculus OX=10090 GN=Nap1l1 PE=1 SV=2	4.16	45630.3	1744.45	7	22.51		2.59745										48.3371	4.38747	0.529416	1.22961																					7.32878
P63037	DNJA1_MOUSE	DnaJ homolog subfamily A member 1 OS=Mus musculus OX=10090 GN=Dnaja1 PE=1 SV=1	6.7	45609.6	544.026	4	14.36								0.976876					11.3639																								2.10764
Q9JMC3	DNJA4_MOUSE	DnaJ homolog subfamily A member 4 OS=Mus musculus OX=10090 GN=Dnaja4 PE=1 SV=1	7.45	45529.1	385.591	4	9.82													9.02787
Q9JL35	HMGN5_MOUSE	High mobility group nucleosome-binding domain-containing protein 5 OS=Mus musculus OX=10090 GN=Hmgn5 PE=1 SV=2	4.1	45514.8	1419.28	11	34.98						0.977522	1.95451	1.57288		41.1556					1.35989																			2.55127
P18242	CATD_MOUSE	Cathepsin D OS=Mus musculus OX=10090 GN=Ctsd PE=1 SV=1	6.8	45410.1	797.17	7	20.24													7.00804	4.71114		24.1185	28.8079			2.05382	14.9779	10.6784															3.15827	1.22578		3.25973	1.56266
Q8VE37	RCC1_MOUSE	Regulator of chromosome condensation OS=Mus musculus OX=10090 GN=Rcc1 PE=1 SV=1	8.08	45387.3	312.373	2	5.46													2.96579					2.5804	2.62394	1.56043																	2.91675
Q3THG9	AASD1_MOUSE	Alanyl-tRNA editing protein Aarsd1 OS=Mus musculus OX=10090 GN=Aarsd1 PE=1 SV=2	6	45256.1	754.806	6	20.87													8.42126																								1.62318
Q60737	CSK21_MOUSE	Casein kinase II subunit alpha OS=Mus musculus OX=10090 GN=Csnk2a1 PE=1 SV=2	7.61	45247.7	677.559	5	16.62							1.81804	2.56941	3.93951	2.3432	3.40166	4.48792				9.10467	8.1418	9.46145			3.55863																	1.59083				1.37609
Q00899	TYY1_MOUSE	Transcriptional repressor protein YY1 OS=Mus musculus OX=10090 GN=Yy1 PE=1 SV=1	5.85	45172.9	304.868	3	7											7.98408																								3.91308
P20443	ARRS_MOUSE	S-arrestin OS=Mus musculus OX=10090 GN=Sag PE=1 SV=1	5.45	45158.6	27281.4	22	83.37			2.32177	1.53388	6.73605	9.67263	22.3949	19.4307	65.5801	54.6233	104.013	515.659	184.28	45.7336	44.2497	129.829	58.6502	60.6119	166.963	60.9619	85.5058	108.513				1.36297	3.88122	5.48666	9.09529	15.47	19.9098	30.2049	42.1834	32.7604	37.0087	211.937	81.4785	7.40588	60.589	14.0374	3.76348	5.3169
Q8QZT1	THIL_MOUSE	Acetyl-CoA acetyltransferase_ mitochondrial OS=Mus musculus OX=10090 GN=Acat1 PE=1 SV=1	8.68	45158.4	440.491	4	12.5														3.01049		13.3268	8.1068	3.5237				19.6683																3.69694		1.85159
Q61081	CDC37_MOUSE	Hsp90 co-chaperone Cdc37 OS=Mus musculus OX=10090 GN=Cdc37 PE=1 SV=1	5.07	45106.8	777.401	6	21.64													13.333																								2.02879
A2ADY9	DDI2_MOUSE	Protein DDI1 homolog 2 OS=Mus musculus OX=10090 GN=Ddi2 PE=1 SV=1	4.76	45046.9	317.279	4	13.53													6.31319																								1.54149
Q9CZ30	OLA1_MOUSE	Obg-like ATPase 1 OS=Mus musculus OX=10090 GN=Ola1 PE=1 SV=1	7.85	44957.7	458.512	5	13.89			1.77979		2.48674				3.11843		4.18294		10.2521	3.01307	4.92899				6.66318	8.5759			6.65441	9.24713	18.7196	9.95992	15.7744	13.6784	10.1798	12.7794	10.9705	6.53813	1.40758				3.56886	1.29215			3.45212	2.83803
P09411	PGK1_MOUSE	Phosphoglycerate kinase 1 OS=Mus musculus OX=10090 GN=Pgk1 PE=1 SV=4	7.92	44949.8	10851	25	78.9		1.90831		1.78853	2.40415	4.76581	13.8411	19.1106	33.4522	50.8532	39.8251	47.5966	137.117	65.024	26.1374	185.171	117.647	104.412	46.6503	25.4906	16.2133	116.517					2.44178	3.35318	6.02566	9.2914	11.6018	15.0151	17.5523	14.4254	18.6949	18.8234	80.5872	44.222	9.5886	26.4516	14.5952	12.52
Q921F2	TADBP_MOUSE	TAR DNA-binding protein 43 OS=Mus musculus OX=10090 GN=Tardbp PE=1 SV=1	6.29	44947	1807.53	9	34.06								1.28954	2.78879		2.77164	5.11705	22.7219	2.6376	4.22157	16.5617	17.0472	9.41622	8.45365	6.48873	8.9692											1.24736	1.79245		1.61689	1.87608	19.1746	1.49833		2.30262	1.91033	1.70083
Q9CY58	PAIRB_MOUSE	Plasminogen activator inhibitor 1 RNA-binding protein OS=Mus musculus OX=10090 GN=Serbp1 PE=1 SV=2	9.06	44828.2	651.039	4	14												17.2319		1.44603																						2.41471
P97300	NPTN_MOUSE	Neuroplastin OS=Mus musculus OX=10090 GN=Nptn PE=1 SV=3	7.67	44715.3	766.74	4	10.83												26.9252	16.1477																							1.94387	13.3368
Q61187	TS101_MOUSE	Tumor susceptibility gene 101 protein OS=Mus musculus OX=10090 GN=Tsg101 PE=1 SV=2	6.32	44294.8	232.525	3	7.42																	4.14661	3.53829		1.54358	4.41573
Q99KJ8	DCTN2_MOUSE	Dynactin subunit 2 OS=Mus musculus OX=10090 GN=Dctn2 PE=1 SV=3	4.97	44231	961.851	11	33.83												15.4407	8.57347				4.28848	7.96808																		3.57453
Q08288	LYAR_MOUSE	Cell growth-regulating nucleolar protein OS=Mus musculus OX=10090 GN=Lyar PE=1 SV=2	10.19	44191.9	1979.37	4	13.14												5.49684																								7.9013
Q9Z1G3	VATC1_MOUSE	V-type proton ATPase subunit C 1 OS=Mus musculus OX=10090 GN=Atp6v1c1 PE=1 SV=4	7.33	44058.7	4038.15	16	43.72								0.946266		4.54138				18.6129			7.33912	7.36401	1.26406	1.42321	5.30055	6.35491																5.78821
P50580	PA2G4_MOUSE	Proliferation-associated protein 2G4 OS=Mus musculus OX=10090 GN=Pa2g4 PE=1 SV=3	6.45	44041.1	1826.46	16	46.95													18.0528		1.225				6.05866	2.08453																	6.48939
Q3THS6	METK2_MOUSE	S-adenosylmethionine synthase isoform type-2 OS=Mus musculus OX=10090 GN=Mat2a PE=1 SV=2	6.05	44031	599.583	4	13.67												4.32464	10.7536				4.6833		1.48225																	1.45373	3.27974
Q9D517	PLCC_MOUSE	1-acyl-sn-glycerol-3-phosphate acyltransferase gamma OS=Mus musculus OX=10090 GN=Agpat3 PE=1 SV=2	8.53	43980.2	2078.49	5	11.7															7.0083				4.29089	1.07397										1.47071	2.033	2.05369	2.3101	1.87452	2.45096	1.16277		1.43302
P35486	ODPA_MOUSE	Pyruvate dehydrogenase E1 component subunit alpha_ somatic form_ mitochondrial OS=Mus musculus OX=10090 GN=Pdha1 PE=1 SV=1	8.14	43916.1	4301.33	15	41.54													2.84336	4.03226			25.9907	2.70369	21.4206	7.0234	20.0169	15.0398
Q9DBC7	KAP0_MOUSE	cAMP-dependent protein kinase type I-alpha regulatory subunit OS=Mus musculus OX=10090 GN=Prkar1a PE=1 SV=3	5.09	43470.3	732.534	7	19.69													13.5565							2.94153
Q9R0N5	SYT5_MOUSE	Synaptotagmin-5 OS=Mus musculus OX=10090 GN=Syt5 PE=1 SV=1	10.09	43415	4156.57	3	8.03											24.2826	13.8569	11.8114		0.443122				1.53976	0.58967
Q7TNV0	DEK_MOUSE	Protein DEK OS=Mus musculus OX=10090 GN=Dek PE=1 SV=1	6.55	43386.7	3814.99	11	27.89							1.98955	2.3666	2.58111		3.81073	49.7711	8.86905		1.02217															1.23653	1.86166	2.25307	1.74144	1.54063	2.77902	26.9364	3.44857
P24288	BCAT1_MOUSE	Branched-chain-amino-acid aminotransferase_ cytosolic OS=Mus musculus OX=10090 GN=Bcat1 PE=1 SV=2	5.09	43361.6	952.301	3	8.03																	5.107			7.83647
Q8QZS1	HIBCH_MOUSE	3-hydroxyisobutyryl-CoA hydrolase_ mitochondrial OS=Mus musculus OX=10090 GN=Hibch PE=1 SV=1	8.1	43322.9	321.32	4	11.69																	8.57193	2.41844				7.06148
Q8K2C9	HACD3_MOUSE	Very-long-chain (3R)-3-hydroxyacyl-CoA dehydratase 3 OS=Mus musculus OX=10090 GN=Hacd3 PE=1 SV=2	9.47	43302.6	880.355	6	20.17								0.990387						1.34776	6.83044		15.326					29.1565																	5.48321		2.56352
Q9CXY6	ILF2_MOUSE	Interleukin enhancer-binding factor 2 OS=Mus musculus OX=10090 GN=Ilf2 PE=1 SV=1	5.01	43290.3	1019.89	7	31.03							1.17574	1.94886	2.90306		2.80931		19.5565	1.21744		14.4294	6.68756			11.2691		10.8929														1.28062	11.4079	1.56753		1.64704
P70404	IDHG1_MOUSE	Isocitrate dehydrogenase [NAD] subunit gamma 1_ mitochondrial OS=Mus musculus OX=10090 GN=Idh3g PE=1 SV=1	9.33	43184.7	1530.44	9	30.53								1.2401					3.16762	4.25258		10.2841	46.646		2.17546																			1.59931
Q9WVJ2	PSD13_MOUSE	26S proteasome non-ATPase regulatory subunit 13 OS=Mus musculus OX=10090 GN=Psmd13 PE=1 SV=1	5.36	43151.6	313.732	3	6.65														3.33407			4.09577																					1.79472
P49443	PPM1A_MOUSE	Protein phosphatase 1A OS=Mus musculus OX=10090 GN=Ppm1a PE=1 SV=1	5.04	43003.1	261.967	3	8.38													4.1882
Q04447	KCRB_MOUSE	Creatine kinase B-type OS=Mus musculus OX=10090 GN=Ckb PE=1 SV=1	5.3	42998.5	20667.8	18	80.84			1.39982	2.33922	6.57289	15.2792	47.7102	59.9474	119.053	122.376	109.06	125.039	320.449	67.3123	39.4	221.414	263.49	77.4192	83.8458	100.247	176.074	173.147						1.29617	2.64482	3.40014	6.8994	10.2793	11.9727	9.93192	10.0178	8.76583	70.6995	10.0135	4.88787	11.4924	8.97818	1.80907
Q91V12	BACH_MOUSE	Cytosolic acyl coenzyme A thioester hydrolase OS=Mus musculus OX=10090 GN=Acot7 PE=1 SV=2	8.82	42993.2	465.216	3	10.24	1.00755	1.40482	1.87333	1.1978	1.96905		1.75001				2.32521			1.31725	1.07113	12.6629		2.49066	2.4427	2.83948			2.97541	1.06165			1.69916	2.02823	1.83576	2.19733	1.2198	1.32985
P18572	BASI_MOUSE	Basigin OS=Mus musculus OX=10090 GN=Bsg PE=1 SV=2	5.48	42901	2047.53	6	14.91										4.1583	14.0909		3.21946		8.04312	40.1292	6.40258																		1.94393	4.27602		1.58554		2.55212	13.2488
P15105	GLNA_MOUSE	Glutamine synthetase OS=Mus musculus OX=10090 GN=Glul PE=1 SV=6	6.69	42861.1	1212.2	10	33.51						1.09028	2.70399	3.735	5.57904	5.22413	4.89044	5.2202	8.41685	4.64529	1.09211	5.83949	7.486	16.5847	12.3397	4.30017	12.3791	5.44436						1.65096	2.9398	2.5176	4.53542	4.63333	5.44716	3.80488	4.21572	3.7247	10.5148	16.3712	2.53341	2.1516	3.43	3.08853
Q78ZA7	NP1L4_MOUSE	Nucleosome assembly protein 1-like 4 OS=Mus musculus OX=10090 GN=Nap1l4 PE=1 SV=1	4.37	42850.5	525.76	5	17.87												26.1002		0.509076	0.71659																					3.20432
P61164	ACTZ_MOUSE	Alpha-centractin OS=Mus musculus OX=10090 GN=Actr1a PE=1 SV=1	6.22	42727.9	435.847	3	9.04													6.05804			5.96972	10.7375			7.56336																	2.44364
Q8VE33	GD1L1_MOUSE	Ganglioside-induced differentiation-associated protein 1-like 1 OS=Mus musculus OX=10090 GN=Gdap1l1 PE=1 SV=1	6.16	42660	470.608	2	7.84														2.75397
P39749	FEN1_MOUSE	Flap endonuclease 1 OS=Mus musculus OX=10090 GN=Fen1 PE=1 SV=1	8.47	42656.8	597.572	2	4.5													14.0117					2.89775																			9.49328
Q8BVQ5	PPME1_MOUSE	Protein phosphatase methylesterase 1 OS=Mus musculus OX=10090 GN=Ppme1 PE=1 SV=5	5.61	42655.7	990.235	7	20.47													9.8389
Q9DC69	NDUA9_MOUSE	NADH dehydrogenase [ubiquinone] 1 alpha subcomplex subunit 9_ mitochondrial OS=Mus musculus OX=10090 GN=Ndufa9 PE=1 SV=2	10.24	42639.3	1070.32	11	36.07															1.4788			22.1278	5.47338		10.6867	16.8146
Q91WU5	AS3MT_MOUSE	Arsenite methyltransferase OS=Mus musculus OX=10090 GN=As3mt PE=1 SV=2	5.5	42478	489.661	4	11.44														3.2196
P21279	GNAQ_MOUSE	Guanine nucleotide-binding protein G(q) subunit alpha OS=Mus musculus OX=10090 GN=Gnaq PE=1 SV=4	5.35	42443.3	327.425	3	10.03																	6.3373
Q9WV02	RBMX_MOUSE	RNA-binding motif protein_ X chromosome OS=Mus musculus OX=10090 GN=Rbmx PE=1 SV=1	10.37	42300.9	3058.21	10	24.55												1.09449	4.19153		0.41891	1.65654	2.04652	1.65643	6.35561	12.3386	20.2946	18.418														1.3182	12.715	0.571623		0.936978	0.627212
Q9EQP6	ARRC_MOUSE	Arrestin-C OS=Mus musculus OX=10090 GN=Arr3 PE=1 SV=1	6.03	42206.2	5996.67	15	51.71							1.84485	2.36535	4.2275	3.21295	5.17846	7.12698	44.7372	3.36096	2.38339	75.4497	22.1718	4.80259	2.82558	7.53826	29.409	32.0143
Q91VM5	RMXL1_MOUSE	RNA binding motif protein_ X-linked-like-1 OS=Mus musculus OX=10090 GN=Rbmxl1 PE=2 SV=1	10.3	42161.7	2943.5	10	24.74												2.24706	6.94113		0.86005	3.40099	4.20165	3.40077	12.1649	29.0018	38.7408	30.5871														1.46864	14.1661	0.636859		1.04391	0.698792
Q9QYF9	NDRG3_MOUSE	Protein NDRG3 OS=Mus musculus OX=10090 GN=Ndrg3 PE=1 SV=1	4.91	42068.3	186.814	2	6.67													3.11468				4.04493			2.11822																	3.98726
Q99L47	F10A1_MOUSE	Hsc70-interacting protein OS=Mus musculus OX=10090 GN=St13 PE=1 SV=1	5.01	41827.1	4592.24	9	25.88								1.46211	2.6833		3.69109	6.02563	58.0797	4.99317		5.86727																				1.33797	3.88994	1.08562
P97355	SPSY_MOUSE	Spermine synthase OS=Mus musculus OX=10090 GN=Sms PE=1 SV=1	4.71	41769.5	230.135	2	4.64														1.79823
Q3UM45	PP1R7_MOUSE	Protein phosphatase 1 regulatory subunit 7 OS=Mus musculus OX=10090 GN=Ppp1r7 PE=1 SV=2	4.65	41406.1	4108.83	17	60.11													24.1697																								7.90396
Q9CR16	PPID_MOUSE	Peptidyl-prolyl cis-trans isomerase D OS=Mus musculus OX=10090 GN=Ppid PE=1 SV=3	7.22	41141.8	2137.92	9	24.86														11.8158																								3.51247
O35226	PSMD4_MOUSE	26S proteasome non-ATPase regulatory subunit 4 OS=Mus musculus OX=10090 GN=Psmd4 PE=1 SV=1	4.48	40931.9	640.006	4	12.5												7.08739																								2.62276
Q99LC3	NDUAA_MOUSE	NADH dehydrogenase [ubiquinone] 1 alpha subcomplex subunit 10_ mitochondrial OS=Mus musculus OX=10090 GN=Ndufa10 PE=1 SV=1	7.74	40888.6	773.087	10	31.83														8.37448		7.73042	25.2086	2.86054			15.1754	15.1688																1.83196
P68181	KAPCB_MOUSE	cAMP-dependent protein kinase catalytic subunit beta OS=Mus musculus OX=10090 GN=Prkacb PE=1 SV=2	8.88	40879	497.546	6	16.81														1.25062		3.17185	3.02279	6.13207		5.73133		2.36355																1.4362
O35599	OPSG_MOUSE	Medium-wave-sensitive opsin 1 OS=Mus musculus OX=10090 GN=Opn1mw PE=1 SV=1	8.34	40845.3	1628.24	5	17.27					1.10589	1.35183	4.65798	4.78828	5.83396	9.23826	6.54545	5.98708	6.41098	15.737	8.12672	7.36925			3.32293	1.1562		54.152
Q99KV1	DJB11_MOUSE	DnaJ homolog subfamily B member 11 OS=Mus musculus OX=10090 GN=Dnajb11 PE=1 SV=1	5.91	40840.2	1647.95	4	20.39														11.7358				3.49962																				2.77336
Q8VD12	Z385A_MOUSE	Zinc finger protein 385A OS=Mus musculus OX=10090 GN=Znf385a PE=1 SV=2	10.51	40788.9	434.98	7	23.83													10.0315	1.19571																						1.84966	5.97509
Q9DBH5	LMAN2_MOUSE	Vesicular integral-membrane protein VIP36 OS=Mus musculus OX=10090 GN=Lman2 PE=1 SV=2	6.53	40772	231.853	2	5.59																		4.35319
P51863	VA0D1_MOUSE	V-type proton ATPase subunit d 1 OS=Mus musculus OX=10090 GN=Atp6v0d1 PE=1 SV=2	4.71	40757.4	830.703	9	28.77							1.78192	3.0957	4.62673	6.32395	4.03672	4.52626	4.03122	4.39876	1.81253		8.53929	28.7557	5.55611		23.2278	13.4949										1.23333	1.64708	1.91284				1.88104				2.06351
Q9CZ44	NSF1C_MOUSE	NSFL1 cofactor p47 OS=Mus musculus OX=10090 GN=Nsfl1c PE=1 SV=1	4.86	40710	517.286	6	21.35													4.40364				8.49158		1.84126	1.87449		4.5969															2.06242
P50149	GNAT2_MOUSE	Guanine nucleotide-binding protein G(t) subunit alpha-2 OS=Mus musculus OX=10090 GN=Gnat2 PE=2 SV=2	5.04	40688.1	9542.1	17	65.82				0.7282	1.53226	3.92263	10.6434	15.8409	30.7221	23.0107	25.591	24.0636	35.8483	48.1819	4.13697	54.5493	206.353	32.1824	5.56496	4.35949	38.766	95.6907						0.649923		1.56785	1.99293	1.94492	6.10093	2.61298	1.7041	1.86313	2.06255	7.43171		1.38334	4.08322	2.15092
P05132	KAPCA_MOUSE	cAMP-dependent protein kinase catalytic subunit alpha OS=Mus musculus OX=10090 GN=Prkaca PE=1 SV=3	9.23	40684.7	565.063	6	16.81														1.16615		2.95762	2.81863	5.7179		5.34423		2.20391																1.4362
P18872	GNAO_MOUSE	Guanine nucleotide-binding protein G(o) subunit alpha OS=Mus musculus OX=10090 GN=Gnao1 PE=1 SV=3	5.2	40654.9	2096.92	9	34.46							1.49513	2.11815	3.86782	4.26488	2.82039	3.5041	3.28674	7.95384			41.6607	9.8948				7.46103																2.73647			1.39362
P20612	GNAT1_MOUSE	Guanine nucleotide-binding protein G(t) subunit alpha-1 OS=Mus musculus OX=10090 GN=Gnat1 PE=1 SV=3	5.28	40423	12410	13	50.86		2.26885		0.221007	0.439499	1.23154	1.70443	3.39541	5.35622	4.69314	3.98012	6.16047	4.85735	5.20845	1.19955	6.91829	28.0463	18.2875	1.3068	1.01845	7.44992	17.9671				1.80456	2.71956	3.84752	6.55405	14.0746	20.0797	27.0073	33.5202	29.7472	24.1204	21.945	23.0654	91.6187	18.647	12.0348	69.7615	36.2068
P28474	ADHX_MOUSE	Alcohol dehydrogenase class-3 OS=Mus musculus OX=10090 GN=Adh5 PE=1 SV=3	7	40346.2	807.367	5	15.24								1.09553						2.72811		11.9308	12.6332	7.56464	11.6602	4.85136		17.9039																1.94512
Q8CCK0	H2AW_MOUSE	Core histone macro-H2A.2 OS=Mus musculus OX=10090 GN=Macroh2a2 PE=1 SV=3	10.38	40320.4	1563.64	7	24.73					0.399533	0.235883	1.13009	1.52122	3.27902	3.07264	3.87699	3.38317	13.6138	11.9658	1.4194	12.3154	9.20823	17.719	9.36024	1.40702	8.68192	4.1317								0.342438	0.390348	0.369509	0.68233	0.838684	0.708402	0.979135	2.42383	6.87415		0.792868	0.31107	0.983607
Q9WV03	FA50A_MOUSE	Protein FAM50A OS=Mus musculus OX=10090 GN=Fam50a PE=1 SV=1	6.43	40251.8	273.119	4	13.57														2.55175																								3.6897
Q9CX56	PSMD8_MOUSE	26S proteasome non-ATPase regulatory subunit 8 OS=Mus musculus OX=10090 GN=Psmd8 PE=1 SV=2	10.04	40215.4	561.676	6	18.41																11.8792																								1.74249
Q62420	SH3G2_MOUSE	Endophilin-A1 OS=Mus musculus OX=10090 GN=Sh3gl2 PE=1 SV=2	5.1	40126.5	2502.8	9	28.98													4.16468	11.7858	2.02635	11.694	6.60973	3.42813	1.5873			7.61804																4.59738
Q9D6R2	IDH3A_MOUSE	Isocitrate dehydrogenase [NAD] subunit alpha_ mitochondrial OS=Mus musculus OX=10090 GN=Idh3a PE=1 SV=1	6.3	40095	3450.42	13	39.34						1.11995	4.66286	7.43213	13.4568	9.97456	8.82672	9.39219	11.5734	19.3779	2.46033	7.69916	93.2342	69.5985	1.57306	12.3437		57.4367																3.92907			1.92661	1.25913
Q8VEM8	MPCP_MOUSE	Phosphate carrier protein_ mitochondrial OS=Mus musculus OX=10090 GN=Slc25a3 PE=1 SV=1	9.6	40088.6	5437.87	14	41.74					1.25697	0.926653	3.33824	5.46731	7.29612	10.9003	10.9211	7.44894	5.17423	5.68102	9.86931	138.513	16.0655	8.35692	23.6809	19.3707		31.2138									1.72722	1.40504	1.34738	2.60997	1.82251	1.4798				19.4013	1.58144
Q06138	CAB39_MOUSE	Calcium-binding protein 39 OS=Mus musculus OX=10090 GN=Cab39 PE=1 SV=2	6.49	40014.1	241.25	2	5.87																		6.12926
P15499	PRPH2_MOUSE	Peripherin-2 OS=Mus musculus OX=10090 GN=Prph2 PE=1 SV=1	7.96	40001	2696.91	9	32.37						1.46501	2.18725	1.65409	3.39899	5.37088	6.00264		2.28528	1.84563	20.7778	5.36314	6.33668	6.76287	9.23864	6.04289														1.60402	1.68523				12.5127
Q9QZQ8	H2AY_MOUSE	Core histone macro-H2A.1 OS=Mus musculus OX=10090 GN=Macroh2a1 PE=1 SV=3	10.5	39906.3	7708.17	17	65.59	21.4613	10.4838	27.7878	22.8603	10.5604	7.88596	14.1456	12.5502	18.2664	14.3687	20.5286	18.1796	38.6704	55.5941	15.0021	60.9617	32.3912	61.2817	30.1345	34.1586	61.9552	77.7702	38.0954	38.1612	31.9663	36.1261	34.1917	41.5993	43.2722	12.6661	11.3135	12.1024	11.0712	11.6537	12.651	13.6752	17.1585	38.9362		15.1434	11.7709	14.1373
Q8BG05	ROA3_MOUSE	Heterogeneous nuclear ribonucleoprotein A3 OS=Mus musculus OX=10090 GN=Hnrnpa3 PE=1 SV=1	9.3	39880.2	3864.02	8	28.5							1.80964	2.2649	5.67427	7.06849	7.23744	8.93686	7.79847	11.0769	24.1001	114.311	64.8519	42.6447	19.4435	14.4061	12.3332	31.0659								1.55499	1.70567	2.74386	3.25318	3.06617	4.70872	5.52292	7.9248	34.5446	23.1551	31.918	14.2271	6.9269
O54946	DNJB6_MOUSE	DnaJ homolog subfamily B member 6 OS=Mus musculus OX=10090 GN=Dnajb6 PE=1 SV=4	9.99	39864.3	491.013	3	9.32																	12.3093																								1.46499
P05064	ALDOA_MOUSE	Fructose-bisphosphate aldolase A OS=Mus musculus OX=10090 GN=Aldoa PE=1 SV=2	8.07	39812.2	11244	23	84.89				1.16512	1.80689	4.93396	17.5636	26.3837	40.4964	33.7113	34.3993	42.2451	38.924	44.4307	7.21413	142.708	192.877	9.98162	42.9197	26.2373	39.4355	164.468					1.69781	2.89865	5.06912	5.53366	10.2245	12.8948	14.285	10.89	11.4041	10.9509	14.5766	49.7056	2.36966	22.2524	21.8221
P05063	ALDOC_MOUSE	Fructose-bisphosphate aldolase C OS=Mus musculus OX=10090 GN=Aldoc PE=1 SV=4	6.77	39794.1	3407.08	16	55.65						0.611659	1.1496	2.65962	4.29522	3.00457	5.27276	2.61335	3.02989	8.83477	0.645114	20.7355	27.8544		14.1579	1.50924	4.05136	24.8561								0.834905	1.39194	1.0386	0.644104		2.23069	1.35674	1.90723	9.90298		3.52858	3.22879
P51491	OPSB_MOUSE	Short-wave-sensitive opsin 1 OS=Mus musculus OX=10090 GN=Opn1sw PE=1 SV=1	8.29	39720.1	2707.78	8	29.19			1.34621	1.14551	3.96696	7.32619	14.4499	15.8043	29.2313	38.1229	31.344	14.6801	25.2226	28.694	16.9988	27.0727	8.9768	3.98112	20.003	21.8585	8.09273	54.5123
P15409	OPSD_MOUSE	Rhodopsin OS=Mus musculus OX=10090 GN=Rho PE=1 SV=2	6.25	39640.2	2555.28	5	17.53						1.44523	5.80025	5.19664	9.25347	14.8614	9.25949	3.42595		3.22201	21.0729	4.28889													2.36129	3.37165	5.79468	4.50165	5.48388	4.15957	5.67966	2.03929	2.43844	5.84576
P57722	PCBP3_MOUSE	Poly(rC)-binding protein 3 OS=Mus musculus OX=10090 GN=Pcbp3 PE=1 SV=3	7.32	39579.4	1782.22	8	31.27							0.48555	0.799538	1.29095	1.81417	0.968037		1.13027	2.40066		4.37069	22.0955	8.57504	2.92114	0.547026	1.17108	12.2762										0.647335	0.65604	0.578713		0.395621	0.641384	4.09447		0.828941	2.70779	1.4912
Q61474	MSI1H_MOUSE	RNA-binding protein Musashi homolog 1 OS=Mus musculus OX=10090 GN=Msi1 PE=1 SV=1	7.86	39347.7	416.029	4	13.81																4.49378	12.0802	9.0478			4.77049
Q9D051	ODPB_MOUSE	Pyruvate dehydrogenase E1 component subunit beta_ mitochondrial OS=Mus musculus OX=10090 GN=Pdhb PE=1 SV=1	6.47	39279.4	3632.99	10	35.1															1.20002			35.1188		6.79916	10.7667	24.8084
O54984	GET3_MOUSE	ATPase GET3 OS=Mus musculus OX=10090 GN=Get3 PE=1 SV=2	4.62	39279.1	186.625	2	5.46														4.25016			7.13512			1.28004																		4.47064
Q99J36	THUM1_MOUSE	THUMP domain-containing protein 1 OS=Mus musculus OX=10090 GN=Thumpd1 PE=1 SV=1	5.75	39170.1	1266.74	13	40.57												7.73757	20.0521																							2.15591	2.78793
Q3TWW8	SRSF6_MOUSE	Serine/arginine-rich splicing factor 6 OS=Mus musculus OX=10090 GN=Srsf6 PE=1 SV=1	11.96	39139.4	461.633	2	6.19							0.553044	0.464766		5.05689	0.933162	7.82405	2.58748	1.11193																				1.05884		0.9233
Q9DAR7	DCPS_MOUSE	m7GpppX diphosphatase OS=Mus musculus OX=10090 GN=Dcps PE=1 SV=1	6.05	39102.3	1310.43	10	34.91							1.18829	3.41425						8.14244	3.85253			4.88393	1.61846	1.95227	5.16699	5.45488															2.27032	8.2712
Q9R1T2	SAE1_MOUSE	SUMO-activating enzyme subunit 1 OS=Mus musculus OX=10090 GN=Sae1 PE=1 SV=1	5.07	39076.4	2067.13	12	42														6.03373				7.85281	1.78123	2.51716																		3.80762
P07356	ANXA2_MOUSE	Annexin A2 OS=Mus musculus OX=10090 GN=Anxa2 PE=1 SV=2	7.7	38961.4	3260.29	13	41.89	1.33141	10.0042								49.6298					3.66402																								4.1089
Q9JKB3	YBOX3_MOUSE	Y-box-binding protein 3 OS=Mus musculus OX=10090 GN=Ybx3 PE=1 SV=2	10.09	38813.6	397.159	3	12.19												3.73854	8.70582			5.10673		24.5849	4.21355																	5.18573	6.465					4.6359
Q9R226	KHDR3_MOUSE	KH domain-containing_ RNA-binding_ signal transduction-associated protein 3 OS=Mus musculus OX=10090 GN=Khdrbs3 PE=1 SV=1	8.56	38807.5	201.25	4	8.38																																		0.555097	2.49532	3.17374						0.596177
Q8R3G1	PP1R8_MOUSE	Nuclear inhibitor of protein phosphatase 1 OS=Mus musculus OX=10090 GN=Ppp1r8 PE=1 SV=1	7.03	38699	355.882	3	19.09														2.68105																								2.03302
Q61990	PCBP2_MOUSE	Poly(rC)-binding protein 2 OS=Mus musculus OX=10090 GN=Pcbp2 PE=1 SV=1	6.38	38621	2399.3	9	33.7							1.21531	1.57716	3.03146	2.11599	2.04301	4.44811	2.48755	3.84468		6.11601	40.0272	13.4083	4.35174	1.23909	6.89037	29.945									1.55954	1.34678	0.755381	0.666344		0.961927	0.711687	6.30102		0.954464	5.40984	1.79392
Q924K1	AIPL1_MOUSE	Aryl-hydrocarbon-interacting protein-like 1 OS=Mus musculus OX=10090 GN=Aipl1 PE=2 SV=2	5.59	38611.2	587.864	4	14.94															3.4855			10.1968	3.94226	5.91674	4.91657	14.3921																	7.45052
Q91VM9	IPYR2_MOUSE	Inorganic pyrophosphatase 2_ mitochondrial OS=Mus musculus OX=10090 GN=Ppa2 PE=1 SV=1	6.57	38570.8	1532.55	6	22.12															8.29459	6.7372	5.83953	12.7539	1.92784	2.6694	5.50923	5.09318																	3.65859
Q60668	HNRPD_MOUSE	Heterogeneous nuclear ribonucleoprotein D0 OS=Mus musculus OX=10090 GN=Hnrnpd PE=1 SV=2	7.92	38525.3	9129.94	9	20.56											2.56565	4.02437	58.2885	19.5012	3.25502	8.34029	6.83186	3.66116	2.5414	3.38985	10.5528																15.9335	11.0772	5.60719		0.899397
Q99L45	IF2B_MOUSE	Eukaryotic translation initiation factor 2 subunit 2 OS=Mus musculus OX=10090 GN=Eif2s2 PE=1 SV=1	5.46	38434.3	1758.12	9	27.19										3.77213			9.87419		1.64966																					3.28566	1.58316
Q8K021	SCAM1_MOUSE	Secretory carrier-associated membrane protein 1 OS=Mus musculus OX=10090 GN=Scamp1 PE=1 SV=1	7.61	38427.9	780.784	3	13.91								1.74515							8.13139	4.90357																							6.50079
O35685	NUDC_MOUSE	Nuclear migration protein nudC OS=Mus musculus OX=10090 GN=Nudc PE=1 SV=1	4.99	38358.1	1153.89	11	37.65													20.266			5.81807					4.31974																7.37308
Q61011	GBB3_MOUSE	Guanine nucleotide-binding protein G(I)/G(S)/G(T) subunit beta-3 OS=Mus musculus OX=10090 GN=Gnb3 PE=1 SV=2	5.3	38209.7	3799.17	14	70.88						1.30959	4.31904	5.41114	8.64287	10.4788	9.01767	8.62035	8.15566	8.01592	15.8597	27.3734	73.9561	39.3873	23.6547	46.3583	83.7296	80.6232
P62874	GBB1_MOUSE	Guanine nucleotide-binding protein G(I)/G(S)/G(T) subunit beta-1 OS=Mus musculus OX=10090 GN=Gnb1 PE=1 SV=3	5.56	38175.4	3432.29	9	47.06						0.479867	2.26529	2.41054	3.31701	6.0378	3.36336	3.37989	4.19913	1.73636	4.02909	6.67317	8.85038	4.34249	5.60545	10.2046	16.0883	13.1161					1.67073	2.73308	3.34409	7.95895	9.25826	10.5699	12.3173	10.8773	11.0018	11.2193	10.2145	12.2324	55.6859	15.9183	11.9215	9.74668
Q8BFZ9	ERLN2_MOUSE	Erlin-2 OS=Mus musculus OX=10090 GN=Erlin2 PE=1 SV=1	5.22	38100.7	609.767	10	32.94														3.17754	4.2239	10.3176																						2.07768
Q9CQJ4	RING2_MOUSE	E3 ubiquitin-protein ligase RING2 OS=Mus musculus OX=10090 GN=Rnf2 PE=1 SV=1	6.43	38079.6	652.857	4	16.37												4.06988		6.05787																						1.86565		2.69234
P62880	GBB2_MOUSE	Guanine nucleotide-binding protein G(I)/G(S)/G(T) subunit beta-2 OS=Mus musculus OX=10090 GN=Gnb2 PE=1 SV=3	5.56	38072.5	838.609	5	15						0.230554	1.08837	1.15815	1.59367	2.90088	1.61594	1.62388	2.01748	1.12182	2.96714	3.20614	4.7573	2.08636	2.41586	2.87761	8.53452	6.15208
P60335	PCBP1_MOUSE	Poly(rC)-binding protein 1 OS=Mus musculus OX=10090 GN=Pcbp1 PE=1 SV=1	6.75	38011.1	2568.29	11	42.7							1.37497	1.93321	3.2371	3.41174	1.80794	3.24778	3.37792	6.87466		11.6975	15.1223	12.1488	17.2478	13.705	3.57594	23.6765										1.37025	1.43319			0.481612	0.604144	7.47896			1.57858	1.12412
P32958	ROM1_MOUSE	Rod outer segment membrane protein 1 OS=Mus musculus OX=10090 GN=Rom1 PE=1 SV=1	5.21	37778.4	397.45	3	9.4															1.73259	13.2261		4.87846	6.63894	1.89431		7.43579																		3.56227
O35864	CSN5_MOUSE	COP9 signalosome complex subunit 5 OS=Mus musculus OX=10090 GN=Cops5 PE=1 SV=3	6.12	37777	229.105	2	6.59																			4.39133
P63087	PP1G_MOUSE	Serine/threonine-protein phosphatase PP1-gamma catalytic subunit OS=Mus musculus OX=10090 GN=Ppp1cc PE=1 SV=1	6.13	37725.2	264.686	3	10.22																	6.56077	4.19779			4.40739	6.06471
Q93092	TALDO_MOUSE	Transaldolase OS=Mus musculus OX=10090 GN=Taldo1 PE=1 SV=2	6.67	37558.1	4203.98	17	45.4							1.16842	1.60527	3.41181	3.83392			4.15879	17.9519	5.35798	15.4701	104.397	5.48252	1.90822	1.68427	8.34037	26.4192									1.61324	1.85842	2.42879	1.94097	1.69804	2.09786	2.49858	29.1674	8.9648	3.08649	17.8316	1.49802
O88569	ROA2_MOUSE	Heterogeneous nuclear ribonucleoproteins A2/B1 OS=Mus musculus OX=10090 GN=Hnrnpa2b1 PE=1 SV=2	9.27	37459.8	8712.73	15	57.51							3.12903	5.53615	12.3177	12.4213	20.7057	16.1555	11.4212	9.3247	20.111	276.671	164.347	66.4206	41.4232	31.8921	42.3265	57.4998								1.93967	3.31417	4.57946	5.67728	5.72588	10.2192	11.196	6.84505	30.6812	70.3071	86.7798	49.2132	24.2641
Q9WVA3	BUB3_MOUSE	Mitotic checkpoint protein BUB3 OS=Mus musculus OX=10090 GN=Bub3 PE=1 SV=2	6.42	37353.8	416.641	7	22.39														1.30639			8.15011	2.8868																				2.74706
P70353	NFYC_MOUSE	Nuclear transcription factor Y subunit gamma OS=Mus musculus OX=10090 GN=Nfyc PE=1 SV=2	4.67	37254	252.573	2	7.16																				2.60467	10.2756																	2.07698
O35887	CALU_MOUSE	Calumenin OS=Mus musculus OX=10090 GN=Calu PE=1 SV=1	4.3	37177.8	738.156	5	15.56		2.84904											5.35511																								1.79153
Q8R001	MARE2_MOUSE	Microtubule-associated protein RP/EB family member 2 OS=Mus musculus OX=10090 GN=Mapre2 PE=1 SV=1	5.08	37174.3	469.331	5	15.03														4.92801																								1.58924
Q9CSU0	RPR1B_MOUSE	Regulation of nuclear pre-mRNA domain-containing protein 1B OS=Mus musculus OX=10090 GN=Rprd1b PE=1 SV=2	5.64	36997.8	4973.43	10	57.98															20.5992			3.19102	7.08915	2.50312	7.29556																		9.9777
Q9QZD9	EIF3I_MOUSE	Eukaryotic translation initiation factor 3 subunit I OS=Mus musculus OX=10090 GN=Eif3i PE=1 SV=1	5.28	36860	333.686	2	6.15																	10.8354
P16125	LDHB_MOUSE	L-lactate dehydrogenase B chain OS=Mus musculus OX=10090 GN=Ldhb PE=1 SV=2	5.65	36857.5	6064.06	12	39.52		0.491684			1.20792	2.13214	8.05101	6.88057	14.2995	21.4563	10.6054	9.01681	9.83698	4.06405	6.16208	36.3656	25.0502	20.2225	40.5832	7.39528	3.69942	44.8985						0.690635		2.44177	3.08734	2.26123	4.30815	4.15537	4.75431	2.59999	3.82889	2.02575		9.65804	9.87115	4.92718
P06151	LDHA_MOUSE	L-lactate dehydrogenase A chain OS=Mus musculus OX=10090 GN=Ldha PE=1 SV=3	7.68	36840.8	9334	23	87.65		0.962449	1.65421	2.82237	8.57349	13.7856	30.9776	31.4486	54.5223	91.9089	71.5761	63.0748	50.5173	34.726	53.2727	126.302	169.706	99.7687	102.038	53.0574	142.422	204.378		2.18545	1.89687	1.70493	3.77651	5.69992	7.2328	15.0843	23.8213	25.2757	27.5231	24.4168	30.4069	19.1654	18.9487	15.1196	27.1057	40.8895	44.2723	22.8913
P14152	MDHC_MOUSE	Malate dehydrogenase_ cytoplasmic OS=Mus musculus OX=10090 GN=Mdh1 PE=1 SV=3	6.18	36682.3	9661.3	16	52.99						1.44933	4.59766	8.37495	15.6903	17.0307	18.6992	15.4157	15.1352	13.0236	67.5367	20.7487	84.73	69.4088	79.434	73.7105	114.951	57.1774								1.4996	2.08779	2.73376	3.42694	6.56162	4.1067	3.17477	2.84097	3.01114	17.238	2.00387	6.07867	5.52178
Q9DBB8	DHDH_MOUSE	Trans-1_2-dihydrobenzene-1_2-diol dehydrogenase OS=Mus musculus OX=10090 GN=Dhdh PE=1 SV=1	6.03	36643	297.692	4	12.31																7.46533	6.59466	3.37633
P26516	PSMD7_MOUSE	26S proteasome non-ATPase regulatory subunit 7 OS=Mus musculus OX=10090 GN=Psmd7 PE=1 SV=2	6.33	36596.9	570.788	4	21.18														3.86193					1.69754	1.19979																		2.07521
Q9CQ62	DECR_MOUSE	2_4-dienoyl-CoA reductase_ mitochondrial OS=Mus musculus OX=10090 GN=Decr1 PE=1 SV=1	9.39	36499	219.108	2	6.87																7.77209
P10518	HEM2_MOUSE	Delta-aminolevulinic acid dehydratase OS=Mus musculus OX=10090 GN=Alad PE=1 SV=1	6.36	36479.8	1125.81	8	29.09																	4.88103	16.8422	6.28454			23.2074
Q6ZWX6	IF2A_MOUSE	Eukaryotic translation initiation factor 2 subunit 1 OS=Mus musculus OX=10090 GN=Eif2s1 PE=1 SV=3	4.82	36393.4	1772.86	12	44.13	1.50693	1.62329	3.17758	2.07776	2.68717	1.13945	3.7971	2.31216		84.7756	2.39943			1.63273	2.77225				3.48859	11.1096			3.66813	2.90068	1.70101	3.38552	2.60357	2.493	2.75794	2.02154	1.49379	1.79108			1.36917	1.4725	1.43919	2.07239		1.93038	1.73795	2.04298
P70372	ELAV1_MOUSE	ELAV-like protein 1 OS=Mus musculus OX=10090 GN=Elavl1 PE=1 SV=2	9.42	36340.1	2230.92	9	37.12															7.74737	9.73885	39.1888	13.6512	8.57293	6.10927	5.77078	16.4431																	21.7379	4.68807	5.87207	3.88109
O88545	CSN6_MOUSE	COP9 signalosome complex subunit 6 OS=Mus musculus OX=10090 GN=Cops6 PE=1 SV=1	5.39	36165.3	132.67	2	4.32																		2.26961				10.567
P16858	G3P_MOUSE	Glyceraldehyde-3-phosphate dehydrogenase OS=Mus musculus OX=10090 GN=Gapdh PE=1 SV=2	8.36	36095.2	11996.8	15	81.98	1.81774	15.4889	1.00922	1.72398	4.64044	9.51212	25.345	33.7389	60.2765	78.8718	80.0771	68.6055	59.0378	54.626	66.2984	231.984	306.026	339.201	95.3728	75.1871	150.81	311.719	6.78584			1.5465	3.54364	6.19387	12.164	21.6434	25.2797	29.9996	39.3614	38.5902	42.7998	38.6086	32.6998	42.9782	201.969	73.4742	72.439	133.553
P45376	ALDR_MOUSE	Aldo-keto reductase family 1 member B1 OS=Mus musculus OX=10090 GN=Akr1b1 PE=1 SV=3	6.83	36074.5	923.121	6	18.35														1.56774	2.56491		30.578	4.42432	2.77171	2.66015		17.557
P08249	MDHM_MOUSE	Malate dehydrogenase_ mitochondrial OS=Mus musculus OX=10090 GN=Mdh2 PE=1 SV=3	8.85	36067.7	9382.5	16	61.24		1.34304				1.41725	5.16635	4.38461	17.7304	12.6397	18.5662	11.8585	11.2882	12.6395	24.0218	32.584	61.4924	106.202	35.2961	8.90021	10.4161	166.386								1.35933	1.5358	2.12514	2.97867	3.03111	2.61672	1.59347	3.23073	1.40495	10.9617	5.9861	6.89881	19.3934
P28352	APEX1_MOUSE	DNA-(apurinic or apyrimidinic site) endonuclease OS=Mus musculus OX=10090 GN=Apex1 PE=1 SV=2	7.91	35889.6	2629.12	9	40.69							1.15273	1.41001	2.82395					1.83288	1.56723		4.37635	12.643	6.66164	21.4893		6.03527																	8.18271			2.59292
Q922B1	MACD1_MOUSE	ADP-ribose glycohydrolase MACROD1 OS=Mus musculus OX=10090 GN=Macrod1 PE=1 SV=2	9.03	35865	398.122	2	10.53																	13.1046
Q99L13	3HIDH_MOUSE	3-hydroxyisobutyrate dehydrogenase_ mitochondrial OS=Mus musculus OX=10090 GN=Hibadh PE=1 SV=1	8.15	35839.2	1361.38	8	28.66																34.3968				5.23808	9.56395	8.69051																		5.84317
Q8BYK4	RDH12_MOUSE	Retinol dehydrogenase 12 OS=Mus musculus OX=10090 GN=Rdh12 PE=2 SV=1	10.11	35748.4	1686.36	6	25.32									2.25476	3.97912	3.74427				1.25698	29.9227				1.4772											1.75572	2.13505	2.24137	1.5288	2.46296	2.26298	1.96202		3.25858	16.4153
Q91V61	SFXN3_MOUSE	Sideroflexin-3 OS=Mus musculus OX=10090 GN=Sfxn3 PE=1 SV=1	9.88	35691.4	472.402	4	15.26															1.28995	7.83692		2.7263	5.91205
Q9D0M3	CY1_MOUSE	Cytochrome c1_ heme protein_ mitochondrial OS=Mus musculus OX=10090 GN=Cyc1 PE=1 SV=1	9.44	35555.8	268.155	2	5.85							1.44039	2.0831	2.75802						1.03816	11.6824	14.4924	22.2781	1.30447	1.53467		9.07183																			1.30597
P68040	RACK1_MOUSE	Receptor of activated protein C kinase 1 OS=Mus musculus OX=10090 GN=Rack1 PE=1 SV=3	7.57	35533	3652.76	10	48.26															1.50478	27.4281		3.25449	2.37806			4.93757																		2.38949
Q99LC5	ETFA_MOUSE	Electron transfer flavoprotein subunit alpha_ mitochondrial OS=Mus musculus OX=10090 GN=Etfa PE=1 SV=2	8.5	35351.6	1024.52	8	34.53																26.8516	3.86415
Q9D7G0	PRPS1_MOUSE	Ribose-phosphate pyrophosphokinase 1 OS=Mus musculus OX=10090 GN=Prps1 PE=1 SV=4	6.57	35347.5	685.122	5	18.24															5.35798	9.26192	5.76609	3.72724	1.82106	1.10666	5.58853	8.60499
Q922Q8	LRC59_MOUSE	Leucine-rich repeat-containing protein 59 OS=Mus musculus OX=10090 GN=Lrrc59 PE=1 SV=1	10.22	35333.6	542.736	4	14.33															5.14282						6.31058	11.7846																	8.50553
Q8K183	PDXK_MOUSE	Pyridoxal kinase OS=Mus musculus OX=10090 GN=Pdxk PE=1 SV=1	5.87	35300.4	254.757	2	7.05																			3.74544	3.03069		13.5215
Q9DCJ9	NPL_MOUSE	N-acetylneuraminate lyase OS=Mus musculus OX=10090 GN=Npl PE=1 SV=1	8.44	35187.6	500.403	6	17.5																		7.28157				5.38758
Q9D6M3	GHC1_MOUSE	Mitochondrial glutamate carrier 1 OS=Mus musculus OX=10090 GN=Slc25a22 PE=1 SV=1	9.37	35126.7	1193.71	6	18.27														1.144	1.12808	28.4502	7.09934																							2.51222
Q3TC72	FAHD2_MOUSE	Fumarylacetoacetate hydrolase domain-containing protein 2A OS=Mus musculus OX=10090 GN=Fahd2 PE=1 SV=1	8.17	35089.6	258.795	2	8.31																6.67296
P42669	PURA_MOUSE	Transcriptional activator protein Pur-alpha OS=Mus musculus OX=10090 GN=Pura PE=1 SV=1	6.05	34997.8	2332.97	9	29.28													4.97276	25.3379			3.10395	1.93349		10.9084																		4.9815
Q8CHP8	PGP_MOUSE	Glycerol-3-phosphate phosphatase OS=Mus musculus OX=10090 GN=Pgp PE=1 SV=1	5.02	34997	286.66	4	15.89																			2.64126	1.73876	6.0685
Q61176	ARGI1_MOUSE	Arginase-1 OS=Mus musculus OX=10090 GN=Arg1 PE=1 SV=1	6.6	34979	959.931	3	9.29	1.65195	15.6569								36.6369							4.92246					4.70204																			1.37734
O70503	DHB12_MOUSE	Very-long-chain 3-oxoacyl-CoA reductase OS=Mus musculus OX=10090 GN=Hsd17b12 PE=1 SV=1	10	34970	535.928	7	25												4.39497	19.9278			18.8063			2.17027	1.10865																1.24307				2.241
Q9DCT1	AKCL2_MOUSE	1_5-anhydro-D-fructose reductase OS=Mus musculus OX=10090 GN=Akr1e2 PE=1 SV=1	6.99	34802.9	687.799	6	24.92															4.1756	9.82567	8.78284	3.86403	1.1746																				6.71015
O35593	PSDE_MOUSE	26S proteasome non-ATPase regulatory subunit 14 OS=Mus musculus OX=10090 GN=Psmd14 PE=1 SV=2	6.09	34748.2	534.109	2	6.45																		5.47158
P47962	RL5_MOUSE	60S ribosomal protein L5 OS=Mus musculus OX=10090 GN=Rpl5 PE=1 SV=3	10.25	34628.8	1234.94	10	36.36														1.31932	4.29317			3.32344	10.1283	10.2067																			6.05165
Q8BJU0	SGTA_MOUSE	Small glutamine-rich tetratricopeptide repeat-containing protein alpha OS=Mus musculus OX=10090 GN=Sgta PE=1 SV=2	4.78	34550.6	455.488	3	10.16															1.8908
Q99KB8	GLO2_MOUSE	Hydroxyacylglutathione hydrolase_ mitochondrial OS=Mus musculus OX=10090 GN=Hagh PE=1 SV=2	7.62	34540.4	264.027	2	7.44																4.35314	15.788																								3.55667
Q9CVB6	ARPC2_MOUSE	Actin-related protein 2/3 complex subunit 2 OS=Mus musculus OX=10090 GN=Arpc2 PE=1 SV=3	7.01	34471.2	270.96	4	11.67																13.0565
Q9Z204	HNRPC_MOUSE	Heterogeneous nuclear ribonucleoproteins C1/C2 OS=Mus musculus OX=10090 GN=Hnrnpc PE=1 SV=1	4.72	34441.9	6201.55	11	35.78														5.55759			57.3559	2.71937		2.37086	35.1464	114.632																12.9025			13.3648	2.00939
P35550	FBRL_MOUSE	rRNA 2'-O-methyltransferase fibrillarin OS=Mus musculus OX=10090 GN=Fbl PE=1 SV=2	10.86	34420.9	425.417	2	13.15																		7.84186	1.77315		7.45416																					2.57675
P14869	RLA0_MOUSE	60S acidic ribosomal protein P0 OS=Mus musculus OX=10090 GN=Rplp0 PE=1 SV=3	5.87	34387.6	1784.72	10	32.49																24.9207	7.45085	8.64947	2.55526	2.33024		49.5229
P10711	TCEA1_MOUSE	Transcription elongation factor A protein 1 OS=Mus musculus OX=10090 GN=Tcea1 PE=1 SV=2	8.46	34336.8	3319.4	13	52.16														15.3243	3.70132				7.01681	3.60533																		8.70968
Q9CR62	M2OM_MOUSE	Mitochondrial 2-oxoglutarate/malate carrier protein OS=Mus musculus OX=10090 GN=Slc25a11 PE=1 SV=3	10.44	34326.1	9737.03	15	59.24				0.836661				1.10961						1.21537	1.75857	110.925	3.94324	3.13521	5.84125	7.75523	6.27719	10.2957																		8.52408
P49312	ROA1_MOUSE	Heterogeneous nuclear ribonucleoprotein A1 OS=Mus musculus OX=10090 GN=Hnrnpa1 PE=1 SV=2	9.63	34310.3	4338.6	9	35.63	7.09039	19.0027	1.86633	3.71023	3.14242	4.06524	4.4812	2.42449	3.50887	12.6489	17.7989	7.75632	4.35879	2.52107	11.835	92.6655	151.239	39.5493	27.2495	18.7955	13.25	33.2508		1.37851				4.26223	11.7936	5.08577	5.89076	2.09521	1.58689	2.63321	8.04338	3.54985	4.70686	7.21947	38.731	21.0493	37.8765	9.5559
Q62277	SYPH_MOUSE	Synaptophysin OS=Mus musculus OX=10090 GN=Syp PE=1 SV=2	4.63	34309.8	2065.49	6	20.7					2.08487	3.36834	6.79712	4.8022	7.66861	18.5888	9.23106	11.0703	10.8382	30.7052	17.2257	32.5203	46.6171	23.1652	9.39256	3.78564											1.80832		1.97625	2.75918	2.66757	2.86053	3.44099	20.5763	5.66801	4.14411	5.03168	5.41478
Q9DB73	NB5R1_MOUSE	NADH-cytochrome b5 reductase 1 OS=Mus musculus OX=10090 GN=Cyb5r1 PE=1 SV=1	9.2	34306	213.69	2	6.89																4.72299																								1.62582
Q99M28	RNPS1_MOUSE	RNA-binding protein with serine-rich domain 1 OS=Mus musculus OX=10090 GN=Rnps1 PE=1 SV=1	12.35	34208.3	796.188	3	11.48													13.1286		1.21901																						3.79901
Q791V5	MTCH2_MOUSE	Mitochondrial carrier homolog 2 OS=Mus musculus OX=10090 GN=Mtch2 PE=1 SV=1	8.2	34126.5	382.982	5	17.49																9.5791
Q91VH6	MEMO1_MOUSE	Protein MEMO1 OS=Mus musculus OX=10090 GN=Memo1 PE=1 SV=1	6.75	34091.4	818.514	4	14.14																17.548																								1.81068
O35295	PURB_MOUSE	Transcriptional activator protein Pur-beta OS=Mus musculus OX=10090 GN=Purb PE=1 SV=3	5.14	34015.5	7155.54	10	56.48											10.3665			33.8568		4.64138	11.3702	4.52359	6.64817	5.56139	6.20206	9.34521																11.7212
P28663	SNAB_MOUSE	Beta-soluble NSF attachment protein OS=Mus musculus OX=10090 GN=Napb PE=1 SV=2	5.18	33899.2	1605.08	10	39.6															3.87671				1.2748	1.33156																			4.76346
Q64010	CRK_MOUSE	Adapter molecule crk OS=Mus musculus OX=10090 GN=Crk PE=1 SV=1	5.25	33871.8	311.041	2	8.55																		6.08549																								1.50051
P62996	TRA2B_MOUSE	Transformer-2 protein homolog beta OS=Mus musculus OX=10090 GN=Tra2b PE=1 SV=1	11.71	33779.8	769.622	5	23.26														4.99859	1.32864		5.10906	16.1959	2.44575	5.38709																		5.55122				2.25947
P14231	AT1B2_MOUSE	Sodium/potassium-transporting ATPase subunit beta-2 OS=Mus musculus OX=10090 GN=Atp1b2 PE=1 SV=2	8.35	33743.4	2324.46	5	16.21											3.05523	23.0574	9.67603	3.46922	7.68875	15.69	8.59076	38.9303	20.439	2.96729																3.63328	4.59462					8.31875
Q9Z130	HNRDL_MOUSE	Heterogeneous nuclear ribonucleoprotein D-like OS=Mus musculus OX=10090 GN=Hnrnpdl PE=1 SV=1	7.17	33729.9	2696.47	5	19.6											1.6239	3.53259	20.5287	6.00631	1.59799	6.19331	5.07318	2.7187	2.63838	9.32242	12.0338																7.81074	5.37795			0.599401
Q9JLZ3	AUHM_MOUSE	Methylglutaconyl-CoA hydratase_ mitochondrial OS=Mus musculus OX=10090 GN=Auh PE=1 SV=1	10.09	33680.2	1770.93	7	24.84																40.2889																								2.5842
Q9DB05	SNAA_MOUSE	Alpha-soluble NSF attachment protein OS=Mus musculus OX=10090 GN=Napa PE=1 SV=1	5.16	33645.9	3683.71	16	73.9								1.58556							8.34555	3.54224			1.16376																				3.56312
Q9CPV4	GLOD4_MOUSE	Glyoxalase domain-containing protein 4 OS=Mus musculus OX=10090 GN=Glod4 PE=1 SV=1	5.13	33601.9	2877.31	15	56.04																40.1084																								4.65322
P47911	RL6_MOUSE	60S ribosomal protein L6 OS=Mus musculus OX=10090 GN=Rpl6 PE=1 SV=3	11.37	33566.7	2347.05	9	33.45													3.31873	2.83758	17.7126	3.52835	7.2299	3.18008				6.25187
Q9Z0S1	BPNT1_MOUSE	3'(2')_5'-bisphosphate nucleotidase 1 OS=Mus musculus OX=10090 GN=Bpnt1 PE=1 SV=2	5.46	33538.2	718.342	4	14.29														3.17305	1.18004	4.95393		10.8644				16.5181																3.09058
Q6PE15	ABHDA_MOUSE	Palmitoyl-protein thioesterase ABHD10_ mitochondrial OS=Mus musculus OX=10090 GN=Abhd10 PE=1 SV=1	9	33439.7	198.334	2	5.39																	4.9507
Q9EQU5	SET_MOUSE	Protein SET OS=Mus musculus OX=10090 GN=Set PE=1 SV=1	4.01	33377.8	9158.17	7	27.68		1.04444											13.505	57.0146	2.35975	66.5096	8.0999	3.09035	1.51341	5.10003																	1.8351	46.2948		7.54424
Q64012	RALY_MOUSE	RNA-binding protein Raly OS=Mus musculus OX=10090 GN=Raly PE=1 SV=3	9.22	33359	1794.2	10	33.33														1.43879		3.89646	22.3538	2.85179	1.90591	2.20045	4.58685	27.8323																7.11038	4.22235	2.49404	5.82073
O35129	PHB2_MOUSE	Prohibitin-2 OS=Mus musculus OX=10090 GN=Phb2 PE=1 SV=1	10.39	33296.4	2626.96	14	52.51															8.38884	6.51842	6.98258	5.51097	4.47906	7.67696	17.0494																		3.27613
Q64704	STX3_MOUSE	Syntaxin-3 OS=Mus musculus OX=10090 GN=Stx3 PE=1 SV=1	5.16	33243.2	6481.1	10	41.52	9.91887		10.8081	10.3929	7.01907	5.01789	9.18312	7.52882	14.1249	11.3411	20.8468	15.5324	18.2469	12.2561	37.4046	12.344	21.0607	17.5317	11.8814	6.89692	22.0495	11.1179	18.4405	20.1132		20.7547	23.0639			21.0113	19.7294	10.1197	5.61879	6.05732	8.65759	11.7445	13.9927	13.0963	48.1816	5.70781		6.25254
P51881	ADT2_MOUSE	ADP/ATP translocase 2 OS=Mus musculus OX=10090 GN=Slc25a5 PE=1 SV=3	10.21	33159.5	10624.7	17	59.73				0.439643	0.870356	1.38776	5.34731	6.5137	12.0827	23.1861	14.3272	11.7834	7.13421	4.14037	7.48229	144.266	97.0702	16.0887	8.45772	8.18571	23.2358	36.9077									0.851089	0.876676	0.985233	1.27043	1.16083	0.862294	0.635538	0.519293		23.3447	7.85337
P48962	ADT1_MOUSE	ADP/ATP translocase 1 OS=Mus musculus OX=10090 GN=Slc25a4 PE=1 SV=4	10.19	33132.4	9624.06	18	70.81				0.509362	1.28225	2.03129	8.29881	10.7677	16.711	26.8927	19.6526	15.7562	10.4944	6.34128	10.5044	131.204	148.787	17.5012	9.89373	19.6082	35.3496	45.8702									1.2389	1.27614	1.44545	1.35163	1.8656	1.28453	0.925127	0.755914		23.2733	19.328
Q9D819	IPYR_MOUSE	Inorganic pyrophosphatase OS=Mus musculus OX=10090 GN=Ppa1 PE=1 SV=1	5.24	33123.3	2632.24	15	75.78								1.05845	2.24158				2.61395	1.6017	15.5107	47.1627	8.732	8.67646	4.84962	2.58915	7.03262	37.5393																	8.24665	14.8041	1.43244
O55126	NIPS2_MOUSE	Protein NipSnap homolog 2 OS=Mus musculus OX=10090 GN=Nipsnap2 PE=1 SV=1	9.62	33103.9	725.793	5	15.66																	15.8244																								1.84063
Q8R164	BPHL_MOUSE	Valacyclovir hydrolase OS=Mus musculus OX=10090 GN=Bphl PE=1 SV=1	9.27	33079.1	490.126	3	13.06																	8.52297
P21107	TPM3_MOUSE	Tropomyosin alpha-3 chain OS=Mus musculus OX=10090 GN=Tpm3 PE=1 SV=3	4.48	33051.1	320.274	4	14.04		3.16212								9.86747						9.24455
Q9QZE7	TSNAX_MOUSE	Translin-associated protein X OS=Mus musculus OX=10090 GN=Tsnax PE=1 SV=1	6.13	33040.6	1313.67	10	45.52																21.3287																								4.25169
Q91VR2	ATPG_MOUSE	ATP synthase subunit gamma_ mitochondrial OS=Mus musculus OX=10090 GN=Atp5f1c PE=1 SV=1	9.48	33000	5395.18	10	33.56																106.253	4.99151	3.62547	32.3593	1.09676		16.106																		12.6288
P14206	RSSA_MOUSE	40S ribosomal protein SA OS=Mus musculus OX=10090 GN=Rpsa PE=1 SV=4	4.6	32952.2	7755.85	9	46.78		3.88184											5.28746	40.5908	2.8237	9.11838		3.34423			14.8541	17.7553																5.9725
O88271	CFDP1_MOUSE	Craniofacial development protein 1 OS=Mus musculus OX=10090 GN=Cfdp1 PE=1 SV=1	4.6	32921.3	680.505	3	13.9													9.7389		2.35309				8.79766	5.15485																	5.16291
Q3UL36	ARGL1_MOUSE	Arginine and glutamate-rich protein 1 OS=Mus musculus OX=10090 GN=Arglu1 PE=1 SV=2	11.09	32887	889.731	3	11.44						0.872394								1.0509	5.55049																							1.12587
Q61937	NPM_MOUSE	Nucleophosmin OS=Mus musculus OX=10090 GN=Npm1 PE=1 SV=1	4.43	32731.2	1322.38	8	29.11							1.28662		3.32061	3.66709				2.07698	8.83182	4.49378	29.4393	2.93058	3.12033	2.23975		40.0529											2.00698	1.94586		2.04398		4.80003	16.0426		5.09742
Q9CQA3	SDHB_MOUSE	Succinate dehydrogenase [ubiquinone] iron-sulfur subunit_ mitochondrial OS=Mus musculus OX=10090 GN=Sdhb PE=1 SV=1	8.72	32612.4	1571.47	9	28.01																	37.1865		1.31948																						2.695
P23492	PNPH_MOUSE	Purine nucleoside phosphorylase OS=Mus musculus OX=10090 GN=Pnp PE=1 SV=2	5.76	32562.3	1676.19	10	47.06	1.07946	0.946398	1.35408		1.59639	0.852894	1.8065			9.59869				1.17916	2.00637	24.056		2.37029	1.85454	2.51551		5.15627	1.63445	1.61387			1.73842														1.92577
O54751	CRX_MOUSE	Cone-rod homeobox protein OS=Mus musculus OX=10090 GN=Crx PE=1 SV=1	9.46	32545.5	654.612	5	15.38																4.69173	5.23254	4.61692	10.3199	4.14099																		4.28988		1.97887	1.45435	1.9223
P42125	ECI1_MOUSE	Enoyl-CoA delta isomerase 1_ mitochondrial OS=Mus musculus OX=10090 GN=Eci1 PE=1 SV=2	9.33	32535.7	1030.45	6	26.64																	31.1655			1.53368																					2.97464
Q60932	VDAC1_MOUSE	Voltage-dependent anion-selective channel protein 1 OS=Mus musculus OX=10090 GN=Vdac1 PE=1 SV=3	8.7	32522.6	9254.37	15	72.97		1.11562								4.05944	2.70296			1.20089	7.51555	176.449	26.4477	18.6763	22.1906	4.97487	6.03929	35.4798																	4.03287	24.8424	1.89071
Q8CCS6	PABP2_MOUSE	Polyadenylate-binding protein 2 OS=Mus musculus OX=10090 GN=Pabpn1 PE=1 SV=3	4.94	32410.7	1606.95	4	11.92												6.57003	8.21979							1.53566																6.56147	1.68498
Q6PFR5	TRA2A_MOUSE	Transformer-2 protein homolog alpha OS=Mus musculus OX=10090 GN=Tra2a PE=1 SV=1	11.74	32373.3	1119.18	5	21.35														2.92388	1.80417		2.04471	5.81519	1.17199	4.53359																		4.58054
Q60930	VDAC2_MOUSE	Voltage-dependent anion-selective channel protein 2 OS=Mus musculus OX=10090 GN=Vdac2 PE=1 SV=2	7.38	32360.2	4022.92	12	48.47		0.942816					1.27511	1.79396	2.958	5.10674	4.99309	3.41449	4.02203	2.09284	5.32001	113.608	19.0521	8.11034	4.16699	1.42172	5.45498	19.1713																		12.2879
Q6PER3	MARE3_MOUSE	Microtubule-associated protein RP/EB family member 3 OS=Mus musculus OX=10090 GN=Mapre3 PE=1 SV=1	5.2	32251.4	941.81	8	32.38															2.62387	27.6642																								8.9044
Q9QZD8	DIC_MOUSE	Mitochondrial dicarboxylate carrier OS=Mus musculus OX=10090 GN=Slc25a10 PE=1 SV=2	9.61	32171.2	553.561	4	13.94																	9.59634
Q8BX10	PGAM5_MOUSE	Serine/threonine-protein phosphatase PGAM5_ mitochondrial OS=Mus musculus OX=10090 GN=Pgam5 PE=1 SV=1	9.39	32165.4	594.535	5	16.32																9.47491
Q9CY50	SSRA_MOUSE	Translocon-associated protein subunit alpha OS=Mus musculus OX=10090 GN=Ssr1 PE=1 SV=1	4.14	32065.1	325.872	3	11.89															2.56758				6.75899	2.20639
Q9R0P3	ESTD_MOUSE	S-formylglutathione hydrolase OS=Mus musculus OX=10090 GN=Esd PE=1 SV=1	6.78	31889.9	1417.8	5	28.72															1.12309	20.2452	6.1107	2.3681	1.95613	1.12351																				4.14512
Q8BH95	ECHM_MOUSE	Enoyl-CoA hydratase_ mitochondrial OS=Mus musculus OX=10090 GN=Echs1 PE=1 SV=1	8.59	31873.6	1113.17	8	32.07	7.887	25.2868	6.63838	4.85002	5.3975	2.84524	17.1643	13.6608	6.23906	114.875	20.4207	12.6316					20.3552			2.11723				3.07694	2.33814	3.7979		1.567	18.7887	5.56015	9.53042	5.52476			16.6851	7.0924	3.95387	2.48898			2.24131
Q62189	SNRPA_MOUSE	U1 small nuclear ribonucleoprotein A OS=Mus musculus OX=10090 GN=Snrpa PE=1 SV=3	10.44	31835.5	1011.74	7	26.83																17.7517	7.8424	8.11763	3.19973	7.89625	10.7395																			10.8444	2.11075	1.64297
Q8VBT0	TMX1_MOUSE	Thioredoxin-related transmembrane protein 1 OS=Mus musculus OX=10090 GN=Tmx1 PE=1 SV=1	5.02	31795.1	1511.94	3	11.15																16.85	18.742																							4.63807	7.71499
P24668	MPRD_MOUSE	Cation-dependent mannose-6-phosphate receptor OS=Mus musculus OX=10090 GN=M6pr PE=1 SV=1	5.09	31685.7	490.112	3	11.15														3.14064
P47757	CAPZB_MOUSE	F-actin-capping protein subunit beta OS=Mus musculus OX=10090 GN=Capzb PE=1 SV=3	5.35	31630.7	590.256	4	19.86		2.22617								6.56183					1.12808	18.2784																								2.41929
P25444	RS2_MOUSE	40S ribosomal protein S2 OS=Mus musculus OX=10090 GN=Rps2 PE=1 SV=3	10.89	31516.5	878.712	9	33.11															1.22301	31.9496	5.28402	3.42302				5.77872																		2.4554
Q7TQI3	OTUB1_MOUSE	Ubiquitin thioesterase OTUB1 OS=Mus musculus OX=10090 GN=Otub1 PE=1 SV=2	4.66	31498.2	1130.4	4	18.45															1.9714				5.90205	3.69086
P14148	RL7_MOUSE	60S ribosomal protein L7 OS=Mus musculus OX=10090 GN=Rpl7 PE=1 SV=2	11.53	31476.7	1694.03	11	34.81														3.3682	7.94887	39.5643																								3.98349
Q9R0U0	SRS10_MOUSE	Serine/arginine-rich splicing factor 10 OS=Mus musculus OX=10090 GN=Srsf10 PE=1 SV=2	11.77	31357.6	1005.1	3	14.5																		3.53026	3.1036	1.33949		10.9336																				1.8775
O35658	C1QBP_MOUSE	Complement component 1 Q subcomponent-binding protein_ mitochondrial OS=Mus musculus OX=10090 GN=C1qbp PE=1 SV=1	4.63	31355.1	632.25	2	5.04																36.8619																								7.59425
Q8K4Z3	NNRE_MOUSE	NAD(P)H-hydrate epimerase OS=Mus musculus OX=10090 GN=Naxe PE=1 SV=1	7.64	31315.1	601.939	3	13.48																	23.0355		1.80201																						2.79099
Q9CRC9	GNPI2_MOUSE	Glucosamine-6-phosphate isomerase 2 OS=Mus musculus OX=10090 GN=Gnpda2 PE=1 SV=1	6.48	31311.9	424.865	3	11.96																8.93085
O08807	PRDX4_MOUSE	Peroxiredoxin-4 OS=Mus musculus OX=10090 GN=Prdx4 PE=1 SV=1	6.79	31280.7	2677.42	2	5.47		7.76222								10.8164								21.8948	3.87479	0.501624		2.90968
Q9EST5	AN32B_MOUSE	Acidic leucine-rich nuclear phosphoprotein 32 family member B OS=Mus musculus OX=10090 GN=Anp32b PE=1 SV=1	3.68	31249.9	2398.38	6	26.84							1.34593		3.79643		2.55579		1.63281	2.17209	2.24265	62.8949	5.27715														1.33172	1.99459	2.88774	2.14247	1.43102		1.19028	1.14917		21.7962	1.86001
Q60931	VDAC3_MOUSE	Voltage-dependent anion-selective channel protein 3 OS=Mus musculus OX=10090 GN=Vdac3 PE=1 SV=1	9.06	31094.9	2876.05	9	36.04																67.2354	7.59083	2.88243		1.19187																				3.65848
Q8BL97	SRSF7_MOUSE	Serine/arginine-rich splicing factor 7 OS=Mus musculus OX=10090 GN=Srsf7 PE=1 SV=1	12.37	31045.7	3075.2	4	16.48											0.879324			1.14296	13.2805	36.6518	4.04934	23.1271	10.7569	0.417974		13.2512								0.589624	0.593128	0.806042	0.960125		0.621092	0.611964	0.623201	0.600247		11.2505	0.716431	6.57216
O35326	SRSF5_MOUSE	Serine/arginine-rich splicing factor 5 OS=Mus musculus OX=10090 GN=Srsf5 PE=1 SV=2	12.05	31005.5	2626.84	4	24.54														9.40711	2.78024																							4.39368	2.43049
Q99020	ROAA_MOUSE	Heterogeneous nuclear ribonucleoprotein A/B OS=Mus musculus OX=10090 GN=Hnrnpab PE=1 SV=1	8.16	30945.4	8423.77	10	32.28								1.57805	3.25249	3.59294	3.22583	4.4825	5.79849	34.4054	6.25441	23.2827	14.7259	4.4152	3.4274	3.98875	9.01372										1.23185	1.61489	2.95348	2.28464	2.40154	3.9722	11.3146	15.7618		6.96468	2.57563
P48758	CBR1_MOUSE	Carbonyl reductase [NADPH] 1 OS=Mus musculus OX=10090 GN=Cbr1 PE=1 SV=3	8.41	30926.4	2507.04	11	48.74								1.14059						1.21157	5.14981	30.7087	7.63289		2.00326	1.02146																			5.81305	3.95774
O55023	IMPA1_MOUSE	Inositol monophosphatase 1 OS=Mus musculus OX=10090 GN=Impa1 PE=1 SV=1	4.9	30835.5	2375.48	8	33.21		3.0496						1.11994			2.41937			1.09538	1.13608	32.3004	22.3664		2.90639																					9.52816	3.05686
Q9CX86	ROA0_MOUSE	Heterogeneous nuclear ribonucleoprotein A0 OS=Mus musculus OX=10090 GN=Hnrnpa0 PE=1 SV=1	9.68	30701.5	905.41	3	16.72															6.44975	35.5717	28.3044	8.04103	2.86021	3.28631		25.8865																	30.0477	11.3697	8.47357	1.87377
G3X9C2	FBX50_MOUSE	F-box only protein 50 OS=Mus musculus OX=10090 GN=Nccrp1 PE=1 SV=2	6.75	30521.6	1341.55	3	8.65	0.944426	10.8795								27.0681									4.31109
Q9CZ04	CSN7A_MOUSE	COP9 signalosome complex subunit 7a OS=Mus musculus OX=10090 GN=Cops7a PE=1 SV=2	7.97	30395.6	676.739	5	21.09														1.68496	1.33491	18.1476	5.50622		1.22712				0.993122	1.29395		1.13937	2.04035	1.52442	1.9718	1.2582										2.29555
Q9DCT2	NDUS3_MOUSE	NADH dehydrogenase [ubiquinone] iron-sulfur protein 3_ mitochondrial OS=Mus musculus OX=10090 GN=Ndufs3 PE=1 SV=2	6.81	30320.4	5770.34	7	34.22																	106.107																								6.76442
P70195	PSB7_MOUSE	Proteasome subunit beta type-7 OS=Mus musculus OX=10090 GN=Psmb7 PE=1 SV=1	7.99	30233.7	657.947	4	14.44										3.92351							18.4432	2.32651	2.11428																						4.53563
Q91WN1	DNJC9_MOUSE	DnaJ homolog subfamily C member 9 OS=Mus musculus OX=10090 GN=Dnajc9 PE=1 SV=2	5.63	30230.1	2252.79	8	32.05															8.17535	4.80402						19.9227																		2.05008
P12970	RL7A_MOUSE	60S ribosomal protein L7a OS=Mus musculus OX=10090 GN=Rpl7a PE=1 SV=2	11.26	30147.7	1085.49	5	18.8															1.18803	14.9087
P97351	RS3A_MOUSE	40S ribosomal protein S3a OS=Mus musculus OX=10090 GN=Rps3a PE=1 SV=3	10.43	30113	2694.76	11	43.94															4.0627	47.1014				1.37218																				3.84157
O35621	PMM1_MOUSE	Phosphomannomutase 1 OS=Mus musculus OX=10090 GN=Pmm1 PE=1 SV=1	5.17	30060	226.512	2	9.16																7.17825	2.14
Q8VI64	HUMMR_MOUSE	Protein MGARP OS=Mus musculus OX=10090 GN=Mgarp PE=1 SV=1	3.95	30039.2	1116.71	3	21.91					2.55623	3.42938	12.4185	11.9297	11.1617	14.5849	15.5908	27.0325	14.3793	14.2369	22.3079	34.0958	4.37259	6.18069		3.6727	5.70122										2.63577	1.49594	1.79566	1.25729	1.46558	4.53847	33.333	2.04626		4.57443
Q99LD8	DDAH2_MOUSE	N(G)_N(G)-dimethylarginine dimethylaminohydrolase 2 OS=Mus musculus OX=10090 GN=Ddah2 PE=1 SV=1	5.62	29988	3044.33	9	44.91																																								3.31327	6.89046
P67778	PHB_MOUSE	Prohibitin OS=Mus musculus OX=10090 GN=Phb PE=1 SV=1	5.44	29877.1	2398.72	10	54.41																25.4289	6.68129			1.08784																				3.01426
P97822	AN32E_MOUSE	Acidic leucine-rich nuclear phosphoprotein 32 family member E OS=Mus musculus OX=10090 GN=Anp32e PE=1 SV=2	3.55	29850.6	9229.08	9	46.15							2.15936	3.90929	5.88671	4.61141	3.38092	4.61066	3.49336	2.50038	5.1638	153.126	14.7661	6.61514												1.72295	2.84364	2.27888	3.74031	3.25085	3.26002	2.72913	2.06621	1.57318	5.35923	57.5099	5.64251	2.3839
Q9R1P4	PSA1_MOUSE	Proteasome subunit alpha type-1 OS=Mus musculus OX=10090 GN=Psma1 PE=1 SV=1	6.02	29831.7	1161.78	11	53.61		1.58807								4.40545						36.5406																								8.20892
P62702	RS4X_MOUSE	40S ribosomal protein S4_ X isoform OS=Mus musculus OX=10090 GN=Rps4x PE=1 SV=2	10.84	29825.9	2815.07	10	41.83							1.30754	1.81555	2.52947		3.04859				1.42084	33.1744	6.51683					9.23165																		3.17361
Q6NZB0	DNJC8_MOUSE	DnaJ homolog subfamily C member 8 OS=Mus musculus OX=10090 GN=Dnajc8 PE=1 SV=2	9.71	29812.6	2614.66	9	27.67	1.66593	1.44646	1.9861	1.67005	1.41207	1.44636	2.0816	1.47666							18.6632	20.4026	6.22557	4.14964	3.35641	1.7665		15.3384	2.47342	2.33318	2.47838		2.43027	2.61363		2.12509	1.71188	1.81802	1.94166	1.88593	2.01593		1.85547		12.301	2.72587	1.83186
Q9R1P0	PSA4_MOUSE	Proteasome subunit alpha type-4 OS=Mus musculus OX=10090 GN=Psma4 PE=1 SV=1	7.72	29756	1520.63	7	25.29		2.25721								5.40641						8.04644	33.483																							3.23725	4.37744
Q9CR68	UCRI_MOUSE	Cytochrome b-c1 complex subunit Rieske_ mitochondrial OS=Mus musculus OX=10090 GN=Uqcrfs1 PE=1 SV=1	8.92	29652.8	4198.51	9	33.21																		58.122	7.28617	1.28896																						6.09743
Q9D8X1	CUTC_MOUSE	Copper homeostasis protein cutC homolog OS=Mus musculus OX=10090 GN=Cutc PE=1 SV=1	7.12	29402.8	409.128	2	7.72																	11.3608																								3.16789
Q78IK4	MIC27_MOUSE	MICOS complex subunit Mic27 OS=Mus musculus OX=10090 GN=Apool PE=1 SV=1	9.78	29374.8	625.699	5	22.26																8.45392
P62259	1433E_MOUSE	14-3-3 protein epsilon OS=Mus musculus OX=10090 GN=Ywhae PE=1 SV=1	4.44	29345	21074.1	17	67.84					0.226297	0.583575	1.97923	2.8916	5.72623	4.51142	6.62519	4.0746	4.22278	3.58594	6.48572	236.462	26.4765	4.27075	7.81565	18.8509	5.75965	14.1783								0.671072	0.895815	1.55781	2.03907	2.08797	2.72928	1.32583	1.89346	1.55894	4.8984	64.6218	6.3292
O70152	DPM1_MOUSE	Dolichol-phosphate mannosyltransferase subunit 1 OS=Mus musculus OX=10090 GN=Dpm1 PE=1 SV=1	9.93	29231.8	569.033	3	13.85																	7.37804																								3.25595
P99026	PSB4_MOUSE	Proteasome subunit beta type-4 OS=Mus musculus OX=10090 GN=Psmb4 PE=1 SV=1	5.32	29230.2	897.157	6	36.36		2.59476								5.3508								32.151																								7.26325
Q9DCC4	P5CR3_MOUSE	Pyrroline-5-carboxylate reductase 3 OS=Mus musculus OX=10090 GN=Pycr3 PE=1 SV=2	6.93	29177.6	487.164	2	10.95																30.1837	12.824					6.06892																		5.30476
P00920	CAH2_MOUSE	Carbonic anhydrase 2 OS=Mus musculus OX=10090 GN=Ca2 PE=1 SV=4	6.57	29146.6	5182.3	11	60.38	1.73305	93.5009	2.61462	4.63513	3.04472	2.16954	11.0022	2.98649	6.04347	101.521	16.5693	8.74618	3.84409	2.4628	3.49283	110.657	132.29	5.13818	2.83289			4.43288		3.94908		7.5486	1.45004	1.22285	9.5454	1.84455	19.1748	1.80119	1.85841	2.0539	5.10857	3.43027	1.5699	1.14705		53.7204	13.5693
P17918	PCNA_MOUSE	Proliferating cell nuclear antigen OS=Mus musculus OX=10090 GN=Pcna PE=1 SV=2	4.46	29127.1	342.758	2	7.66															2.0863				1.17748
Q9CQQ7	AT5F1_MOUSE	ATP synthase F(0) complex subunit B1_ mitochondrial OS=Mus musculus OX=10090 GN=Atp5pb PE=1 SV=1	9.5	29062.9	6745.57	9	46.48																		70.7986	2.25838																							8.81187
Q9DBJ1	PGAM1_MOUSE	Phosphoglycerate mutase 1 OS=Mus musculus OX=10090 GN=Pgam1 PE=1 SV=3	6.82	28946.1	18770.3	12	66.54							1.61333	2.91327	4.5967	7.78935	3.6778	4.25587	3.77093	2.27248	3.41522	5.60739	271.031					12.6243									2.01217	1.97326	2.10689	2.40287	4.57286	1.93935	2.00701	1.39171		5.34921	107.037
Q3UGR5	HDHD2_MOUSE	Haloacid dehalogenase-like hydrolase domain-containing protein 2 OS=Mus musculus OX=10090 GN=Hdhd2 PE=1 SV=2	5.65	28901.3	812.703	4	33.2																33.5054
P57759	ERP29_MOUSE	Endoplasmic reticulum resident protein 29 OS=Mus musculus OX=10090 GN=Erp29 PE=1 SV=2	5.82	28880.3	563.956	5	20.61																	8.60834																								1.54012
P62754	RS6_MOUSE	40S ribosomal protein S6 OS=Mus musculus OX=10090 GN=Rps6 PE=1 SV=1	11.5	28851.8	520.337	4	16.47														1.03642	3.13045	14.5938
O35381	AN32A_MOUSE	Acidic leucine-rich nuclear phosphoprotein 32 family member A OS=Mus musculus OX=10090 GN=Anp32a PE=1 SV=1	3.77	28708.7	13381.6	7	37.25						1.27765	1.89975	3.42896	8.3854	8.01847	4.54233	6.03605	3.71599	2.01184	1.7794	172.565	16.1433	8.49845												1.94569	1.70307	2.84511	3.73405	4.29379	2.34255	3.13115	2.35234	1.74441		69.3019	3.73532
O55234	PSB5_MOUSE	Proteasome subunit beta type-5 OS=Mus musculus OX=10090 GN=Psmb5 PE=1 SV=3	6.64	28703.6	2892.9	9	37.5		1.33051																25.0372	6.64779			5.68199																				5.97674
O70435	PSA3_MOUSE	Proteasome subunit alpha type-3 OS=Mus musculus OX=10090 GN=Psma3 PE=1 SV=3	5.13	28633.4	815.112	6	23.92		1.61434								5.19015						15.3497	10.6283					5.88386																		4.19764	2.17286
P61982	1433G_MOUSE	14-3-3 protein gamma OS=Mus musculus OX=10090 GN=Ywhag PE=1 SV=2	4.61	28473.7	4862.84	7	32.39					0.288363	0.743629	2.11938	2.22701	6.59367	6.45183	7.33216	5.19212	5.15395	2.26558	2.10382	30.2938	79.5515	1.63399	1.40925	2.99359	4.27076	8.69252								0.225889	0.30154	0.430767	0.556634	0.818259	0.5679	0.391304	0.618102	0.323885		4.05226	10.2293
P57784	RU2A_MOUSE	U2 small nuclear ribonucleoprotein A' OS=Mus musculus OX=10090 GN=Snrpa1 PE=1 SV=2	9.05	28471.5	1032.42	9	42.75																16.0802	4.01856																							6.47602
Q9D172	GAL3A_MOUSE	Glutamine amidotransferase-like class 1 domain-containing protein 3A_ mitochondrial OS=Mus musculus OX=10090 GN=Gatd3a PE=1 SV=1	9.04	28432.6	758.163	4	19.92																	17.8594	8.07897
P68510	1433F_MOUSE	14-3-3 protein eta OS=Mus musculus OX=10090 GN=Ywhah PE=1 SV=2	4.61	28382.9	2145.32	8	32.11		2.55268			0.0515587	0.132959	0.378941	0.546356	1.17893	1.15357	1.31097	0.92834	0.921515	0.405081	0.513119	7.68323	14.4143	0.292153	0.25197	0.535248	0.763602	1.5542								0.0709113	0.0946597	0.135227	0.174739	0.256868	0.178276	0.122838	0.194035	0.101674		1.5766	2.42379
Q9CR67	TMM33_MOUSE	Transmembrane protein 33 OS=Mus musculus OX=10090 GN=Tmem33 PE=1 SV=1	9.96	28373.4	626.567	2	8.5																		8.82456
P57746	VATD_MOUSE	V-type proton ATPase subunit D OS=Mus musculus OX=10090 GN=Atp6v1d PE=1 SV=1	10.09	28369.1	4876.73	11	59.11		3.35134														58.976				2.19203																				9.4125
P20108	PRDX3_MOUSE	Thioredoxin-dependent peroxide reductase_ mitochondrial OS=Mus musculus OX=10090 GN=Prdx3 PE=1 SV=1	7.39	28355.2	4707.71	7	30.74																		37.3439	8.30858																							1.68299
Q9QW08	PHOS_MOUSE	Phosducin OS=Mus musculus OX=10090 GN=Pdc PE=2 SV=1	4.38	28301.5	13859.7	8	44.67												3.54473			1.40885	110.425			1.97864	2.06868	33.2571										1.4368	1.8644	2.14275	1.96604	2.23355	2.03494	2.27268	1.49498	4.75921	105.12	1.32162
Q9CQE8	RTRAF_MOUSE	RNA transcription_ translation and transport factor protein OS=Mus musculus OX=10090 GN=RTRAF PE=1 SV=1	6.48	28266.3	3958.1	11	54.51	4.27229	5.21907	6.61128	3.67837	6.73202	3.18436	9.52203	2.79749	3.5206	4.38691	6.74633	3.57912	5.14849	3.09893	5.9062	4.58755	47.1481	6.3536	12.5437	10.1254	10.3006	6.50211	10.7208	12.4463	7.2949	11.2982	10.8868			10.3028	6.3664	9.51318	6.48716	4.95454	5.48645	5.69916	7.35367			7.38818	8.84295	5.99955
P62918	RL8_MOUSE	60S ribosomal protein L8 OS=Mus musculus OX=10090 GN=Rpl8 PE=1 SV=2	11.63	28252.8	1140.17	4	16.34																22.6657	4.47804	4.09602	3.83721	3.64397																				2.97967
Q64105	SPRE_MOUSE	Sepiapterin reductase OS=Mus musculus OX=10090 GN=Spr PE=1 SV=1	5.41	28225.2	620.879	7	32.57																	18.5926		1.6554																						5.32322
P40630	TFAM_MOUSE	Transcription factor A_ mitochondrial OS=Mus musculus OX=10090 GN=Tfam PE=1 SV=2	10.29	28215.7	401.097	2	6.17																		7.13603
Q9CQV8	1433B_MOUSE	14-3-3 protein beta/alpha OS=Mus musculus OX=10090 GN=Ywhab PE=1 SV=3	4.57	28200.5	7499.93	9	45.12					0.270637	0.697919	1.9891	2.06345	6.18836	4.40709	6.88146	4.87296	4.83714	2.12631	1.94773	40.3302	86.6245	1.53355	1.32262	2.80958	5.46496	8.15819								0.346189	0.462128	0.660175	0.853074	1.25403	0.87034	0.599696	0.947278	0.496372		5.73082	19.6396
Q9WV55	VAPA_MOUSE	Vesicle-associated membrane protein-associated protein A OS=Mus musculus OX=10090 GN=Vapa PE=1 SV=2	8.6	28083.4	733.031	6	28.11																14.6586	3.48224			2.59179																				5.44567	1.86943
P68254	1433T_MOUSE	14-3-3 protein theta OS=Mus musculus OX=10090 GN=Ywhaq PE=1 SV=1	4.49	28063.5	10202	11	50.61		1.36632	1.3261	1.16512	0.901822	0.585336	1.50266	1.98307	3.72015	4.13267	4.76918	2.54507	2.80757	1.54145	2.0362	14.8456	104.827	0.672178	1.00062	1.25494	1.75687	3.57587	1.46745	1.63017		1.78995	1.97942	2.11456	2.09065	0.214795	0.569258	0.858132	0.529296	0.778072	0.540009	0.372086	1.09658	0.604616		4.77563	11.9503
Q9Z2U0	PSA7_MOUSE	Proteasome subunit alpha type-7 OS=Mus musculus OX=10090 GN=Psma7 PE=1 SV=1	8.74	28026	3939.38	11	54.03		1.1574								3.62075							62.1478																								15.6908
Q61335	BAP31_MOUSE	B-cell receptor-associated protein 31 OS=Mus musculus OX=10090 GN=Bcap31 PE=1 SV=4	9.26	28013.6	337.316	3	14.29																	15.5658																								3.58985
Q9Z2M7	PMM2_MOUSE	Phosphomannomutase 2 OS=Mus musculus OX=10090 GN=Pmm2 PE=1 SV=1	6.01	27998.8	632.555	3	12.4																	6.01315																								1.31098
Q9CXS4	CENPV_MOUSE	Centromere protein V OS=Mus musculus OX=10090 GN=Cenpv PE=1 SV=2	10.43	27997.3	1152.94	6	23.41																29.5245
P63101	1433Z_MOUSE	14-3-3 protein zeta/delta OS=Mus musculus OX=10090 GN=Ywhaz PE=1 SV=1	4.53	27942.3	14242.4	12	63.27					0.153429	0.395663	2.74793	4.73727	11.5419	15.623	11.574	8.20436	7.422	3.62334	5.48487	35.3622	279.863	5.2301	3.19652	1.67415	2.27235	4.51893								0.449343	0.599829	0.856888	1.10726	1.6553	1.64841	0.99467	1.22954	0.644277		10.1569	49.6431
Q6PDM2	SRSF1_MOUSE	Serine/arginine-rich splicing factor 1 OS=Mus musculus OX=10090 GN=Srsf1 PE=1 SV=3	10.75	27858.7	2678.13	11	38.31			1.1233	1.19208	1.51581	1.2556	1.98642	1.49106	3.87002	3.66709	2.25985		3.39483	2.50762	10.0518	30.0535	25.3304	22.2248	6.57852	4.50724	5.14195	11.282							1.51644		1.95957		2.11201	1.7783			1.51307	1.72428	11.899	7.26241	4.19463	3.72639
Q9DCW4	ETFB_MOUSE	Electron transfer flavoprotein subunit beta OS=Mus musculus OX=10090 GN=Etfb PE=1 SV=3	8.25	27851.4	3463.39	12	54.9																	45.1056																								3.09735
Q9QUM9	PSA6_MOUSE	Proteasome subunit alpha type-6 OS=Mus musculus OX=10090 GN=Psma6 PE=1 SV=1	6.39	27828.7	1892.47	8	37.8		1.88444								5.03723							48.6433	3.36174				6.81754																			9.24238
Q9D6J6	NDUV2_MOUSE	NADH dehydrogenase [ubiquinone] flavoprotein 2_ mitochondrial OS=Mus musculus OX=10090 GN=Ndufv2 PE=1 SV=2	7.19	27627.6	1060.01	8	41.94																		11.2634
Q99KF1	TMED9_MOUSE	Transmembrane emp24 domain-containing protein 9 OS=Mus musculus OX=10090 GN=Tmed9 PE=1 SV=2	8.7	27241.3	1762.63	6	28.09																		14.828																								4.70558
Q9Z2R6	U119A_MOUSE	Protein unc-119 homolog A OS=Mus musculus OX=10090 GN=Unc119 PE=1 SV=1	5.77	27181.5	2884.3	10	64.17															1.69562	70.1491		5.13453	1.91168	5.92797																				16.8416
Q9QY76	VAPB_MOUSE	Vesicle-associated membrane protein-associated protein B OS=Mus musculus OX=10090 GN=Vapb PE=1 SV=3	7.84	27174.4	276.922	2	10.7																5.24662	13.0986																							2.94103	2.49424
P17751	TPIS_MOUSE	Triosephosphate isomerase OS=Mus musculus OX=10090 GN=Tpi1 PE=1 SV=5	7.1	27054.8	16634.4	13	82.73		2.19214				1.27736	4.29292	5.14344	9.98015	24.7068	12.4041	10.5654	8.75508	6.0627	7.03228	16.4193	412.943	45.247	6.0425	6.709	6.92132	8.37929								2.06609	2.53787	2.65333	3.3565	3.72172	4.50371	3.7977	3.03182	3.11247	4.94752	3.82692	92.9785	6.96505
O55135	IF6_MOUSE	Eukaryotic translation initiation factor 6 OS=Mus musculus OX=10090 GN=Eif6 PE=1 SV=2	4.43	27024.3	731.936	4	31.02		2.29243								6.09637							4.50252																								1.35731
O08583	THOC4_MOUSE	THO complex subunit 4 OS=Mus musculus OX=10090 GN=Alyref PE=1 SV=3	11.68	26940	2970.91	5	35.29																55.7787	7.11063		1.23982																					27.3435	4.45507
Q8BGT7	SPF30_MOUSE	Survival of motor neuron-related-splicing factor 30 OS=Mus musculus OX=10090 GN=Smndc1 PE=1 SV=1	7.12	26924.3	273.767	2	9.24																5.2248																								4.08956
P62908	RS3_MOUSE	40S ribosomal protein S3 OS=Mus musculus OX=10090 GN=Rps3 PE=1 SV=1	10.24	26845.4	6321.85	16	73.25															1.09811	74.012																								8.60994
P50171	DHB8_MOUSE	Estradiol 17-beta-dehydrogenase 8 OS=Mus musculus OX=10090 GN=Hsd17b8 PE=1 SV=2	6.13	26816.5	414.193	3	15.06																7.125
Q9R0Q9	MPU1_MOUSE	Mannose-P-dolichol utilization defect 1 protein OS=Mus musculus OX=10090 GN=Mpdu1 PE=1 SV=1	8.95	26782.7	956.208	2	8.1																			9.97687
Q9CXW3	CYBP_MOUSE	Calcyclin-binding protein OS=Mus musculus OX=10090 GN=Cacybp PE=1 SV=1	8.14	26624.3	1565.32	10	58.08																	36.8211																								7.11877
O09061	PSB1_MOUSE	Proteasome subunit beta type-1 OS=Mus musculus OX=10090 GN=Psmb1 PE=1 SV=1	7.83	26600.3	4042.2	11	53.33		1.43407					4.20923	4.11457		4.06098								40.3095																								9.71889
Q8BHC4	DCAKD_MOUSE	Dephospho-CoA kinase domain-containing protein OS=Mus musculus OX=10090 GN=Dcakd PE=1 SV=1	10.02	26590.2	649.665	5	23.38																		6.53306																								1.50424
Q9Z2U1	PSA5_MOUSE	Proteasome subunit alpha type-5 OS=Mus musculus OX=10090 GN=Psma5 PE=1 SV=1	4.54	26582.2	1659.37	8	45.64		1.37259								3.74741							43.9393																								9.62344
Q9CRB9	MIC19_MOUSE	MICOS complex subunit Mic19 OS=Mus musculus OX=10090 GN=Chchd3 PE=1 SV=1	8.54	26562.7	2311.47	4	22.03																	45.2613																								5.13331
Q9D273	MMAB_MOUSE	Corrinoid adenosyltransferase OS=Mus musculus OX=10090 GN=Mmab PE=1 SV=1	9.65	26558.3	1618.32	5	24.89																		6.91461
P51859	HDGF_MOUSE	Hepatoma-derived growth factor OS=Mus musculus OX=10090 GN=Hdgf PE=1 SV=2	4.6	26382.8	3969.47	13	69.2								0.590593					2.85269	13.1928	27.3804		4.12195	3.39457	0.651249	3.17204		18.6792												0.326116		1.45842	1.77354	8.24083	8.62951	0.391611	1.20755
Q3UBX0	TM109_MOUSE	Transmembrane protein 109 OS=Mus musculus OX=10090 GN=Tmem109 PE=1 SV=2	10.59	26363.2	1681.21	3	13.17																			14.8101
Q62348	TSN_MOUSE	Translin OS=Mus musculus OX=10090 GN=Tsn PE=1 SV=1	6.03	26315	1968.92	3	23.25																	20.074	7.20388																							4.85701	3.90556
Q9CQF3	CPSF5_MOUSE	Cleavage and polyadenylation specificity factor subunit 5 OS=Mus musculus OX=10090 GN=Nudt21 PE=1 SV=1	9.22	26297.3	1428.8	7	44.93																	36.7584	2.61104																							12.1494
Q91YJ3	THYN1_MOUSE	Thymocyte nuclear protein 1 OS=Mus musculus OX=10090 GN=Thyn1 PE=1 SV=1	9.66	26291.9	697.189	8	38.94																21.0752	9.51349																							3.83904	2.6495
Q3UUI3	THEM4_MOUSE	Acyl-coenzyme A thioesterase THEM4 OS=Mus musculus OX=10090 GN=Them4 PE=1 SV=1	10.23	26259.4	450.419	3	12.61																		6.54109
Q9D287	SPF27_MOUSE	Pre-mRNA-splicing factor SPF27 OS=Mus musculus OX=10090 GN=Bcas2 PE=1 SV=1	5.37	26245.6	1942.91	4	15.56																	9.90141																								3.24677
P50518	VATE1_MOUSE	V-type proton ATPase subunit E 1 OS=Mus musculus OX=10090 GN=Atp6v1e1 PE=1 SV=2	8.95	26214.5	10788.8	12	58.41															1.77955	118.751				1.96861																				21.8403
P00405	COX2_MOUSE	Cytochrome c oxidase subunit 2 OS=Mus musculus OX=10090 GN=Mtco2 PE=1 SV=1	4.41	26147.6	3946.59	5	27.75									2.64814		3.10841			1.68289	1.5967		4.90928	59.4425	19.7171	8.14757		15.4036																				14.742
Q9Z1L4	XLRS1_MOUSE	Retinoschisin OS=Mus musculus OX=10090 GN=Rs1 PE=1 SV=1	5.32	26145.3	7542.46	9	41.07																		4.61145	31.1352	66.5897	6.11859	7.0769
P49722	PSA2_MOUSE	Proteasome subunit alpha type-2 OS=Mus musculus OX=10090 GN=Psma2 PE=1 SV=3	7.32	26040.7	2868.23	7	40.6		1.08339								3.78449								33.0089																								6.29858
Q61205	PA1B3_MOUSE	Platelet-activating factor acetylhydrolase IB subunit alpha1 OS=Mus musculus OX=10090 GN=Pafah1b3 PE=1 SV=1	6.49	25967.5	763.305	3	14.66																	10.1782																								3.10486
O55100	SNG1_MOUSE	Synaptogyrin-1 OS=Mus musculus OX=10090 GN=Syngr1 PE=1 SV=2	4.29	25880.9	1624.76	2	10.26							1.73432	1.53768	2.76022		3.89049	4.27931	2.7838	2.03975	2.45201	17.2997	49.6972	7.60549	2.28109	4.0903															1.38626	1.40576				7.47833	10.8059	1.44203
Q8BVI4	DHPR_MOUSE	Dihydropteridine reductase OS=Mus musculus OX=10090 GN=Qdpr PE=1 SV=2	7.85	25798.4	2781	8	52.7																	59.6821		1.81702																						3.66373
Q61206	PA1B2_MOUSE	Platelet-activating factor acetylhydrolase IB subunit alpha2 OS=Mus musculus OX=10090 GN=Pafah1b2 PE=1 SV=2	5.52	25752.5	655.703	3	14.85																3.9555	29.8009																								5.60641
Q9D1C8	VPS28_MOUSE	Vacuolar protein sorting-associated protein 28 homolog OS=Mus musculus OX=10090 GN=Vps28 PE=1 SV=1	5.22	25737.4	575.524	3	11.31																		4.84855																								1.49927
Q60692	PSB6_MOUSE	Proteasome subunit beta type-6 OS=Mus musculus OX=10090 GN=Psmb6 PE=1 SV=3	4.79	25606.9	1970.96	5	21.85		1.77371																33.1286	2.79999																							8.23165
Q9WTP7	KAD3_MOUSE	GTP:AMP phosphotransferase AK3_ mitochondrial OS=Mus musculus OX=10090 GN=Ak3 PE=1 SV=3	9.34	25483.4	420.502	3	15.42																	6.88215																								1.36232
Q62093	SRSF2_MOUSE	Serine/arginine-rich splicing factor 2 OS=Mus musculus OX=10090 GN=Srsf2 PE=1 SV=4	12.34	25476.4	3818.82	4	17.19			1.10101	1.48213	2.08588	1.82618	2.10409	2.08779						1.72944	3.58408	57.9955						9.50923								1.37077	1.14966									19.2861
Q148R9	R9BP_MOUSE	Regulator of G-protein signaling 9-binding protein OS=Mus musculus OX=10090 GN=Rgs9bp PE=1 SV=2	5.59	25462	427.325	3	15.19																	9.20591	5.29503	1.92861
Q8BTZ5	ANR46_MOUSE	Ankyrin repeat domain-containing protein 46 OS=Mus musculus OX=10090 GN=Ankrd46 PE=1 SV=1	5.35	25450.8	327.739	2	9.65														1.114				3.14835
Q9CQI7	RU2B_MOUSE	U2 small nuclear ribonucleoprotein B'' OS=Mus musculus OX=10090 GN=Snrpb2 PE=1 SV=1	10.33	25323.3	1729.54	6	27.56																4.77037	15.3524	3.23439	1.45071	3.4481	6.56741																			4.59143	7.54908
Q9D0A3	ARPIN_MOUSE	Arpin OS=Mus musculus OX=10090 GN=Arpin PE=1 SV=1	4.89	25307.3	466.082	3	11.95																	6.59717
P67871	CSK2B_MOUSE	Casein kinase II subunit beta OS=Mus musculus OX=10090 GN=Csnk2b PE=1 SV=1	5.22	25284.7	1242.89	4	20.47																	26.8381	4.70847																							7.58039
P63073	IF4E_MOUSE	Eukaryotic translation initiation factor 4E OS=Mus musculus OX=10090 GN=Eif4e PE=1 SV=1	5.75	25281.3	498.05	2	9.68																	18.6767																								1.53761
Q9CYN2	SPCS2_MOUSE	Signal peptidase complex subunit 2 OS=Mus musculus OX=10090 GN=Spcs2 PE=1 SV=1	8.83	25205.8	314.129	3	16.81																3.90688		4.2164	3.50629																							1.86755
Q62446	FKBP3_MOUSE	Peptidyl-prolyl cis-trans isomerase FKBP3 OS=Mus musculus OX=10090 GN=Fkbp3 PE=1 SV=2	9.95	25204.8	1473.09	6	31.25																	27.0227																								8.1597
P63011	RAB3A_MOUSE	Ras-related protein Rab-3A OS=Mus musculus OX=10090 GN=Rab3a PE=1 SV=1	4.66	25198	17570.2	6	35								1.48887	2.77047	3.1419	3.81		2.30292	1.6691	2.86267	13.6428	23.3368	112.081	12.3951	4.50889	16.7865	7.72319											2.49624	2.67846	1.84021	1.07726	2.25469	2.0272	38.1907	8.04881	5.71033	25.6401
Q9WUR9	KAD4_MOUSE	Adenylate kinase 4_ mitochondrial OS=Mus musculus OX=10090 GN=Ak4 PE=1 SV=1	7.42	25175.8	327.313	2	10.31																	5.56083
Q9WTL7	LYPA2_MOUSE	Acyl-protein thioesterase 2 OS=Mus musculus OX=10090 GN=Lypla2 PE=1 SV=1	6.87	25136.2	243.3	2	6.93																		10.4518																								1.92354
Q9DB34	CHM2A_MOUSE	Charged multivesicular body protein 2a OS=Mus musculus OX=10090 GN=Chmp2a PE=1 SV=1	5.69	25134.1	751.032	3	11.71																12.469																								4.9896
P53026	RL10A_MOUSE	60S ribosomal protein L10a OS=Mus musculus OX=10090 GN=Rpl10a PE=1 SV=3	10.66	25087.5	1805.62	7	31.8																	42.9814	2.81896		2.1093																					5.5415
Q9D1D4	TMEDA_MOUSE	Transmembrane emp24 domain-containing protein 10 OS=Mus musculus OX=10090 GN=Tmed10 PE=1 SV=1	6.29	25081.9	2896.66	5	31.96																			22.8817	3.46761
P63158	HMGB1_MOUSE	High mobility group protein B1 OS=Mus musculus OX=10090 GN=Hmgb1 PE=1 SV=2	5.45	25064.9	14296.8	6	39.07								1.1862	3.147				2.17005	1.84419	1.13374	8.16116	102.388	8.14003	1.09253			3.4289										0.895132	1.45567	2.93226	2.76213	2.17403	2.55229	1.48518		4.80675	39.5002	7.82661
Q6ZWV3	RL10_MOUSE	60S ribosomal protein L10 OS=Mus musculus OX=10090 GN=Rpl10 PE=1 SV=3	10.73	25060.2	1163.36	4	20.56																		18.4852																								1.89617
P97823	LYPA1_MOUSE	Acyl-protein thioesterase 1 OS=Mus musculus OX=10090 GN=Lypla1 PE=1 SV=1	6.19	25029.9	660.678	3	13.91										7.30946								18.2196			4.49503																					2.99604
O08709	PRDX6_MOUSE	Peroxiredoxin-6 OS=Mus musculus OX=10090 GN=Prdx6 PE=1 SV=3	5.63	24984.7	1229.59	8	39.29		1.82236															8.95232	18.7128																							7.8066	3.91053
Q9DC70	NDUS7_MOUSE	NADH dehydrogenase [ubiquinone] iron-sulfur protein 7_ mitochondrial OS=Mus musculus OX=10090 GN=Ndufs7 PE=1 SV=1	10.29	24968.1	3343.07	5	30.36																			16.8049	5.55379
O08547	SC22B_MOUSE	Vesicle-trafficking protein SEC22b OS=Mus musculus OX=10090 GN=Sec22b PE=1 SV=3	8.75	24911.7	9253.86	9	50.7																		59.3185																								18.7825
O70251	EF1B_MOUSE	Elongation factor 1-beta OS=Mus musculus OX=10090 GN=Eef1b PE=1 SV=5	4.34	24864.8	720.048	5	29.78																47.3827																								3.86531
Q8BHC1	RB39B_MOUSE	Ras-related protein Rab-39B OS=Mus musculus OX=10090 GN=Rab39b PE=1 SV=1	7.85	24864.3	2235.04	2	12.68																		2.30901
P09671	SODM_MOUSE	Superoxide dismutase [Mn]_ mitochondrial OS=Mus musculus OX=10090 GN=Sod2 PE=1 SV=3	8.84	24831.1	5365.49	7	30.18																		62.4788			5.32977																					10.7524
P00493	HPRT_MOUSE	Hypoxanthine-guanine phosphoribosyltransferase OS=Mus musculus OX=10090 GN=Hprt1 PE=1 SV=3	6.26	24798.5	3509.55	11	59.17	5.64578	58.9094	2.78683	3.95453	4.40945	2.66381	4.5152	3.61609	4.60769	197.099	7.30981	12.0336	7.24186	3.22925	2.44601	3.78186	61.3707	47.9347	4.90965					2.50435				1.47712	28.6419	4.44041	7.19275	3.24887	1.87763	11.1774	5.10572	21.4628	7.42044	3.07999			10.4736	5.18833
P23506	PIMT_MOUSE	Protein-L-isoaspartate(D-aspartate) O-methyltransferase OS=Mus musculus OX=10090 GN=Pcmt1 PE=1 SV=3	7.61	24691.5	678.509	4	32.6																	5.91925	7.18163																							2.02594
Q80UW8	RPAB1_MOUSE	DNA-directed RNA polymerases I_ II_ and III subunit RPABC1 OS=Mus musculus OX=10090 GN=Polr2e PE=1 SV=1	5.61	24684.4	660.442	4	19.05																		2.67888																							2.3949
Q8VE95	CH082_MOUSE	UPF0598 protein C8orf82 homolog OS=Mus musculus OX=10090 PE=1 SV=1	8.75	24672	805.894	5	24.77																			5.98939
P46638	RB11B_MOUSE	Ras-related protein Rab-11B OS=Mus musculus OX=10090 GN=Rab11b PE=1 SV=3	5.56	24603.6	4076.93	9	49.54																		33.1278																								8.2723
P62827	RAN_MOUSE	GTP-binding nuclear protein Ran OS=Mus musculus OX=10090 GN=Ran PE=1 SV=3	7.33	24594.2	7625.38	8	46.76								1.5987	2.88548	3.20986	3.28787	3.9511		2.81138	3.06084	10.8733	69.3764	84.9539	23.0725	2.67733														1.37715	2.05864	1.55906				1.61976	29.4129	19.9077
Q99LP6	GRPE1_MOUSE	GrpE protein homolog 1_ mitochondrial OS=Mus musculus OX=10090 GN=Grpel1 PE=1 SV=1	8.57	24535.2	565.344	2	8.76											6.03292							12.1557	1.20981
Q9CYH2	PXL2A_MOUSE	Peroxiredoxin-like 2A OS=Mus musculus OX=10090 GN=Prxl2a PE=1 SV=2	9.74	24508.7	4046.85	8	36.7																		18.634																								10.9478
Q8K3J1	NDUS8_MOUSE	NADH dehydrogenase [ubiquinone] iron-sulfur protein 8_ mitochondrial OS=Mus musculus OX=10090 GN=Ndufs8 PE=1 SV=1	5.85	24494.6	6232.89	6	30.66																		12.5029	21.0762
P62242	RS8_MOUSE	40S ribosomal protein S8 OS=Mus musculus OX=10090 GN=Rps8 PE=1 SV=2	10.96	24490.3	3015.8	6	32.21										3.69798							37.4903																								3.31313
P47963	RL13_MOUSE	60S ribosomal protein L13 OS=Mus musculus OX=10090 GN=Rpl13 PE=1 SV=3	12.06	24362.5	1362.09	5	24.17																	17.6711
P30681	HMGB2_MOUSE	High mobility group protein B2 OS=Mus musculus OX=10090 GN=Hmgb2 PE=1 SV=3	7.2	24333	8046.47	5	32.86								1.19382	2.4042		4.03007		0.792427	1.28367	1.71228	2.64093	55.6151	12.0906	0.398953			1.25212								1.34368	4.65781	2.13582	3.53268	2.64819	4.557	3.73042	2.96756	3.1777		8.89204	33.6216	12.6264
Q91V41	RAB14_MOUSE	Ras-related protein Rab-14 OS=Mus musculus OX=10090 GN=Rab14 PE=1 SV=3	5.82	24125.1	7178.65	10	64.19																		30.0112																								4.47748
Q80ZW2	THEM6_MOUSE	Protein THEM6 OS=Mus musculus OX=10090 GN=Them6 PE=1 SV=1	9.29	24087.7	625.688	3	15.94																			5.11128
Q8VDP6	CDIPT_MOUSE	CDP-diacylglycerol--inositol 3-phosphatidyltransferase OS=Mus musculus OX=10090 GN=Cdipt PE=1 SV=1	8.27	23941.1	3179.87	5	29.11																			23.8883
P55258	RAB8A_MOUSE	Ras-related protein Rab-8A OS=Mus musculus OX=10090 GN=Rab8a PE=1 SV=2	9.55	23839.3	2857.29	4	18.84																		3.75159																								1.77486
Q9CQD1	RAB5A_MOUSE	Ras-related protein Rab-5A OS=Mus musculus OX=10090 GN=Rab5a PE=1 SV=1	8.25	23826.8	1727.37	6	38.14																	3.07104	9.99362
P19157	GSTP1_MOUSE	Glutathione S-transferase P 1 OS=Mus musculus OX=10090 GN=Gstp1 PE=1 SV=2	7.96	23780.3	14304.4	8	53.33		1.64836								25.5213	2.8935			1.87839	1.17604			171.36	1.96363															1.57895	1.2508	1.55801					1.27091	52.8924
P51150	RAB7A_MOUSE	Ras-related protein Rab-7a OS=Mus musculus OX=10090 GN=Rab7a PE=1 SV=2	6.57	23774.9	3288.72	11	60.39																		4.5757	11.1876																							2.05874
P53994	RAB2A_MOUSE	Ras-related protein Rab-2A OS=Mus musculus OX=10090 GN=Rab2a PE=1 SV=1	6.11	23718.6	3850.65	11	66.51																		16.0004	5.76044																							1.85697
P24369	PPIB_MOUSE	Peptidyl-prolyl cis-trans isomerase B OS=Mus musculus OX=10090 GN=Ppib PE=1 SV=2	10.24	23713.5	7107.39	11	51.85																			30.259	2.70837
P35279	RAB6A_MOUSE	Ras-related protein Rab-6A OS=Mus musculus OX=10090 GN=Rab6a PE=1 SV=4	5.23	23703.9	5166.34	8	38.46																		24.6125																								2.32733
Q9CR57	RL14_MOUSE	60S ribosomal protein L14 OS=Mus musculus OX=10090 GN=Rpl14 PE=1 SV=3	11.7	23678.2	2887.03	4	21.66																	58.1116		1.56883																						3.19794
Q8R035	ICT1_MOUSE	Peptidyl-tRNA hydrolase ICT1_ mitochondrial OS=Mus musculus OX=10090 GN=Mrpl58 PE=1 SV=1	10.82	23648.1	515.362	2	10.68																			2.72149
Q9CY66	GAR1_MOUSE	H/ACA ribonucleoprotein complex subunit 1 OS=Mus musculus OX=10090 GN=Gar1 PE=1 SV=1	11.57	23645.2	295.637	2	6.93																4.5424	13.9576																							1.95917	2.59629
P35278	RAB5C_MOUSE	Ras-related protein Rab-5C OS=Mus musculus OX=10090 GN=Rab5c PE=1 SV=2	8.58	23640.7	1600.05	6	35.65																	3.58388	11.4827																								1.8184
Q9D1J3	SARNP_MOUSE	SAP domain-containing ribonucleoprotein OS=Mus musculus OX=10090 GN=Sarnp PE=1 SV=3	6.31	23589.8	4066.71	7	37.14																40.7161	7.24999																							25.1758
P84099	RL19_MOUSE	60S ribosomal protein L19 OS=Mus musculus OX=10090 GN=Rpl19 PE=1 SV=1	12.01	23580.1	1491.52	3	16.84																	21.868																								2.49299
P19253	RL13A_MOUSE	60S ribosomal protein L13a OS=Mus musculus OX=10090 GN=Rpl13a PE=1 SV=4	11.63	23578.3	1731.49	10	40.89																	7.92979	27.05																								5.49441
P61294	RAB6B_MOUSE	Ras-related protein Rab-6B OS=Mus musculus OX=10090 GN=Rab6b PE=1 SV=1	5.22	23575.8	5105.81	9	48.56																		17.1393																								2.47322
P60879	SNP25_MOUSE	Synaptosomal-associated protein 25 OS=Mus musculus OX=10090 GN=Snap25 PE=1 SV=1	4.46	23543.3	6394.69	11	60.19						2.48153	3.92158	3.87518	8.50627	14.6251	19.0116						58.5849			3.42534													2.12674	2.37026	5.47425						23.9778
Q9D1N9	RM21_MOUSE	39S ribosomal protein L21_ mitochondrial OS=Mus musculus OX=10090 GN=Mrpl21 PE=1 SV=1	10.66	23480.3	303.579	2	9.09																			2.36074
Q99PT1	GDIR1_MOUSE	Rho GDP-dissociation inhibitor 1 OS=Mus musculus OX=10090 GN=Arhgdia PE=1 SV=3	4.92	23464.5	414.087	2	12.75																	6.84135			1.28797																					3.45212
P34057	RECO_MOUSE	Recoverin OS=Mus musculus OX=10090 GN=Rcvrn PE=1 SV=2	4.87	23463.6	14537.4	11	66.83								1.3152	2.47233		2.43045			1.15848	1.28296		3.90558	139.116	2.31976													1.18171	1.65093	2.01435	1.36673	2.64362	1.4875			2.11978	2.65702	70.1963
Q80UU9	PGRC2_MOUSE	Membrane-associated progesterone receptor component 2 OS=Mus musculus OX=10090 GN=Pgrmc2 PE=1 SV=2	4.81	23448.2	773.669	5	20.74																	6.91102		1.25829																						2.72004
Q9DB20	ATPO_MOUSE	ATP synthase subunit O_ mitochondrial OS=Mus musculus OX=10090 GN=Atp5po PE=1 SV=1	10.66	23420.6	8878.16	13	66.67																		111.219	15.9899			7.37411																				14.777
Q91WK1	SPRY4_MOUSE	SPRY domain-containing protein 4 OS=Mus musculus OX=10090 GN=Spryd4 PE=1 SV=1	9.98	23388.9	575.527	3	15.46																			3.77603
P35293	RAB18_MOUSE	Ras-related protein Rab-18 OS=Mus musculus OX=10090 GN=Rab18 PE=1 SV=2	5.06	23320.3	1697.05	6	39.32																		4.62458	11.2946
Q8VBV7	CSN8_MOUSE	COP9 signalosome complex subunit 8 OS=Mus musculus OX=10090 GN=Cops8 PE=1 SV=1	4.89	23312.7	1506.32	6	41.15																			11.7267
Q5SYH2	TM199_MOUSE	Transmembrane protein 199 OS=Mus musculus OX=10090 GN=Tmem199 PE=1 SV=1	9.45	23270	512.242	3	13.94																			7.57323
Q9R1P1	PSB3_MOUSE	Proteasome subunit beta type-3 OS=Mus musculus OX=10090 GN=Psmb3 PE=1 SV=1	6.17	23250.1	2772.7	6	38.54		1.05429								4.19846								32.6566			4.58268	5.21725																				6.654
O54879	HMGB3_MOUSE	High mobility group protein B3 OS=Mus musculus OX=10090 GN=Hmgb3 PE=1 SV=3	8.73	23181.1	2267.51	4	26.5																	25.5664	7.65145	1.56767																	1.07309					19.4977	5.98835
P43081	GUC1A_MOUSE	Guanylyl cyclase-activating protein 1 OS=Mus musculus OX=10090 GN=Guca1a PE=1 SV=3	4.24	23157	3941.3	7	59.9																		3.44272	5.16746	27.8178
Q9CQU3	RER1_MOUSE	Protein RER1 OS=Mus musculus OX=10090 GN=Rer1 PE=1 SV=1	9.89	23102.1	520.728	2	14.8																		6.85151
Q9R1P3	PSB2_MOUSE	Proteasome subunit beta type-2 OS=Mus musculus OX=10090 GN=Psmb2 PE=1 SV=1	6.64	23077.5	3192.49	10	58.21																		23.6708				4.55064																				7.70992
P97461	RS5_MOUSE	40S ribosomal protein S5 OS=Mus musculus OX=10090 GN=Rps5 PE=1 SV=3	10.29	23060.5	2266.81	6	29.9																		22.5816																								4.13947
O88951	LIN7B_MOUSE	Protein lin-7 homolog B OS=Mus musculus OX=10090 GN=Lin7b PE=1 SV=2	9.12	22971.1	3897.98	5	26.09																		7.30414
Q8BTU1	CFA20_MOUSE	Cilia- and flagella-associated protein 20 OS=Mus musculus OX=10090 GN=Cfap20 PE=1 SV=1	10.25	22919.5	362.93	3	16.06																			5.53033
Q61599	GDIR2_MOUSE	Rho GDP-dissociation inhibitor 2 OS=Mus musculus OX=10090 GN=Arhgdib PE=1 SV=3	4.76	22908	319.8	2	18.5																		6.98502		1.12301
P62821	RAB1A_MOUSE	Ras-related protein Rab-1A OS=Mus musculus OX=10090 GN=Rab1A PE=1 SV=3	5.86	22905.9	6081.84	8	53.17																		28.5397	2.41269																							7.67165
P60904	DNJC5_MOUSE	DnaJ homolog subfamily C member 5 OS=Mus musculus OX=10090 GN=Dnajc5 PE=1 SV=1	4.75	22899.1	1955.32	4	43.43				0.846465		1.87535	2.08893	2.61913		4.56301	5.9864	4.99514	3.74335	2.35005	30.738	13.6133	9.23479																			1.62684		1.34723	16.8052	1.69098	3.99179
Q9R0Q3	TMED2_MOUSE	Transmembrane emp24 domain-containing protein 2 OS=Mus musculus OX=10090 GN=Tmed2 PE=1 SV=1	4.92	22819.2	2294.36	5	27.86																			11.8314	1.89034
P61027	RAB10_MOUSE	Ras-related protein Rab-10 OS=Mus musculus OX=10090 GN=Rab10 PE=1 SV=1	8.58	22769.1	2663.54	5	19																		7.42019
P85094	ISC2A_MOUSE	Isochorismatase domain-containing protein 2A OS=Mus musculus OX=10090 GN=Isoc2a PE=1 SV=1	8.01	22759.5	804.891	5	33.01																		7.19768
Q9DCZ4	MIC26_MOUSE	MICOS complex subunit Mic26 OS=Mus musculus OX=10090 GN=Apoo PE=1 SV=2	9.61	22718.1	4371.84	4	21.72																				16.7875
O70325	GPX4_MOUSE	Phospholipid hydroperoxide glutathione peroxidase OS=Mus musculus OX=10090 GN=Gpx4 PE=1 SV=4	8.44	22649	5788.93	9	47.21	2.50089		2.87512	2.52877	3.06285	2.14834	4.07325	2.70174	2.46793		3.39864			2.94791	3.75994	3.8791			3.13476	17.3374			4.14443	4.73055	2.80117		2.90279			3.63252	3.17608	3.02554		2.24795	3.62306						2.50801	3.6393
Q6ZWN5	RS9_MOUSE	40S ribosomal protein S9 OS=Mus musculus OX=10090 GN=Rps9 PE=1 SV=3	11.3	22648.5	4814.7	9	39.18																	9.08163	38.2784	3.21769																							2.53569
P61759	PFD3_MOUSE	Prefoldin subunit 3 OS=Mus musculus OX=10090 GN=Vbp1 PE=1 SV=2	5.94	22606.8	414.581	4	22.45																		6.62717																								1.62369
P43276	H15_MOUSE	Histone H1.5 OS=Mus musculus OX=10090 GN=H1-5 PE=1 SV=2	11.68	22576.2	1679.12	4	15.25			1.18973	1.35018	2.06775		2.53244	2.53652		5.05885	2.72069		3.93968	6.59608	19.3246	33.5072	10.0295	5.78674	7.54514	8.24796	13.3808										1.82476	1.76527	2.12225	3.24351	1.40578		2.57222	11.4959	74.7485	8.30488	4.79857	2.05916
P24622	CRYAA_MOUSE	Alpha-crystallin A chain OS=Mus musculus OX=10090 GN=Cryaa PE=2 SV=1	6.43	22546.4	947.066	3	14.29																				4.56338	5.32977
P61087	UBE2K_MOUSE	Ubiquitin-conjugating enzyme E2 K OS=Mus musculus OX=10090 GN=Ube2k PE=1 SV=3	5.16	22520.7	289.465	2	13.5																		6.07783																								1.68216
Q9CQC9	SAR1B_MOUSE	GTP-binding protein SAR1b OS=Mus musculus OX=10090 GN=Sar1b PE=1 SV=1	5.72	22495.9	1155.62	4	21.21																		21.596	2.87877
Q9JMG7	HDGR3_MOUSE	Hepatoma-derived growth factor-related protein 3 OS=Mus musculus OX=10090 GN=Hdgfl3 PE=1 SV=2	8.93	22487.6	1291.5	5	26.73								0.297932					1.71196	0.677204	1.90574	7.13194	24.7781	2.48191	2.91354	1.20725		19.8961												0.495311			1.12981	0.840531		2.78119	9.3509
Q9CQW1	YKT6_MOUSE	Synaptobrevin homolog YKT6 OS=Mus musculus OX=10090 GN=Ykt6 PE=1 SV=1	5.96	22485.5	306.392	2	7.58																		4.36304
P36536	SAR1A_MOUSE	GTP-binding protein SAR1a OS=Mus musculus OX=10090 GN=Sar1a PE=1 SV=1	6.55	22485	832.052	3	19.7																		4.83367	0.660607
P62748	HPCL1_MOUSE	Hippocalcin-like protein 1 OS=Mus musculus OX=10090 GN=Hpcal1 PE=1 SV=2	5.2	22452.3	671.887	4	22.28																				3.91345
P11352	GPX1_MOUSE	Glutathione peroxidase 1 OS=Mus musculus OX=10090 GN=Gpx1 PE=1 SV=2	7.05	22407.4	777.975	4	23.88																			3.14573
P35700	PRDX1_MOUSE	Peroxiredoxin-1 OS=Mus musculus OX=10090 GN=Prdx1 PE=1 SV=1	8.24	22404.6	9797.62	11	55.78		21.2153								25.7815								67.6987	10.0275	2.18129		9.72934																				24.5087
Q9DBP5	KCY_MOUSE	UMP-CMP kinase OS=Mus musculus OX=10090 GN=Cmpk1 PE=1 SV=1	5.53	22393.5	2192.01	6	43.88																		27.382																								6.43419
Q9JM62	REEP6_MOUSE	Receptor expression-enhancing protein 6 OS=Mus musculus OX=10090 GN=Reep6 PE=1 SV=1	7.18	22375	1173.25	3	15.42
Q9D1G1	RAB1B_MOUSE	Ras-related protein Rab-1B OS=Mus musculus OX=10090 GN=Rab1b PE=1 SV=1	5.4	22358.3	5409.23	5	35.82																		22.7024	2.34502																							2.78085
P62342	SELT_MOUSE	Thioredoxin reductase-like selenoprotein T OS=Mus musculus OX=10090 GN=Selenot PE=1 SV=2	8.82	22313.2	844.111	3	15.38																				6.10894
Q9CQJ8	NDUB9_MOUSE	NADH dehydrogenase [ubiquinone] 1 beta subcomplex subunit 9 OS=Mus musculus OX=10090 GN=Ndufb9 PE=1 SV=3	7.75	22269.3	1319.58	4	27.93																		5.63135	6.64086
Q8BSZ2	AP3S2_MOUSE	AP-3 complex subunit sigma-2 OS=Mus musculus OX=10090 GN=Ap3s2 PE=1 SV=1	4.95	22245.6	224.81	2	9.84																				2.46002
P99029	PRDX5_MOUSE	Peroxiredoxin-5_ mitochondrial OS=Mus musculus OX=10090 GN=Prdx5 PE=1 SV=2	9.14	22239.7	6772.86	7	37.62																				4.76912	71.5588
Q9D892	ITPA_MOUSE	Inosine triphosphate pyrophosphatase OS=Mus musculus OX=10090 GN=Itpa PE=1 SV=2	5.52	22239.2	1917.1	5	33.84																			11.6194
Q9WTQ8	TIM23_MOUSE	Mitochondrial import inner membrane translocase subunit Tim23 OS=Mus musculus OX=10090 GN=Timm23 PE=1 SV=1	9.43	22149.4	390.69	2	12.92																			3.91398
P62082	RS7_MOUSE	40S ribosomal protein S7 OS=Mus musculus OX=10090 GN=Rps7 PE=2 SV=1	10.85	22126.9	3029.63	8	40.21		3.17585								31.4807								38.1063																								8.11594
Q9QUI0	RHOA_MOUSE	Transforming protein RhoA OS=Mus musculus OX=10090 GN=Rhoa PE=1 SV=1	5.75	22124.4	3069.21	7	49.22																		3.37925	12.9054	8.15153
Q66GT5	PTPM1_MOUSE	Phosphatidylglycerophosphatase and protein-tyrosine phosphatase 1 OS=Mus musculus OX=10090 GN=Ptpmt1 PE=1 SV=1	10.17	22113.6	660.451	3	19.17																			3.7995
P43277	H13_MOUSE	Histone H1.3 OS=Mus musculus OX=10090 GN=H1-3 PE=1 SV=2	11.79	22099.5	5002.58	5	24.43	0.377556	0.639074	1.81746	1.82356	2.63844	2.05519	3.15991	3.40637	3.13205	5.26999	4.47649	3.61432	4.13023	4.48511	8.5732	46.8411	14.9188	7.81277	9.50364	7.7008	17.6395	3.85403			0.175168	0.304431	0.33903	0.538571	0.914855	0.765134	0.918	1.08353	1.07442	1.56876	1.01419	1.68661	1.50541	1.74927	7.72729	3.11214	2.20131	2.59813
Q64520	KGUA_MOUSE	Guanylate kinase OS=Mus musculus OX=10090 GN=Guk1 PE=1 SV=2	6.15	22032	12409.7	11	68.69	1.1274	5.4823								10.3	2.97547			1.4512	1.32526	4.34214	17.8306	153.844	10.8513	1.2665		11.4313																		2.76375	1.64864	29.1571
Q64152	BTF3_MOUSE	Transcription factor BTF3 OS=Mus musculus OX=10090 GN=Btf3 PE=1 SV=3	10.31	22030.8	707.694	3	32.35		1.29469																	1.18787	5.09508
P51410	RL9_MOUSE	60S ribosomal protein L9 OS=Mus musculus OX=10090 GN=Rpl9 PE=2 SV=2	10.61	21995.5	2634.78	8	61.46																		38.8847			5.44663																					5.87845
P43274	H14_MOUSE	Histone H1.4 OS=Mus musculus OX=10090 GN=H1-4 PE=1 SV=2	11.85	21977.3	4703.1	5	24.66	1.68687	2.11152	9.98114	9.81012	12.9111	10.5948	14.7728	15.2248	15.2498	19.4179	17.0918	13.901	17.4959	19.4278	32.6215	159.897	42.8405	31.4487	29.4584	31.6977	74.5821	14.7535			1.15267	2.14364	3.05877	4.20426	7.79985	5.36378	5.5143	6.76515	5.51746	8.64502	4.55776	7.80362	6.66449	12.8174	86.3512	27.7535	11.9002	18.5424
Q61171	PRDX2_MOUSE	Peroxiredoxin-2 OS=Mus musculus OX=10090 GN=Prdx2 PE=1 SV=3	5.04	21949.8	16030.6	10	68.69	3.70899	17.0741					1.67679	1.25793	3.12942	52.107	3.97542	3.99955	2.79483	2.36867	2.23885	4.82486	8.91842	32.5041	123.366	5.66311	13.9359	32.7811							2.91832	1.71332				1.67312	1.69743			1.94617			2.39532	9.31494
O88952	LIN7C_MOUSE	Protein lin-7 homolog C OS=Mus musculus OX=10090 GN=Lin7c PE=1 SV=2	8.75	21948.1	9599.25	7	49.24																		86.2941																								9.89598
P32883	RASK_MOUSE	GTPase KRas OS=Mus musculus OX=10090 GN=Kras PE=1 SV=1	6.4	21941	1880.5	5	38.1																			9.12781
Q9D6J5	NDUB8_MOUSE	NADH dehydrogenase [ubiquinone] 1 beta subcomplex subunit 8_ mitochondrial OS=Mus musculus OX=10090 GN=Ndufb8 PE=1 SV=1	6.21	21932.9	1608.08	5	38.17																				18.2429
P63001	RAC1_MOUSE	Ras-related C3 botulinum toxin substrate 1 OS=Mus musculus OX=10090 GN=Rac1 PE=1 SV=1	8.58	21849.3	2197.99	3	19.79																			9.92281	2.15042
O55022	PGRC1_MOUSE	Membrane-associated progesterone receptor component 1 OS=Mus musculus OX=10090 GN=Pgrmc1 PE=1 SV=4	4.34	21808.3	776.257	6	27.18																	16.3743	5.00868																							5.8992
P43275	H11_MOUSE	Histone H1.1 OS=Mus musculus OX=10090 GN=H1-1 PE=1 SV=2	11.7	21785.1	2424.31	5	19.25	0.373327	0.374356	1.04888	1.07684	1.6959	0.754139	0.432986	0.551172	0.86631	5.55413	2.3257	3.78148	2.35363	2.72412	3.26321	65.6646	6.65618	3.94758	3.05648	5.37026	6.95674	3.32542			1.04473	2.01448	2.0963	3.39785		4.44795	0.603349	3.04082	2.93626	4.69826	4.32399		5.71069	5.81591		40.788	4.43626
Q9CQH3	NDUB5_MOUSE	NADH dehydrogenase [ubiquinone] 1 beta subcomplex subunit 5_ mitochondrial OS=Mus musculus OX=10090 GN=Ndufb5 PE=1 SV=1	9.81	21767.3	1765.15	5	28.04																				9.80344	46.233
Q9D8V7	SC11C_MOUSE	Signal peptidase complex catalytic subunit SEC11C OS=Mus musculus OX=10090 GN=Sec11c PE=1 SV=3	9.71	21660.4	926.773	4	20.31																				3.76319
Q9R0Y5	KAD1_MOUSE	Adenylate kinase isoenzyme 1 OS=Mus musculus OX=10090 GN=Ak1 PE=1 SV=1	5.52	21653.7	803.665	3	20.1																		11.3444																								3.73448
Q9D8Y1	T126A_MOUSE	Transmembrane protein 126A OS=Mus musculus OX=10090 GN=Tmem126a PE=1 SV=1	9.75	21653.3	307.375	2	10.71																			2.39653
Q9CPR4	RL17_MOUSE	60S ribosomal protein L17 OS=Mus musculus OX=10090 GN=Rpl17 PE=1 SV=3	10.88	21651.3	991.312	4	25																		24.1537	11.6094																							2.26196
P60766	CDC42_MOUSE	Cell division control protein 42 homolog OS=Mus musculus OX=10090 GN=Cdc42 PE=1 SV=2	6.18	21600.8	300.315	3	16.75																			2.906	2.20639
P04344	CRGB_MOUSE	Gamma-crystallin B OS=Mus musculus OX=10090 GN=Crygb PE=2 SV=4	7	21599	732.869	2	11.43																			1.58037	2.99849
P83917	CBX1_MOUSE	Chromobox protein homolog 1 OS=Mus musculus OX=10090 GN=Cbx1 PE=1 SV=1	4.66	21531.9	5830.06	5	50.27										1.51938								30.2247	32.9514	0.696539															0.890766	0.703448						21.0493
Q9D7X8	GGCT_MOUSE	Gamma-glutamylcyclotransferase OS=Mus musculus OX=10090 GN=Ggct PE=1 SV=1	5.39	21451.2	617.657	3	15.43																			2.32919
P62835	RAP1A_MOUSE	Ras-related protein Rap-1A OS=Mus musculus OX=10090 GN=Rap1a PE=1 SV=1	6.53	21329.4	2323.5	5	29.89		0.649483																	6.21936
Q9DCS9	NDUBA_MOUSE	NADH dehydrogenase [ubiquinone] 1 beta subcomplex subunit 10 OS=Mus musculus OX=10090 GN=Ndufb10 PE=1 SV=3	8.08	21309	8047.18	9	51.14														1.66841				29.8843	25.152
P15864	H12_MOUSE	Histone H1.2 OS=Mus musculus OX=10090 GN=H1-2 PE=1 SV=2	11.76	21266.7	5002.58	6	28.77	0.377556	0.639074	1.81746	1.82356	2.63844	2.05519	3.15991	3.40637	3.13205	5.26999	4.47649	3.61432	4.13023	4.48511	8.5732	46.8411	14.9188	7.81277	9.50364	7.7008	17.6395	3.85403			1.86054	3.29438	3.65895	5.83108	10.0081	8.29084	9.78142	11.799	11.4908	16.7744	10.9658	18.4508	16.0872	19.0324	84.5329	39.7433	23.5642	28.4224
P09528	FRIH_MOUSE	Ferritin heavy chain OS=Mus musculus OX=10090 GN=Fth1 PE=1 SV=2	5.49	21237.7	1643.52	4	22.53																			5.57651
Q9CPT5	NOP16_MOUSE	Nucleolar protein 16 OS=Mus musculus OX=10090 GN=Nop16 PE=1 SV=1	10.49	21196.3	436.432	2	7.87																		7.41618																								3.59451
P61082	UBC12_MOUSE	NEDD8-conjugating enzyme Ubc12 OS=Mus musculus OX=10090 GN=Ube2m PE=1 SV=1	7.71	21185.1	4351.64	8	44.81																			12.9558	4.00724																					2.78599
O88848	ARL6_MOUSE	ADP-ribosylation factor-like protein 6 OS=Mus musculus OX=10090 GN=Arl6 PE=1 SV=1	8.46	21130.4	2365.65	7	51.61																		15.014	12.6118																							3.43525
Q9Z0Y1	DCTN3_MOUSE	Dynactin subunit 3 OS=Mus musculus OX=10090 GN=Dctn3 PE=1 SV=2	5.74	21092.4	1983.61	7	42.47																			14.0617
Q99JI6	RAP1B_MOUSE	Ras-related protein Rap-1b OS=Mus musculus OX=10090 GN=Rap1b PE=1 SV=2	5.46	21052.9	2172.07	5	29.89		0.505534																	4.84092
[truncated: 201 more rows]
[truncated: 8 more columns]
