# Supplementary material for: Light-dependent regulation of neurotransmitter release from rod photoreceptor ribbon synapses involves an interplay of Complexin 4 and Transducin with the SNARE complex
Source: Front Mol Neurosci. 2024 Feb 28;17:1308466. doi: 10.3389/fnmol.2024.1308466 (PMC10932955; doi:10.3389/fnmol.2024.1308466)
Supplement: Supplementary file 2 [file Table_2.xlsx]

## Sheet: Table legend
Supplemental Table S2. Label-free quantification of retinal proteins affinity-purified with Cplx 4-derived peptides
Identification and quantification data of proteins detected in eluates from affinity purifications with wild-type peptide Cplx 4 WT or mutant peptide Cplx 4 M. Proteins were subjected to in-solution digestion according to the FASP procedure, followed LC-MS analysis. Samples from three independent experiments were processed as technical replicates at digestion level. In the merged and filtered lis…
Sheet 1	1_manuscript	Selected proteins of the merged and filtered list of proteins affinity-purified with Cplx 4-derived peptides (mentioned in the manuscript)
Sheet 2	2_merge filter	Merged and filtered list of proteins affinity-purified with Cplx 4-derived peptides (filter: removal of proteins identified with Cplx 4 M only)
Sheet 3	3_filter WT vs M >1.5 (2 of 3)	Filtered list derived from Sheet 2 (filter: enrichment factor Cplx4 WT/M >1.5 in 2/3 experiments)
Sheet 4	4_Exp1 Cplx 4 WT	Quantification of proteins affinity-purified with wild-type peptide Cplx 4 WT (Experiment 1)
Sheet 5	5_Exp2 Cplx 4 WT	Quantification of proteins affinity-purified with wild-type peptide Cplx 4 WT (Experiment 2)
Sheet 6	6_Exp3 Cplx 4 WT	Quantification of proteins affinity-purified with wild-type peptide Cplx 4 WT (Experiment 3)
Sheet 7	7_Exp1 Cplx 4 M	Quantification of proteins affinity-purified with mutant peptide Cplx 4 M (Experiment 1)
Sheet 8	8_Exp2 Cplx 4 M	Quantification of proteins affinity-purified with mutant peptide Cplx 4 M (Experiment 2)
Sheet 9	9_Exp3 Cplx 4 M	Quantification of proteins affinity-purified with mutant peptide Cplx 4 M (Experiment 3)
Column descriptions sheet 1-3
A	accession	Database accession number as parsed from source database
B	entry	Protein entry as parsed from source database
C	description	Protein description as parsed from UniprotKB/SwissProt mouse source database
D	IEP	Calculated isoelectric point
E	mw	Calculated molecular weight (Da)
F-H	Exp1-3 Cplx 4 WT	Protein abundance values (averages of a technical replicate) derived from three independent affinity purification experiments with peptide Cplx 4 WT
I-K	Exp1-3 Cplx 4 M	Protein abundance values (averages of a technical replicate) derived from three independent affinity purification experiments with peptide Cplx 4 M
L-N	Exp1-3 Cplx 4 WT/M	Wild type-to-mutant (WT/M) ratios as calculated from the respective protein abundance values
Column descriptions sheet 4-9
A	accession	Database accession number as parsed from source database
B	entry	Protein entry as parsed from source database
C	description	Protein description as parsed from UniprotKB/SwissProt mouse source database
D	IEP	Calculated isoelectric point
E	mw	Calculated molecular weight (Da)
F	max score	Maximum identification score provided by PLGS database searching
G	reported peptides	Number of peptides after ISOQuant processing
H	sequence coverage	Sequence coverage of the protein
I-J	Cplx 4 peptide 1-2	Quantification of proteins affinity-purified with the given Cplx 4 peptide
K	AVERAGE Cplx 4 peptide	Protein abundance values in fmol as averaged from the two technical replicates

## Sheet: 1_manuscript
accession	entry	description	IEP	mw	Exp1 Cplx 4 WT	Exp2 Cplx 4 WT	Exp3 Cplx 4 WT	Exp1 Cplx 4 M	Exp2 Cplx 4 M	Exp3 Cplx 4 M	Exp1 Cplx 4 WT/M	Exp2 Cplx 4 WT/M	Exp3 Cplx 4 WT/M
Figure 4D
Q64704-2	STX3_MOUSE	Stx3 (Isoform 3B of Syntaxin-3 OS=Mus musculus OX=10090 GN=Stx3)	5.09	33066.9	61.6541	22.5416	21.4482	0.1	0.1	0.1	616.541	225.416	214.482
P60879	SNP25_MOUSE	SNAP25 (Synaptosomal-associated protein 25 OS=Mus musculus OX=10090 GN=Snap25 PE=1 SV=1)	4.46	23543.3	109.871	60.0295	82.7078	15.8517	8.84591	1.32237	6.93114	6.78613	62.5451
P63044	VAMP2_MOUSE	VAMP2 (Vesicle-associated membrane protein 2 OS=Mus musculus OX=10090 GN=Vamp2 PE=1 SV=2)	8.64	12747.8	140.524	40.7459	25.0812	0.1	4.62234	0.1	1405.24	8.815	250.812
P61264	STX1B_MOUSE	Stx1 (Syntaxin-1B OS=Mus musculus OX=10090 GN=Stx1b PE=1 SV=1)	5.09	33472.9	21.5126	6.78475	5.83836	0.1	0.1	0.1	215.126	67.8475	58.3836
Figure 5C
O08599	STXB1_MOUSE	Munc18 (Syntaxin-binding protein 1 OS=Mus musculus OX=10090 GN=Stxbp1 PE=1 SV=2)	6.54	67968	10.4143	8.7543	8.08138	2.95544	3.49929	2.24082	3.52379	2.50174	3.60644
P62874	GBB1_MOUSE	Gb1 (Guanine nucleotide-binding protein G(I)/G(S)/G(T) subunit beta-1 OS=Mus musculus OX=10090 GN=Gnb1 PE=1 SV=3)	5.56	38175.4	156.465	297.02	53.0216	88.1425	149.667	13.8002	1.77513	1.98454	3.84208
P20612	GNAT1_MOUSE	Gat1 (Guanine nucleotide-binding protein G(t) subunit alpha-1 OS=Mus musculus OX=10090 GN=Gnat1 PE=1 SV=3)	5.28	40423	106.692	10.2783	31.1792	50.4733	6.98837	9.75867	2.11383	1.47078	3.19503
P16858	G3P_MOUSE	GAPDH (Glyceraldehyde-3-phosphate dehydrogenase OS=Mus musculus OX=10090 GN=Gapdh PE=1 SV=2)	8.36	36095.2	28.6292	115.499	8.86331	21.4575	83.0288	8.53298	1.33423	1.39108	1.03871

## Sheet: 2_merge filter
accession	entry	description	IEP	mw	Exp1 Cplx 4 WT	Exp2 Cplx 4 WT	Exp3 Cplx 4 WT	Exp1 Cplx 4 M	Exp2 Cplx 4 M	Exp3 Cplx 4 M	Exp1 Cplx 4 WT/M	Exp2 Cplx 4 WT/M	Exp3 Cplx 4 WT/M
Q9CQV8	1433B_MOUSE	14-3-3 protein beta/alpha OS=Mus musculus OX=10090 GN=Ywhab PE=1 SV=3	4.57	28200.5	108.309	108.877	47.6547	36.2622	57.1498	7.40378	2.98684	1.90512	6.43653
P62259	1433E_MOUSE	14-3-3 protein epsilon OS=Mus musculus OX=10090 GN=Ywhae PE=1 SV=1	4.44	29345	228.618	110.055	112.603	84.7155	77.8391	21.3248	2.69865	1.41387	5.28036
P68510	1433F_MOUSE	14-3-3 protein eta OS=Mus musculus OX=10090 GN=Ywhah PE=1 SV=2	4.61	28382.9	64.6381	69.4695	36.9578	22.2508	40.8553	4.22111	2.90497	1.70038	8.75548
P61982	1433G_MOUSE	14-3-3 protein gamma OS=Mus musculus OX=10090 GN=Ywhag PE=1 SV=2	4.61	28473.7	248.126	99.2027	111.957	80.1974	71.2366	15.404	3.09395	1.39258	7.26806
P68254	1433T_MOUSE	14-3-3 protein theta OS=Mus musculus OX=10090 GN=Ywhaq PE=1 SV=1	4.49	28063.5	75.5565	55.2009	35.8835	28.3586	30.9973	5.19502	2.66432	1.78083	6.90729
P63101	1433Z_MOUSE	14-3-3 protein zeta/delta OS=Mus musculus OX=10090 GN=Ywhaz PE=1 SV=1	4.53	27942.3	217.792	128.775	101.864	73.8369	68.6565	14.2634	2.94963	1.87565	7.1416
Q3TXS7	PSMD1_MOUSE	26S proteasome non-ATPase regulatory subunit 1 OS=Mus musculus OX=10090 GN=Psmd1 PE=1 SV=1	5.09	106757	28.1618	38.4941	11.6853	4.98061	13.7808	0.1	5.65429	2.79332	116.853
Q8BG32	PSD11_MOUSE	26S proteasome non-ATPase regulatory subunit 11 OS=Mus musculus OX=10090 GN=Psmd11 PE=1 SV=3	6.07	47722	22.1439	39.4236	10.6226	3.80198	22.0262	0.1	5.8243	1.78985	106.226
Q9D8W5	PSD12_MOUSE	26S proteasome non-ATPase regulatory subunit 12 OS=Mus musculus OX=10090 GN=Psmd12 PE=1 SV=4	6.73	53294.5	15.9539	29.5916	8.08323	5.6387	15.5165	0.1	2.82936	1.90711	80.8323
Q9WVJ2	PSD13_MOUSE	26S proteasome non-ATPase regulatory subunit 13 OS=Mus musculus OX=10090 GN=Psmd13 PE=1 SV=1	5.36	43151.6	24.0876	26.9637	11.833	6.34477	13.2597	0.1	3.79646	2.03351	118.33
O35593	PSDE_MOUSE	26S proteasome non-ATPase regulatory subunit 14 OS=Mus musculus OX=10090 GN=Psmd14 PE=1 SV=2	6.09	34748.2	25.2049	42.4607	16.2322	3.25718	19.1654	0.1	7.73828	2.21549	162.322
Q8VDM4	PSMD2_MOUSE	26S proteasome non-ATPase regulatory subunit 2 OS=Mus musculus OX=10090 GN=Psmd2 PE=1 SV=1	4.88	101001	50.852	16.6439	26.5758	9.41631	7.96465	0.1	5.40041	2.08972	265.758
P14685	PSMD3_MOUSE	26S proteasome non-ATPase regulatory subunit 3 OS=Mus musculus OX=10090 GN=Psmd3 PE=1 SV=3	8.76	60832.4	15.5854	24.0323	5.108	3.09049	11.8732	0.1	5.04303	2.02408	51.08
O35226	PSMD4_MOUSE	26S proteasome non-ATPase regulatory subunit 4 OS=Mus musculus OX=10090 GN=Psmd4 PE=1 SV=1	4.48	40931.9	13.1871	24.0912	6.40724	1.70907	11.9837	0.1	7.71593	2.01032	64.0724
Q8BJY1	PSMD5_MOUSE	26S proteasome non-ATPase regulatory subunit 5 OS=Mus musculus OX=10090 GN=Psmd5 PE=1 SV=4	4.94	56371.4	61.6262	64.8664	22.5467	7.53045	33.7311	0.1	8.1836	1.92304	225.467
Q99JI4	PSMD6_MOUSE	26S proteasome non-ATPase regulatory subunit 6 OS=Mus musculus OX=10090 GN=Psmd6 PE=1 SV=1	5.22	45821.6	12.1126	13.3289	4.14005	2.49036	25.3503	0.1	4.86379	0.525788	41.4005
P26516	PSMD7_MOUSE	26S proteasome non-ATPase regulatory subunit 7 OS=Mus musculus OX=10090 GN=Psmd7 PE=1 SV=2	6.33	36596.9	15.9623	27.8819	5.95496	2.93886	16.6093	0.1	5.43148	1.67869	59.5496
Q9CX56	PSMD8_MOUSE	26S proteasome non-ATPase regulatory subunit 8 OS=Mus musculus OX=10090 GN=Psmd8 PE=1 SV=2	10.04	40215.4	18.3057	30.288	6.92996	0.1	12.2844	0.1	183.057	2.46556	69.2996
P62334	PRS10_MOUSE	26S proteasome regulatory subunit 10B OS=Mus musculus OX=10090 GN=Psmc6 PE=1 SV=1	7.29	44458.2	24.719	26.2556	12.6739	7.22471	18.3698	0.1	3.42146	1.42928	126.739
P62192	PRS4_MOUSE	26S proteasome regulatory subunit 4 OS=Mus musculus OX=10090 GN=Psmc1 PE=1 SV=1	5.82	49355.7	48.9333	67.4009	24.0767	7.67243	32.5563	0.1	6.37781	2.07028	240.767
O88685	PRS6A_MOUSE	26S proteasome regulatory subunit 6A OS=Mus musculus OX=10090 GN=Psmc3 PE=1 SV=2	4.9	49834.2	25.4029	33.4203	12.5055	6.81377	19.9739	0.1	3.72817	1.6732	125.055
P54775	PRS6B_MOUSE	26S proteasome regulatory subunit 6B OS=Mus musculus OX=10090 GN=Psmc4 PE=1 SV=2	4.91	47522.5	27.4217	27.1162	16.822	4.99768	13.4174	0.1	5.48688	2.02098	168.22
P46471	PRS7_MOUSE	26S proteasome regulatory subunit 7 OS=Mus musculus OX=10090 GN=Psmc2 PE=1 SV=5	5.6	49047.2	44.877	49.117	21.1292	10.6064	27.3168	0.1	4.23114	1.79805	211.292
P62196	PRS8_MOUSE	26S proteasome regulatory subunit 8 OS=Mus musculus OX=10090 GN=Psmc5 PE=1 SV=1	7.41	45797.2	37.6146	47.097	21.328	7.61465	27.5084	0.1	4.93977	1.71209	213.28
Q3UHX2	HAP28_MOUSE	28 kDa heat- and acid-stable phosphoprotein OS=Mus musculus OX=10090 GN=Pdap1 PE=1 SV=1	7.66	20604.9	14.6865	14.6814	8.68584	21.5218	18.2206	27.7188	0.682403	0.805755	0.313356
Q80ZK0	RT10_MOUSE	28S ribosomal protein S10_ mitochondrial OS=Mus musculus OX=10090 GN=Mrps10 PE=1 SV=1	9.31	18754.8	14.249	10.4262	8.42249	16.1236	10.3608	13.2895	0.883738	1.00631	0.633769
Q9DCA2	RT11_MOUSE	28S ribosomal protein S11_ mitochondrial OS=Mus musculus OX=10090 GN=Mrps11 PE=1 SV=2	11.4	20322.3	8.9639	11.3409	8.79916	6.12628	9.08029	8.65988	1.46319	1.24896	1.01608
Q9CPX7	RT16_MOUSE	28S ribosomal protein S16_ mitochondrial OS=Mus musculus OX=10090 GN=Mrps16 PE=1 SV=1	10.18	15419.8	12.8346	9.13111	9.38939	10.5415	8.20472	18.1256	1.21753	1.11291	0.518017
Q9CQE3	RT17_MOUSE	28S ribosomal protein S17_ mitochondrial OS=Mus musculus OX=10090 GN=Mrps17 PE=1 SV=1	10.5	13496	16.2068	11.0335	8.08798	11.6269	10.1465	9.23276	1.3939	1.08742	0.876009
Q99N84	RT18B_MOUSE	28S ribosomal protein S18b_ mitochondrial OS=Mus musculus OX=10090 GN=Mrps18b PE=1 SV=1	8.37	29101.9	19.2044	13.2871	14.8684	16.5219	10.7802	11.9407	1.16236	1.23255	1.24519
Q8R2L5	RT18C_MOUSE	28S ribosomal protein S18c_ mitochondrial OS=Mus musculus OX=10090 GN=Mrps18c PE=1 SV=1	9.82	16731.3	4.01524	6.26193	5.45378	5.45521	4.84696	4.70771	0.736037	1.29193	1.15848
Q924T2	RT02_MOUSE	28S ribosomal protein S2_ mitochondrial OS=Mus musculus OX=10090 GN=Mrps2 PE=1 SV=1	9.5	32655.3	20.9362	11.7704	10.836	18.2022	10.0718	15.522	1.1502	1.16865	0.698107
P58059	RT21_MOUSE	28S ribosomal protein S21_ mitochondrial OS=Mus musculus OX=10090 GN=Mrps21 PE=1 SV=1	10.8	10732.5	18.8214	12.7086	9.28306	17.0227	13.2751	12.886	1.10566	0.957322	0.720399
Q9CXW2	RT22_MOUSE	28S ribosomal protein S22_ mitochondrial OS=Mus musculus OX=10090 GN=Mrps22 PE=1 SV=1	8.91	41306.2	26.604	21.0138	17.9536	22.3717	13.7688	17.2081	1.18918	1.52618	1.04333
Q8VE22	RT23_MOUSE	28S ribosomal protein S23_ mitochondrial OS=Mus musculus OX=10090 GN=Mrps23 PE=1 SV=1	9.05	20405.1	21.383	13.7366	18.0208	22.2184	12.5015	16.6574	0.962399	1.09879	1.08185
Q9CQV5	RT24_MOUSE	28S ribosomal protein S24_ mitochondrial OS=Mus musculus OX=10090 GN=Mrps24 PE=1 SV=1	10.2	19186.2	7.47074	5.95035	4.8913	5.32049	5.47296	5.98305	1.40415	1.08723	0.817525
Q9D125	RT25_MOUSE	28S ribosomal protein S25_ mitochondrial OS=Mus musculus OX=10090 GN=Mrps25 PE=1 SV=1	9.69	20148.5	10.666	9.4386	7.06614	8.0294	8.20296	7.33786	1.32836	1.15063	0.96297
Q80ZS3	RT26_MOUSE	28S ribosomal protein S26_ mitochondrial OS=Mus musculus OX=10090 GN=Mrps26 PE=1 SV=1	10.61	23443.8	22.9104	14.6533	27.6935	18.3037	14.2284	16.6354	1.25168	1.02986	1.66473
Q8BK72	RT27_MOUSE	28S ribosomal protein S27_ mitochondrial OS=Mus musculus OX=10090 GN=Mrps27 PE=1 SV=2	5.22	48177.8	20.3132	19.657	15.6563	19.0502	18.2803	18.8285	1.0663	1.07531	0.83152
Q9CY16	RT28_MOUSE	28S ribosomal protein S28_ mitochondrial OS=Mus musculus OX=10090 GN=Mrps28 PE=1 SV=1	9.35	20691.4	17.4025	13.8036	11.4618	16.4778	8.49256	7.58884	1.05612	1.62538	1.51035
Q9ER88	RT29_MOUSE	28S ribosomal protein S29_ mitochondrial OS=Mus musculus OX=10090 GN=Dap3 PE=1 SV=1	9.27	45098.6	29.9245	25.1085	17.2959	21.6051	18.8198	20.9609	1.38507	1.33415	0.825154
Q9D0G0	RT30_MOUSE	28S ribosomal protein S30_ mitochondrial OS=Mus musculus OX=10090 GN=Mrps30 PE=1 SV=1	9.76	50395.6	7.20934	8.3055	8.98052	4.32818	3.9071	5.90082	1.66567	2.12575	1.52191
Q61733	RT31_MOUSE	28S ribosomal protein S31_ mitochondrial OS=Mus musculus OX=10090 GN=Mrps31 PE=1 SV=1	8.85	44109	25.0001	19.7206	16.2636	21.1561	14.6012	9.50191	1.1817	1.35062	1.71162
Q8BJZ4	RT35_MOUSE	28S ribosomal protein S35_ mitochondrial OS=Mus musculus OX=10090 GN=Mrps35 PE=1 SV=2	8.74	36374.5	16.9435	13.9889	12.1304	11.1558	13.5863	13.2138	1.5188	1.02964	0.918013
P58064	RT06_MOUSE	28S ribosomal protein S6_ mitochondrial OS=Mus musculus OX=10090 GN=Mrps6 PE=1 SV=3	9.95	14365.7	15.4737	13.3111	7.50293	11.1977	10.2008	5.38238	1.38187	1.30492	1.39398
Q80X85	RT07_MOUSE	28S ribosomal protein S7_ mitochondrial OS=Mus musculus OX=10090 GN=Mrps7 PE=1 SV=1	10.51	28233.9	20.3875	13.789	17.3231	18.5206	12.1807	14.3142	1.1008	1.13203	1.2102
Q9D7N3	RT09_MOUSE	28S ribosomal protein S9_ mitochondrial OS=Mus musculus OX=10090 GN=Mrps9 PE=1 SV=3	9.06	45271.6	33.0146	24.5524	16.0267	23.091	14.1199	14.2093	1.42976	1.73886	1.1279
Q60597	ODO1_MOUSE	2-oxoglutarate dehydrogenase_ mitochondrial OS=Mus musculus OX=10090 GN=Ogdh PE=1 SV=3	6.4	117647	3.50796	15.2344	30.7787	0.1	3.8364	0.1	35.0796	3.971	307.787
P50136	ODBA_MOUSE	2-oxoisovalerate dehydrogenase subunit alpha_ mitochondrial OS=Mus musculus OX=10090 GN=Bckdha PE=1 SV=1	8.07	50655.9	11.4153	8.35922	8.94444	8.11269	2.54536	1.91002	1.4071	3.2841	4.68291
Q6P3A8	ODBB_MOUSE	2-oxoisovalerate dehydrogenase subunit beta_ mitochondrial OS=Mus musculus OX=10090 GN=Bckdhb PE=1 SV=2	6.3	43678.8	15.9456	16.0261	11.9538	4.66123	8.13875	1.67386	3.42089	1.96911	7.14149
Q99N96	RM01_MOUSE	39S ribosomal protein L1_ mitochondrial OS=Mus musculus OX=10090 GN=Mrpl1 PE=1 SV=2	9.07	37881.8	9.07771	7.089	11.7932	4.5844	2.75169	2.25829	1.98013	2.57624	5.22218
Q3TBW2	RM10_MOUSE	39S ribosomal protein L10_ mitochondrial OS=Mus musculus OX=10090 GN=Mrpl10 PE=1 SV=2	10.27	29623.8	7.65803	5.23565	5.37065	3.08185	1.81152	1.71804	2.48488	2.8902	3.12602
Q9CQF0	RM11_MOUSE	39S ribosomal protein L11_ mitochondrial OS=Mus musculus OX=10090 GN=Mrpl11 PE=1 SV=1	10.45	20794.2	8.95536	5.55478	6.1862	6.6966	3.03628	3.14849	1.3373	1.82947	1.96482
Q9DB15	RM12_MOUSE	39S ribosomal protein L12_ mitochondrial OS=Mus musculus OX=10090 GN=Mrpl12 PE=1 SV=2	9.96	21822.5	30.7358	16.4112	21.7984	17.9493	7.71796	11.9468	1.71237	2.12636	1.82462
Q9D1P0	RM13_MOUSE	39S ribosomal protein L13_ mitochondrial OS=Mus musculus OX=10090 GN=Mrpl13 PE=1 SV=1	9.82	20733.9	2.7714	2.81635	3.45009	1.54923	1.42168	1.21647	1.7889	1.981	2.83615
Q9D1I6	RM14_MOUSE	39S ribosomal protein L14_ mitochondrial OS=Mus musculus OX=10090 GN=Mrpl14 PE=1 SV=1	11.56	15988.5	3.84881	2.30115	2.67165	2.03787	0.901648	6.89924	1.88864	2.55216	0.387238
Q9D8P4	RM17_MOUSE	39S ribosomal protein L17_ mitochondrial OS=Mus musculus OX=10090 GN=Mrpl17 PE=1 SV=1	10.3	20306.5	4.69668	2.22432	3.6267	2.1848	1.04826	2.06642	2.1497	2.12193	1.75507
Q9D338	RM19_MOUSE	39S ribosomal protein L19_ mitochondrial OS=Mus musculus OX=10090 GN=Mrpl19 PE=1 SV=1	9.97	33920.1	6.89901	4.62193	6.77215	2.9718	1.94618	2.79988	2.32149	2.37487	2.41872
O35972	RM23_MOUSE	39S ribosomal protein L23_ mitochondrial OS=Mus musculus OX=10090 GN=Mrpl23 PE=1 SV=1	10.12	17178.7	4.50862	5.17333	3.4092	4.1411	2.56965	2.0067	1.08875	2.01324	1.69891
Q9CQ06	RM24_MOUSE	39S ribosomal protein L24_ mitochondrial OS=Mus musculus OX=10090 GN=Mrpl24 PE=1 SV=1	9.99	25001.6	6.32914	8.67035	6.33302	4.23494	4.82039	3.45149	1.49451	1.79868	1.83486
Q99N92	RM27_MOUSE	39S ribosomal protein L27_ mitochondrial OS=Mus musculus OX=10090 GN=Mrpl27 PE=1 SV=1	10.77	16001.6	5.324	5.19442	6.59411	2.40684	3.2477	3.08342	2.21203	1.59941	2.13857
Q9D1B9	RM28_MOUSE	39S ribosomal protein L28_ mitochondrial OS=Mus musculus OX=10090 GN=Mrpl28 PE=1 SV=3	9.74	30226.9	12.2101	8.88336	10.1172	5.55041	3.13593	2.75768	2.19985	2.83277	3.66876
Q99N95	RM03_MOUSE	39S ribosomal protein L3_ mitochondrial OS=Mus musculus OX=10090 GN=Mrpl3 PE=1 SV=1	10.12	39338.1	5.03822	6.03507	5.95435	2.14848	2.67079	4.80885	2.34502	2.25965	1.23821
Q9D7N6	RM30_MOUSE	39S ribosomal protein L30_ mitochondrial OS=Mus musculus OX=10090 GN=Mrpl30 PE=1 SV=1	10.88	18456.6	6.57961	5.4221	5.27588	2.61986	2.42635	0.1	2.51144	2.23468	52.7588
Q921S7	RM37_MOUSE	39S ribosomal protein L37_ mitochondrial OS=Mus musculus OX=10090 GN=Mrpl37 PE=1 SV=1	9.05	48740	13.3861	6.50882	6.53215	4.78524	3.38725	3.16396	2.79737	1.92156	2.06455
Q8K2M0	RM38_MOUSE	39S ribosomal protein L38_ mitochondrial OS=Mus musculus OX=10090 GN=Mrpl38 PE=1 SV=2	8.1	45315.1	8.46423	5.55218	5.88684	3.44014	2.30117	3.31091	2.46043	2.41277	1.77801
Q9JKF7	RM39_MOUSE	39S ribosomal protein L39_ mitochondrial OS=Mus musculus OX=10090 GN=Mrpl39 PE=1 SV=4	7.92	38948.5	8.65468	6.7352	8.20963	4.86219	3.24774	3.73673	1.78	2.07381	2.19701
Q9DCU6	RM04_MOUSE	39S ribosomal protein L4_ mitochondrial OS=Mus musculus OX=10090 GN=Mrpl4 PE=1 SV=1	10.22	33130.2	6.61729	5.28658	5.15018	3.49826	2.51685	3.868	1.8916	2.10047	1.33148
Q9CQN7	RM41_MOUSE	39S ribosomal protein L41_ mitochondrial OS=Mus musculus OX=10090 GN=Mrpl41 PE=1 SV=1	10.43	15261.6	7.74969	5.5391	6.496	4.38744	2.61347	1.99284	1.76634	2.11944	3.25966
Q99N89	RM43_MOUSE	39S ribosomal protein L43_ mitochondrial OS=Mus musculus OX=10090 GN=Mrpl43 PE=1 SV=1	9.98	20373.9	7.3654	4.36686	7.07671	0.1	2.27868	3.34267	73.654	1.9164	2.11708
Q9CY73	RM44_MOUSE	39S ribosomal protein L44_ mitochondrial OS=Mus musculus OX=10090 GN=Mrpl44 PE=1 SV=3	8.67	37812.5	4.56479	3.94643	4.45009	2.9028	2.12392	2.65182	1.57255	1.85809	1.67813
Q9D0Q7	RM45_MOUSE	39S ribosomal protein L45_ mitochondrial OS=Mus musculus OX=10090 GN=Mrpl45 PE=1 SV=1	9.65	35639	5.18644	5.21272	4.69437	3.21987	6.79735	2.81381	1.61076	0.766874	1.66833
Q9EQI8	RM46_MOUSE	39S ribosomal protein L46_ mitochondrial OS=Mus musculus OX=10090 GN=Mrpl46 PE=1 SV=1	7.26	32302.8	13.9146	5.66428	11.2087	6.03382	2.52705	2.17353	2.30609	2.24146	5.15688
Q9CQ40	RM49_MOUSE	39S ribosomal protein L49_ mitochondrial OS=Mus musculus OX=10090 GN=Mrpl49 PE=1 SV=1	9.97	19190.1	5.8762	5.50052	5.61858	3.05545	2.70579	7.40223	1.92319	2.03287	0.759039
Q9D1H8	RM53_MOUSE	39S ribosomal protein L53_ mitochondrial OS=Mus musculus OX=10090 GN=Mrpl53 PE=1 SV=1	10.07	12908.7	7.46664	6.40559	4.62721	4.6706	2.45771	1.31857	1.59865	2.60633	3.50927
Q99N94	RM09_MOUSE	39S ribosomal protein L9_ mitochondrial OS=Mus musculus OX=10090 GN=Mrpl9 PE=1 SV=2	10.75	30358.1	6.38523	5.01231	4.68945	4.25876	2.80428	3.12902	1.49932	1.78738	1.4987
P63325	RS10_MOUSE	40S ribosomal protein S10 OS=Mus musculus OX=10090 GN=Rps10 PE=1 SV=1	10.72	18915.8	46.7334	22.4858	22.2991	42.4493	24.3673	33.7491	1.10092	0.922789	0.66073
P62281	RS11_MOUSE	40S ribosomal protein S11 OS=Mus musculus OX=10090 GN=Rps11 PE=1 SV=3	10.95	18601.8	17.8016	42.8056	2.93529	5.40072	26.8277	0.1	3.29616	1.59557	29.3529
P63323	RS12_MOUSE	40S ribosomal protein S12 OS=Mus musculus OX=10090 GN=Rps12 PE=1 SV=2	7.04	14867.1	54.1964	37.7027	34.2908	52.093	33.6231	46.5649	1.04038	1.12133	0.73641
P62301	RS13_MOUSE	40S ribosomal protein S13 OS=Mus musculus OX=10090 GN=Rps13 PE=1 SV=2	11.18	17222.3	22.0465	37.8549	6.75874	7.21545	21.4564	4.01489	3.05545	1.76427	1.68342
P62264	RS14_MOUSE	40S ribosomal protein S14 OS=Mus musculus OX=10090 GN=Rps14 PE=1 SV=3	10.78	16443.8	82.8173	51.3744	52.2971	66.0976	42.3603	35.5655	1.25295	1.2128	1.47044
P62843	RS15_MOUSE	40S ribosomal protein S15 OS=Mus musculus OX=10090 GN=Rps15 PE=1 SV=2	11.02	17040.2	10.6757	41.3714	2.6328	0.1	14.8354	0.1	106.757	2.7887	26.328
P62245	RS15A_MOUSE	40S ribosomal protein S15a OS=Mus musculus OX=10090 GN=Rps15a PE=1 SV=2	10.88	14953.6	60.3897	43.1359	33.4016	46.6855	38.5349	43.6805	1.29354	1.1194	0.764679
P14131	RS16_MOUSE	40S ribosomal protein S16 OS=Mus musculus OX=10090 GN=Rps16 PE=1 SV=4	10.79	16559.4	61.2381	26.3595	28.5967	44.0791	28.0471	41.3437	1.38928	0.939832	0.691683
P63276	RS17_MOUSE	40S ribosomal protein S17 OS=Mus musculus OX=10090 GN=Rps17 PE=1 SV=2	10.45	15581.1	37.2813	47.9376	34.8721	18.0177	34.9194	18.1689	2.06915	1.37281	1.91933
P62270	RS18_MOUSE	40S ribosomal protein S18 OS=Mus musculus OX=10090 GN=Rps18 PE=1 SV=3	11.59	17718.7	20.3827	33.5877	3.89403	7.48163	21.076	2.32503	2.72436	1.59365	1.67483
Q9CZX8	RS19_MOUSE	40S ribosomal protein S19 OS=Mus musculus OX=10090 GN=Rps19 PE=1 SV=3	11.08	16085.5	76.7548	37.8631	31.1093	77.0623	34.3887	41.4979	0.996011	1.10103	0.74966
P25444	RS2_MOUSE	40S ribosomal protein S2 OS=Mus musculus OX=10090 GN=Rps2 PE=1 SV=3	10.89	31516.5	23.6083	47.0053	18.4993	10.4468	31.1	14.2417	2.25987	1.51143	1.29896
P60867	RS20_MOUSE	40S ribosomal protein S20 OS=Mus musculus OX=10090 GN=Rps20 PE=1 SV=1	10.71	13486.8	61.9302	38.657	25.2684	33.8682	23.6404	19.0705	1.82857	1.63521	1.325
Q9CQR2	RS21_MOUSE	40S ribosomal protein S21 OS=Mus musculus OX=10090 GN=Rps21 PE=1 SV=1	8.84	9255.44	15.9925	8.47036	11.2014	7.31508	11.9607	21.7179	2.18624	0.708181	0.515768
P62849	RS24_MOUSE	40S ribosomal protein S24 OS=Mus musculus OX=10090 GN=Rps24 PE=1 SV=1	11.47	15423.2	11.6034	28.5415	2.01532	0.1	15.1739	1.75384	116.034	1.88096	1.14909
P62852	RS25_MOUSE	40S ribosomal protein S25 OS=Mus musculus OX=10090 GN=Rps25 PE=1 SV=1	10.84	13799.2	16.2029	20.8025	14.5412	7.17593	12.5138	17.6047	2.25795	1.66236	0.825982
Q6ZWU9	RS27_MOUSE	40S ribosomal protein S27 OS=Mus musculus OX=10090 GN=Rps27 PE=1 SV=3	9.99	9803.3	59.528	28.0707	36.9321	42.1902	18.9157	27.1516	1.41094	1.48399	1.36022
P62858	RS28_MOUSE	40S ribosomal protein S28 OS=Mus musculus OX=10090 GN=Rps28 PE=1 SV=1	11.31	7898.07	30.9559	20.9475	30.6873	25.3452	20.0393	0.1	1.22137	1.04532	306.873
P62908	RS3_MOUSE	40S ribosomal protein S3 OS=Mus musculus OX=10090 GN=Rps3 PE=1 SV=1	10.24	26845.4	116.597	64.1765	60.0903	103.176	56.1221	90.6207	1.13009	1.14352	0.663097
P97351	RS3A_MOUSE	40S ribosomal protein S3a OS=Mus musculus OX=10090 GN=Rps3a PE=1 SV=3	10.43	30113	22.2561	39.8073	9.02156	8.93019	30.2645	9.02798	2.49223	1.31532	0.999289
P62702	RS4X_MOUSE	40S ribosomal protein S4_ X isoform OS=Mus musculus OX=10090 GN=Rps4x PE=1 SV=2	10.84	29825.9	34.4629	42.3521	16.0162	15.8204	28.0529	7.02316	2.17838	1.50972	2.28049
P97461	RS5_MOUSE	40S ribosomal protein S5 OS=Mus musculus OX=10090 GN=Rps5 PE=1 SV=3	10.29	23060.5	37.7579	28.965	32.5389	38.4548	28.0206	37.1931	0.981876	1.0337	0.874863
P62754	RS6_MOUSE	40S ribosomal protein S6 OS=Mus musculus OX=10090 GN=Rps6 PE=1 SV=1	11.5	28851.8	20.6598	37.3208	2.81699	5.87596	25.9374	0.1	3.51598	1.43888	28.1699
P62082	RS7_MOUSE	40S ribosomal protein S7 OS=Mus musculus OX=10090 GN=Rps7 PE=2 SV=1	10.85	22126.9	17.3755	48.0724	4.72425	7.89771	34.2802	2.45155	2.20007	1.40234	1.92705
P62242	RS8_MOUSE	40S ribosomal protein S8 OS=Mus musculus OX=10090 GN=Rps8 PE=1 SV=2	10.96	24490.3	14.5582	47.7101	2.28776	4.02308	30.3426	2.46361	3.61867	1.57238	0.928622
P14206	RSSA_MOUSE	40S ribosomal protein SA OS=Mus musculus OX=10090 GN=Rpsa PE=1 SV=4	4.6	32952.2	161.349	85.1092	73.7219	115.556	67.7938	93.6433	1.39627	1.25541	0.787263
P63038	CH60_MOUSE	60 kDa heat shock protein_ mitochondrial OS=Mus musculus OX=10090 GN=Hspd1 PE=1 SV=1	5.82	61126.7	24.1825	25.8242	17.8656	3.81698	8.31065	0.1	6.33549	3.10736	178.656
O08848	RO60_MOUSE	60 kDa SS-A/Ro ribonucleoprotein OS=Mus musculus OX=10090 GN=RO60 PE=1 SV=1	7.82	60865.3	153.636	0.746678	86.1177	88.7832	0.1	74.9452	1.73046	7.46678	1.14908
P14869	RLA0_MOUSE	60S acidic ribosomal protein P0 OS=Mus musculus OX=10090 GN=Rplp0 PE=1 SV=3	5.87	34387.6	92.1788	60.122	44.7431	83.5986	52.624	80.2809	1.10264	1.14248	0.557332
P47955	RLA1_MOUSE	60S acidic ribosomal protein P1 OS=Mus musculus OX=10090 GN=Rplp1 PE=1 SV=1	4.02	11589	27.7701	16.1372	15.1316	52.0364	18.9908	35.1631	0.533666	0.849737	0.430325
P99027	RLA2_MOUSE	60S acidic ribosomal protein P2 OS=Mus musculus OX=10090 GN=Rplp2 PE=1 SV=3	4.18	11650.9	23.7007	18.9221	15.6426	45.6077	23.882	41.773	0.519665	0.792315	0.374467
P53026	RL10A_MOUSE	60S ribosomal protein L10a OS=Mus musculus OX=10090 GN=Rpl10a PE=1 SV=3	10.66	25087.5	12.6204	7.92331	7.09849	5.94181	5.40721	5.01228	2.12399	1.46532	1.41622
Q9CXW4	RL11_MOUSE	60S ribosomal protein L11 OS=Mus musculus OX=10090 GN=Rpl11 PE=1 SV=4	10.13	20480.5	67.1199	47.2265	36.6187	57.5729	38.6569	42.7667	1.16583	1.22169	0.856244
P35979	RL12_MOUSE	60S ribosomal protein L12 OS=Mus musculus OX=10090 GN=Rpl12 PE=1 SV=2	10.11	17975.7	94.48	52.0211	43.4488	74.3778	48.618	73.4676	1.27027	1.07	0.591402
Q9CR57	RL14_MOUSE	60S ribosomal protein L14 OS=Mus musculus OX=10090 GN=Rpl14 PE=1 SV=3	11.7	23678.2	14.4372	28.3949	3.45372	26.7489	18.8498	7.89712	0.53973	1.50638	0.437339
Q9CZM2	RL15_MOUSE	60S ribosomal protein L15 OS=Mus musculus OX=10090 GN=Rpl15 PE=1 SV=4	12.11	24260.2	9.40649	26.525	1.75847	2.2555	17.3798	0.1	4.17046	1.5262	17.5847
P67984	RL22_MOUSE	60S ribosomal protein L22 OS=Mus musculus OX=10090 GN=Rpl22 PE=1 SV=2	9.76	14816	62.5878	47.8176	46.1423	52.448	38.4418	15.1887	1.19333	1.2439	3.03792
P62830	RL23_MOUSE	60S ribosomal protein L23 OS=Mus musculus OX=10090 GN=Rpl23 PE=1 SV=1	11.19	14979.5	13.5129	28.6504	6.40454	6.12286	19.1634	4.82125	2.20696	1.49506	1.3284
P62751	RL23A_MOUSE	60S ribosomal protein L23a OS=Mus musculus OX=10090 GN=Rpl23a PE=1 SV=1	11.15	17695.1	13.0029	22.8441	5.5068	4.46767	15.173	7.83605	2.91043	1.50557	0.702752
P62889	RL30_MOUSE	60S ribosomal protein L30 OS=Mus musculus OX=10090 GN=Rpl30 PE=1 SV=2	10.12	12955.2	46.0602	37.4061	36.9498	40.7955	36.2245	58.7347	1.12905	1.03262	0.629097
Q9D8E6	RL4_MOUSE	60S ribosomal protein L4 OS=Mus musculus OX=10090 GN=Rpl4 PE=1 SV=3	11.64	47438.9	10.6398	34.7358	1.19172	2.61057	23.6902	0.1	4.07567	1.46625	11.9172
P47911	RL6_MOUSE	60S ribosomal protein L6 OS=Mus musculus OX=10090 GN=Rpl6 PE=1 SV=3	11.37	33566.7	10.1884	28.0681	2.12454	2.29806	20.1229	1.80927	4.43345	1.39483	1.17425
P14148	RL7_MOUSE	60S ribosomal protein L7 OS=Mus musculus OX=10090 GN=Rpl7 PE=1 SV=2	11.53	31476.7	20.172	37.7495	4.50814	3.61332	23.0165	0.1	5.58268	1.64011	45.0814
P12970	RL7A_MOUSE	60S ribosomal protein L7a OS=Mus musculus OX=10090 GN=Rpl7a PE=1 SV=2	11.26	30147.7	14.8723	31.8137	4.2804	3.93567	22.3804	3.44358	3.77884	1.4215	1.24301
P51410	RL9_MOUSE	60S ribosomal protein L9 OS=Mus musculus OX=10090 GN=Rpl9 PE=2 SV=2	10.61	21995.5	25.8354	26.6935	11.773	19.0517	20.062	10.2933	1.35607	1.33055	1.14375
Q9Z2N8	ACL6A_MOUSE	Actin-like protein 6A OS=Mus musculus OX=10090 GN=Actl6a PE=1 SV=2	5.27	47961.3	31.159	16.0144	15.3001	10.3128	7.53504	0.1	3.02139	2.12532	153.001
Q99MR0	ACL6B_MOUSE	Actin-like protein 6B OS=Mus musculus OX=10090 GN=Actl6b PE=1 SV=1	5.38	47347.8	5.35838	2.28073	2.80797	0.1	0.777314	0.1	53.5838	2.93412	28.0797
Q9QZB7	ARP10_MOUSE	Actin-related protein 10 OS=Mus musculus OX=10090 GN=Actr10 PE=1 SV=2	7.48	46778.3	112.881	59.8174	68.8249	47.7924	36.1939	8.29013	2.3619	1.65269	8.30202
P11031	TCP4_MOUSE	Activated RNA polymerase II transcriptional coactivator p15 OS=Mus musculus OX=10090 GN=Sub1 PE=1 SV=3	10.31	14427.5	5.47402	2.71719	8.12537	3.76156	2.27189	11.6891	1.45525	1.196	0.695124
Q8R146	APEH_MOUSE	Acylamino-acid-releasing enzyme OS=Mus musculus OX=10090 GN=Apeh PE=1 SV=3	5.25	82493.4	65.8918	8.51074	44.2037	18.6212	3.19169	2.35706	3.53854	2.66653	18.7537
P48962	ADT1_MOUSE	ADP/ATP translocase 1 OS=Mus musculus OX=10090 GN=Slc25a4 PE=1 SV=4	10.19	33132.4	85.7667	46.2947	32.4094	41.2793	29.2558	18.8616	2.07772	1.58241	1.71827
P51881	ADT2_MOUSE	ADP/ATP translocase 2 OS=Mus musculus OX=10090 GN=Slc25a5 PE=1 SV=3	10.21	33159.5	75.8079	50.252	32.5503	36.3857	32.0058	20.9762	2.08345	1.57009	1.55177
Q8BSL7	ARF2_MOUSE	ADP-ribosylation factor 2 OS=Mus musculus OX=10090 GN=Arf2 PE=1 SV=2	6.2	20802.9	53.9416	9.95546	33.0622	0.1	0.1	0.1	539.416	99.5546	330.622
P61750	ARF4_MOUSE	ADP-ribosylation factor 4 OS=Mus musculus OX=10090 GN=Arf4 PE=1 SV=2	7.05	20510.7	1.97045	1.38431	0.673325	0.550756	0.1	0.1	3.57773	13.8431	6.73325
P84084	ARF5_MOUSE	ADP-ribosylation factor 5 OS=Mus musculus OX=10090 GN=Arf5 PE=1 SV=2	6.39	20643.8	5.4237	1.88746	2.03219	1.42439	6.72211	0.1	3.80774	0.280784	20.3219
Q7TPR4	ACTN1_MOUSE	Alpha-actinin-1 OS=Mus musculus OX=10090 GN=Actn1 PE=1 SV=1	5.07	103696	60.1602	18.9628	34.7683	3.61185	7.17983	0.966474	16.6563	2.64112	35.9744
Q9JI91	ACTN2_MOUSE	Alpha-actinin-2 OS=Mus musculus OX=10090 GN=Actn2 PE=1 SV=2	5.16	104404	1.42322	0.526799	1.9027	0.228345	0.525996	0.1	6.23277	1.00153	19.027
O88990	ACTN3_MOUSE	Alpha-actinin-3 OS=Mus musculus OX=10090 GN=Actn3 PE=2 SV=1	5.16	103670	1.25753	1.45139	1.23046	1.52525	1.60653	0.1	0.824478	0.903427	12.3046
P57780	ACTN4_MOUSE	Alpha-actinin-4 OS=Mus musculus OX=10090 GN=Actn4 PE=1 SV=1	5.1	105434	107.31	53.6958	75.4045	8.7196	14.7113	3.14309	12.3067	3.64998	23.9906
Q9QYC0	ADDA_MOUSE	Alpha-adducin OS=Mus musculus OX=10090 GN=Add1 PE=1 SV=2	5.54	81045.8	7.35265	1.09599	7.875	4.61628	0.995898	3.87786	1.59277	1.1005	2.03076
P61164	ACTZ_MOUSE	Alpha-centractin OS=Mus musculus OX=10090 GN=Actr1a PE=1 SV=1	6.22	42727.9	366.474	141.487	144.213	136.055	73.3	36.1828	2.69358	1.93025	3.98567
P17182	ENOA_MOUSE	Alpha-enolase OS=Mus musculus OX=10090 GN=Eno1 PE=1 SV=3	6.41	47483.1	4.47221	2.7655	1.6425	3.21492	3.18079	0.984634	1.39108	0.869437	1.66814
P46660	AINX_MOUSE	Alpha-internexin OS=Mus musculus OX=10090 GN=Ina PE=1 SV=3	5.2	55553.7	45.2077	1.4578	17.2973	21.6569	0.266547	1.84412	2.08745	5.46919	9.37971
Q9DB05	SNAA_MOUSE	Alpha-soluble NSF attachment protein OS=Mus musculus OX=10090 GN=Napa PE=1 SV=1	5.16	33645.9	11.6235	8.27652	4.67907	0.1	0.825704	0.1	116.235	10.0236	46.7907
P31230	AIMP1_MOUSE	Aminoacyl tRNA synthase complex-interacting multifunctional protein 1 OS=Mus musculus OX=10090 GN=Aimp1 PE=1 SV=2	8.5	34339.5	10.1499	18.0109	3.03323	0.1	8.63892	0.1	101.499	2.08486	30.3323
Q8R010	AIMP2_MOUSE	Aminoacyl tRNA synthase complex-interacting multifunctional protein 2 OS=Mus musculus OX=10090 GN=Aimp2 PE=1 SV=2	7.78	35662.8	2.79357	18.0426	1.86493	0.1	13.0958	0.1	27.9357	1.37774	18.6493
Q7TQF7	AMPH_MOUSE	Amphiphysin OS=Mus musculus OX=10090 GN=Amph PE=1 SV=1	4.36	75127.3	15.3217	35.4456	4.16939	7.89486	22.1396	0.1	1.94072	1.60101	41.6939
P53995	APC1_MOUSE	Anaphase-promoting complex subunit 1 OS=Mus musculus OX=10090 GN=Anapc1 PE=1 SV=2	5.92	218389	15.6272	6.82029	11.5203	12.1022	3.68604	10.9776	1.29126	1.8503	1.04944
Q8BTZ4	APC5_MOUSE	Anaphase-promoting complex subunit 5 OS=Mus musculus OX=10090 GN=Anapc5 PE=1 SV=1	6.28	83782.1	15.6973	10.1241	10.1121	14.8034	8.28168	8.78568	1.06038	1.22247	1.15098
O35643	AP1B1_MOUSE	AP-1 complex subunit beta-1 OS=Mus musculus OX=10090 GN=Ap1b1 PE=1 SV=2	4.86	104790	15.5182	35.8038	12.2206	2.1716	13.5227	0.1	7.14598	2.64769	122.206
P17426	AP2A1_MOUSE	AP-2 complex subunit alpha-1 OS=Mus musculus OX=10090 GN=Ap2a1 PE=1 SV=1	6.66	108748	22.4537	32.1686	13.8965	3.97586	15.5121	2.09155	5.6475	2.07378	6.64409
P17427	AP2A2_MOUSE	AP-2 complex subunit alpha-2 OS=Mus musculus OX=10090 GN=Ap2a2 PE=1 SV=2	6.53	104929	17.7976	36.0613	14.1386	3.25115	12.7943	1.73764	5.47424	2.81853	8.13671
Q9DBG3	AP2B1_MOUSE	AP-2 complex subunit beta OS=Mus musculus OX=10090 GN=Ap2b1 PE=1 SV=1	5.06	105495	25.464	46.3066	21.6603	4.09757	19.231	1.98321	6.21441	2.40791	10.9219
P84091	AP2M1_MOUSE	AP-2 complex subunit mu OS=Mus musculus OX=10090 GN=Ap2m1 PE=1 SV=1	10.07	49996.9	28.7672	59.213	20.6532	5.39902	26.9904	3.84205	5.32824	2.19385	5.37556
P62743	AP2S1_MOUSE	AP-2 complex subunit sigma OS=Mus musculus OX=10090 GN=Ap2s1 PE=1 SV=1	5.78	17188.8	7.19372	18.2965	7.01432	2.11446	6.00124	1.53963	3.40215	3.04879	4.55586
O54774	AP3D1_MOUSE	AP-3 complex subunit delta-1 OS=Mus musculus OX=10090 GN=Ap3d1 PE=1 SV=1	7.04	136279	17.076	3.27837	9.87907	2.98243	0.1	0.1	5.72553	32.7837	98.7907
Q9JKC8	AP3M1_MOUSE	AP-3 complex subunit mu-1 OS=Mus musculus OX=10090 GN=Ap3m1 PE=1 SV=1	6.54	47278.4	11.3883	1.44514	7.96671	1.92879	2.06471	0.1	5.90434	0.699921	79.6671
Q8R2R9	AP3M2_MOUSE	AP-3 complex subunit mu-2 OS=Mus musculus OX=10090 GN=Ap3m2 PE=1 SV=1	7.38	47144.5	50.5198	46.4093	36.2647	6.89223	18.7135	4.04751	7.32996	2.47999	8.95974
Q9DCR2	AP3S1_MOUSE	AP-3 complex subunit sigma-1 OS=Mus musculus OX=10090 GN=Ap3s1 PE=1 SV=2	5.08	21960.3	18.175	20.8869	10.4359	1.07737	6.36529	0.1	16.8699	3.28138	104.359
Q8BSZ2	AP3S2_MOUSE	AP-3 complex subunit sigma-2 OS=Mus musculus OX=10090 GN=Ap3s2 PE=1 SV=1	4.95	22245.6	15.4521	6.60072	4.64566	0.1	2.644	0.1	154.521	2.49649	46.4566
E9Q414	APOB_MOUSE	Apolipoprotein B-100 OS=Mus musculus OX=10090 GN=Apob PE=1 SV=1	6.38	510802	8.72102	6.29379	2.52064	0.1	23.594	0.1	87.2102	0.266754	25.2064
Q9Z0X1	AIFM1_MOUSE	Apoptosis-inducing factor 1_ mitochondrial OS=Mus musculus OX=10090 GN=Aifm1 PE=1 SV=1	9.67	66993.7	39.2026	58.9497	27.8548	3.88725	26.2836	0.1	10.0849	2.24283	278.548
Q68FF6	GIT1_MOUSE	ARF GTPase-activating protein GIT1 OS=Mus musculus OX=10090 GN=Git1 PE=1 SV=1	6.51	86098.6	21.7461	4.03284	9.64737	0.1	1.48051	0.1	217.461	2.72395	96.4737
A2RTL5	RSRC2_MOUSE	Arginine/serine-rich coiled-coil protein 2 OS=Mus musculus OX=10090 GN=Rsrc2 PE=2 SV=1	11.98	43933.6	2.34226	0.931416	1.39892	2.24956	1.21996	1.93222	1.0412	0.763479	0.723997
A2APY7	NDUF5_MOUSE	Arginine-hydroxylase NDUFAF5_ mitochondrial OS=Mus musculus OX=10090 GN=Ndufaf5 PE=1 SV=1	5.7	38632.9	17.9172	7.46583	12.2219	5.09118	2.70082	1.9015	3.51927	2.76428	6.42753
Q9D0I9	SYRC_MOUSE	Arginine--tRNA ligase_ cytoplasmic OS=Mus musculus OX=10090 GN=Rars PE=1 SV=2	7.39	76472.1	5.13725	17.5445	2.66988	0.1	7.17347	0.1	51.3725	2.44575	26.6988
P98203	ARVC_MOUSE	Armadillo repeat protein deleted in velo-cardio-facial syndrome homolog OS=Mus musculus OX=10090 GN=Arvcf PE=1 SV=2	6.21	105636	19.3467	2.14367	11.8	8.84448	4.75059	33.4968	2.18743	0.451242	0.352272
Q9DBR3	ARMC8_MOUSE	Armadillo repeat-containing protein 8 OS=Mus musculus OX=10090 GN=Armc8 PE=1 SV=2	6.3	76504.7	13.2274	6.30888	9.36427	10.1683	6.56889	9.93424	1.30085	0.960418	0.942625
Q8BHS6	ARMX3_MOUSE	Armadillo repeat-containing X-linked protein 3 OS=Mus musculus OX=10090 GN=Armcx3 PE=1 SV=1	8.9	42961.9	8.72325	2.18755	2.75729	1.60036	2.49417	0.1	5.45079	0.877066	27.5729
Q924K1	AIPL1_MOUSE	Aryl-hydrocarbon-interacting protein-like 1 OS=Mus musculus OX=10090 GN=Aipl1 PE=2 SV=2	5.59	38611.2	12.4248	9.78405	19.0172	2.46475	8.44552	1.89136	5.04103	1.15849	10.0548
Q8BP47	SYNC_MOUSE	Asparagine--tRNA ligase_ cytoplasmic OS=Mus musculus OX=10090 GN=NARS1 PE=1 SV=2	5.52	65191.9	37.1893	34.1206	12.8032	18.372	17.933	5.13745	2.02423	1.90267	2.49213
Q922B2	SYDC_MOUSE	Aspartate--tRNA ligase_ cytoplasmic OS=Mus musculus OX=10090 GN=Dars PE=1 SV=2	6.07	57603.6	12.6954	35.8076	4.142	0.1	14.9609	0.1	126.954	2.39341	41.42
Q6PA06	ATLA2_MOUSE	Atlastin-2 OS=Mus musculus OX=10090 GN=Atl2 PE=1 SV=1	5.11	66851.6	3.77348	0.7382	1.47693	0.1	0.1	0.1	37.7348	7.382	14.7693
Q03265	ATPA_MOUSE	ATP synthase subunit alpha_ mitochondrial OS=Mus musculus OX=10090 GN=Atp5f1a PE=1 SV=1	9.63	59866.8	14.0089	23.8966	4.06158	7.94514	27.7765	3.14754	1.7632	0.86032	1.2904
P56480	ATPB_MOUSE	ATP synthase subunit beta_ mitochondrial OS=Mus musculus OX=10090 GN=Atp5f1b PE=1 SV=2	5.03	56300.6	37.5249	32.226	11.6732	4.00462	18.5151	6.34924	9.3704	1.74053	1.83851
Q925I1	ATAD3_MOUSE	ATPase family AAA domain-containing protein 3 OS=Mus musculus OX=10090 GN=Atad3 PE=1 SV=1	9.83	66913.2	18.3181	5.56181	17.4666	9.92638	2.63263	0.1	1.8454	2.11264	174.666
Q91XU0	WRIP1_MOUSE	ATPase WRNIP1 OS=Mus musculus OX=10090 GN=Wrnip1 PE=1 SV=2	5.76	72592.3	33.0823	5.58255	21.5737	17.2843	5.50653	5.19755	1.91401	1.0138	4.15075
P12382	PFKAL_MOUSE	ATP-dependent 6-phosphofructokinase_ liver type OS=Mus musculus OX=10090 GN=Pfkl PE=1 SV=4	6.78	86158.4	35.834	15.5045	12.8379	12.566	8.91702	3.29236	2.85166	1.73875	3.89931
P47857	PFKAM_MOUSE	ATP-dependent 6-phosphofructokinase_ muscle type OS=Mus musculus OX=10090 GN=Pfkm PE=1 SV=3	7.9	86124.2	19.798	3.62644	4.44221	15.5744	1.58959	0.1	1.27119	2.28137	44.4221
Q9WUA3	PFKAP_MOUSE	ATP-dependent 6-phosphofructokinase_ platelet type OS=Mus musculus OX=10090 GN=Pfkp PE=1 SV=1	6.75	86481.7	74.5494	12.8284	24.0218	20.0248	7.94034	5.96391	3.72286	1.6156	4.02786
O70133	DHX9_MOUSE	ATP-dependent RNA helicase A OS=Mus musculus OX=10090 GN=Dhx9 PE=1 SV=2	6.41	150787	44.1047	15.8565	24.3647	40.209	34.6033	37.1585	1.09689	0.458237	0.655697
Q6VVW5	ANPRB_MOUSE	Atrial natriuretic peptide receptor 2 OS=Mus musculus OX=10090 GN=Npr2 PE=1 SV=2	6.44	117916	8.13737	2.6561	1.1553	0.1	0.1	0.1	81.3737	26.561	11.553
Q9Z2H5	E41L1_MOUSE	Band 4.1-like protein 1 OS=Mus musculus OX=10090 GN=Epb41l1 PE=1 SV=2	5.3	98942.4	3.88041	7.27407	2.49016	0.1	10.6611	5.45757	38.8041	0.682301	0.456276
O70318	E41L2_MOUSE	Band 4.1-like protein 2 OS=Mus musculus OX=10090 GN=Epb41l2 PE=1 SV=2	5.15	110453	129.985	61.5057	66.4233	57.0745	26.7289	31.9418	2.27745	2.30109	2.07951
Q9WV92	E41L3_MOUSE	Band 4.1-like protein 3 OS=Mus musculus OX=10090 GN=Epb41l3 PE=1 SV=1	5.04	103794	94.8619	22.3595	42.8163	33.1848	11.2976	13.4274	2.8586	1.97914	3.18873
Q8BGS1	E41L5_MOUSE	Band 4.1-like protein 5 OS=Mus musculus OX=10090 GN=Epb41l5 PE=1 SV=1	5.97	82319.9	11.0471	0.487904	2.21989	1.08623	2.20886	0.1	10.1701	0.220884	22.1989
Q3V3N7	BBS1_MOUSE	Bardet-Biedl syndrome 1 protein homolog OS=Mus musculus OX=10090 GN=Bbs1 PE=1 SV=1	8.7	65493.8	25.9051	77.0224	20.104	0.1	18.1156	0.1	259.051	4.25172	201.04
Q9CWF6	BBS2_MOUSE	Bardet-Biedl syndrome 2 protein homolog OS=Mus musculus OX=10090 GN=Bbs2 PE=1 SV=1	5.47	80559	9.5707	55.6957	10.9212	0.1	13.7243	0.1	95.707	4.05819	109.212
Q8C1Z7	BBS4_MOUSE	Bardet-Biedl syndrome 4 protein homolog OS=Mus musculus OX=10090 GN=Bbs4 PE=1 SV=1	8.1	58825.8	9.90982	32.8693	10.4901	0.1	8.11934	0.1	99.0982	4.04827	104.901
Q9CZQ9	BBS5_MOUSE	Bardet-Biedl syndrome 5 protein homolog OS=Mus musculus OX=10090 GN=Bbs5 PE=1 SV=1	5.26	39033.3	15.6969	17.3174	6.37873	0.1	4.1196	0.1	156.969	4.20367	63.7873
Q8K2G4	BBS7_MOUSE	Bardet-Biedl syndrome 7 protein homolog OS=Mus musculus OX=10090 GN=Bbs7 PE=1 SV=1	5.46	81118	11.5144	39.1512	11.5056	0.1	9.35459	0.1	115.144	4.18524	115.056
P18572	BASI_MOUSE	Basigin OS=Mus musculus OX=10090 GN=Bsg PE=1 SV=2	5.48	42901	58.333	4.41496	14.8337	10.8748	4.0044	1.66235	5.36404	1.10253	8.92338
Q99L88	SNTB1_MOUSE	Beta-1-syntrophin OS=Mus musculus OX=10090 GN=Sntb1 PE=1 SV=4	8.36	58480.5	7.20152	9.5521	3.18404	0.1	3.81644	0.1	72.0152	2.50288	31.8404
Q8BFZ3	ACTBL_MOUSE	Beta-actin-like protein 2 OS=Mus musculus OX=10090 GN=Actbl2 PE=1 SV=1	5.16	42346.5	33.879	66.0811	114.736	78.0088	11.5792	0.1	0.434298	5.70687	1147.36
Q9CWL8	CTBL1_MOUSE	Beta-catenin-like protein 1 OS=Mus musculus OX=10090 GN=Ctnnbl1 PE=1 SV=1	4.8	65436.5	49.2923	30.8138	27.1893	7.87381	7.74576	0.1	6.26028	3.97815	271.893
Q8R5C5	ACTY_MOUSE	Beta-centractin OS=Mus musculus OX=10090 GN=Actr1b PE=1 SV=1	5.99	42395.5	238.877	98.7945	99.9251	90.0831	42.266	18.492	2.65175	2.33745	5.4037
P28663	SNAB_MOUSE	Beta-soluble NSF attachment protein OS=Mus musculus OX=10090 GN=Napb PE=1 SV=2	5.18	33899.2	4.38572	3.15725	3.10149	0.1	0.295656	0.1	43.8572	10.6788	31.0149
Q8CGC7	SYEP_MOUSE	Bifunctional glutamate/proline--tRNA ligase OS=Mus musculus OX=10090 GN=Eprs PE=1 SV=4	7.55	171847	12.6073	5.57843	8.37896	1.34529	3.99923	0.1	9.37145	1.39488	83.7896
Q8BPZ8	ABRX1_MOUSE	BRCA1-A complex subunit Abraxas 1 OS=Mus musculus OX=10090 GN=Abraxas1 PE=1 SV=1	6.56	46495.4	2.4995	2.6098	2.33094	0.1	2.42243	0.1	24.995	1.07735	23.3094
Q8K3W0	BABA2_MOUSE	BRISC and BRCA1-A complex member 2 OS=Mus musculus OX=10090 GN=Babam2 PE=1 SV=2	5.56	44001	24.4625	11.8537	12.3022	8.7506	7.33271	0.1	2.79552	1.61655	123.022
Q3TCJ1	ABRX2_MOUSE	BRISC complex subunit Abraxas 2 OS=Mus musculus OX=10090 GN=Abraxas2 PE=1 SV=1	5.77	47171	14.5888	12.1998	8.23554	6.3241	7.271	0.1	2.30685	1.67788	82.3554
Q6WVG3	KCD12_MOUSE	BTB/POZ domain-containing protein KCTD12 OS=Mus musculus OX=10090 GN=Kctd12 PE=1 SV=1	5.48	36177.2	1.91811	1.99977	1.50435	0.941259	1.43152	1.47245	2.03782	1.39695	1.02167
Q8VC57	KCTD5_MOUSE	BTB/POZ domain-containing protein KCTD5 OS=Mus musculus OX=10090 GN=Kctd5 PE=1 SV=1	5.61	26562.9	7.01861	1.50392	16.0089	4.82228	0.626435	58.6527	1.45545	2.40076	0.272943
Q50H33	KCTD8_MOUSE	BTB/POZ domain-containing protein KCTD8 OS=Mus musculus OX=10090 GN=Kctd8 PE=1 SV=1	8.42	53338.7	27.5205	3.10887	15.3307	21.5144	2.64682	8.67521	1.27917	1.17457	1.76719
O88992	C1QRF_MOUSE	C1q-related factor OS=Mus musculus OX=10090 GN=C1ql1 PE=1 SV=2	5.4	26727.7	7.86228	4.22093	2.8413	6.62976	3.96616	4.57403	1.18591	1.06424	0.621181
B2RQC6	PYR1_MOUSE	CAD protein OS=Mus musculus OX=10090 GN=Cad PE=1 SV=1	6	245805	18.9388	2.58799	24.2868	4.96309	2.1433	0.1	3.81592	1.20748	242.868
P11798	KCC2A_MOUSE	Calcium/calmodulin-dependent protein kinase type II subunit alpha OS=Mus musculus OX=10090 GN=Camk2a PE=1 SV=2	6.66	54685.1	19.6534	14.8788	9.59818	3.28895	7.28231	0.332585	5.97558	2.04315	28.8593
P28652	KCC2B_MOUSE	Calcium/calmodulin-dependent protein kinase type II subunit beta OS=Mus musculus OX=10090 GN=Camk2b PE=1 SV=2	6.93	61202.3	15.1467	17.0334	3.97758	3.54895	9.60816	1.10985	4.26793	1.7728	3.58389
Q6PHZ2	KCC2D_MOUSE	Calcium/calmodulin-dependent protein kinase type II subunit delta OS=Mus musculus OX=10090 GN=Camk2d PE=1 SV=1	6.88	56996.8	28.6809	47.9238	16.9208	13.9203	31.8837	67.3883	2.06037	1.50308	0.251093
Q923T9	KCC2G_MOUSE	Calcium/calmodulin-dependent protein kinase type II subunit gamma OS=Mus musculus OX=10090 GN=Camk2g PE=1 SV=1	7.32	60291.3	9.17402	3.35826	1.53022	2.10874	2.65565	0.5369	4.35048	1.26457	2.8501
Q8BH59	CMC1_MOUSE	Calcium-binding mitochondrial carrier protein Aralar1 OS=Mus musculus OX=10090 GN=Slc25a12 PE=1 SV=1	8.31	74968.9	127.682	65.9476	59.0146	40.7584	36.0208	11.6633	3.13264	1.83082	5.05984
Q9QXX4	CMC2_MOUSE	Calcium-binding mitochondrial carrier protein Aralar2 OS=Mus musculus OX=10090 GN=Slc25a13 PE=1 SV=1	8.82	74866.2	7.73855	1.63339	1.79208	4.91193	0.704278	9.47973	1.57546	2.31925	0.189044
Q80TJ1	CAPS1_MOUSE	Calcium-dependent secretion activator 1 OS=Mus musculus OX=10090 GN=Cadps PE=1 SV=3	5.41	154197	8.47528	3.3495	4.18624	1.18174	0.869435	1.70902	7.17186	3.8525	2.4495
O88456	CPNS1_MOUSE	Calpain small subunit 1 OS=Mus musculus OX=10090 GN=Capns1 PE=1 SV=1	5.29	28577.2	17.2756	73.9229	6.76966	7.86502	47.541	0.1	2.1965	1.55493	67.6966
O35887	CALU_MOUSE	Calumenin OS=Mus musculus OX=10090 GN=Calu PE=1 SV=1	4.3	37177.8	7.25296	7.44727	9.94956	1.69588	3.70515	0.1	4.2768	2.00998	99.4956
P05132	KAPCA_MOUSE	cAMP-dependent protein kinase catalytic subunit alpha OS=Mus musculus OX=10090 GN=Prkaca PE=1 SV=3	9.23	40684.7	9.15785	14.7188	7.11281	4.75015	8.47538	0.1	1.92791	1.73665	71.1281
P68181	KAPCB_MOUSE	cAMP-dependent protein kinase catalytic subunit beta OS=Mus musculus OX=10090 GN=Prkacb PE=1 SV=2	8.88	40879	11.0133	12.003	8.55986	4.9794	8.373	0.1	2.21177	1.43354	85.5986
Q9DBC7	KAP0_MOUSE	cAMP-dependent protein kinase type I-alpha regulatory subunit OS=Mus musculus OX=10090 GN=Prkar1a PE=1 SV=3	5.09	43470.3	35.3319	23.2461	22.7237	5.82885	14.0692	0.1	6.06156	1.65227	227.237
P12849	KAP1_MOUSE	cAMP-dependent protein kinase type I-beta regulatory subunit OS=Mus musculus OX=10090 GN=Prkar1b PE=1 SV=2	5.62	43623.3	17.5853	7.82803	11.3616	5.26358	6.36347	0.1	3.34093	1.23015	113.616
P12367	KAP2_MOUSE	cAMP-dependent protein kinase type II-alpha regulatory subunit OS=Mus musculus OX=10090 GN=Prkar2a PE=1 SV=2	4.59	45731.3	6.96694	5.77493	6.94636	6.7836	4.90263	3.86105	1.02703	1.17793	1.79909
P31324	KAP3_MOUSE	cAMP-dependent protein kinase type II-beta regulatory subunit OS=Mus musculus OX=10090 GN=Prkar2b PE=1 SV=3	4.71	46566.4	0.534698	2.70792	1.15762	0.1	1.97237	0.1	5.34698	1.37293	11.5762
Q60737	CSK21_MOUSE	Casein kinase II subunit alpha OS=Mus musculus OX=10090 GN=Csnk2a1 PE=1 SV=2	7.61	45247.7	247.23	173.397	123.524	160.843	117.368	70.446	1.53709	1.47738	1.75345
O54833	CSK22_MOUSE	Casein kinase II subunit alpha' OS=Mus musculus OX=10090 GN=Csnk2a2 PE=1 SV=1	8.81	41386.4	95.5338	30.4089	44.3514	35.601	22.635	17.3244	2.68346	1.34345	2.56005
P67871	CSK2B_MOUSE	Casein kinase II subunit beta OS=Mus musculus OX=10090 GN=Csnk2b PE=1 SV=1	5.22	25284.7	227.113	122.001	57.9055	128.353	93.9976	45.8384	1.76944	1.29792	1.26325
P26231	CTNA1_MOUSE	Catenin alpha-1 OS=Mus musculus OX=10090 GN=Ctnna1 PE=1 SV=1	5.85	100791	77.8963	25.0502	51.5834	20.5188	8.64035	3.5534	3.79634	2.89921	14.5166
Q61301	CTNA2_MOUSE	Catenin alpha-2 OS=Mus musculus OX=10090 GN=Ctnna2 PE=1 SV=3	5.38	106085	61.3603	20.1665	32.0051	18.0731	6.80039	4.43173	3.39511	2.96548	7.22181
Q02248	CTNB1_MOUSE	Catenin beta-1 OS=Mus musculus OX=10090 GN=Ctnnb1 PE=1 SV=1	5.47	86098.1	116.582	35.6589	60.5053	34.6062	18.1446	9.12832	3.36881	1.96526	6.6283
O54724	CAVN1_MOUSE	Caveolae-associated protein 1 OS=Mus musculus OX=10090 GN=Cavin1 PE=1 SV=1	5.26	43953.7	8.23674	0.946977	3.91224	3.04289	0.72882	0.1	2.70688	1.29933	39.1224
Q60809	CNOT7_MOUSE	CCR4-NOT transcription complex subunit 7 OS=Mus musculus OX=10090 GN=Cnot7 PE=1 SV=1	4.58	33060.3	2.57589	2.30534	2.97235	0.1	1.14139	0.1	25.7589	2.01977	29.7235
Q9CWK3	CD2B2_MOUSE	CD2 antigen cytoplasmic tail-binding protein 2 OS=Mus musculus OX=10090 GN=Cd2bp2 PE=1 SV=1	4.28	37808.6	8.12026	3.15855	2.88529	5.27359	2.61878	2.46853	1.5398	1.20612	1.16883
B1AR13	CISD3_MOUSE	CDGSH iron-sulfur domain-containing protein 3_ mitochondrial OS=Mus musculus OX=10090 GN=Cisd3 PE=1 SV=1	10.37	16075.5	2.43474	4.87199	2.71947	0.1	2.40922	0.1	24.3474	2.02223	27.1947
Q8BI72	CARF_MOUSE	CDKN2A-interacting protein OS=Mus musculus OX=10090 GN=Cdkn2aip PE=1 SV=1	9.75	60257.9	1.84298	1.99034	1.3971	1.30261	1.3753	1.70533	1.41484	1.44721	0.819255
Q8VDP4	CCAR2_MOUSE	Cell cycle and apoptosis regulator protein 2 OS=Mus musculus OX=10090 GN=Ccar2 PE=1 SV=2	4.98	103630	8.01043	6.806	7.32923	0.1	4.79428	1.40735	80.1043	1.41961	5.20781
P60766	CDC42_MOUSE	Cell division control protein 42 homolog OS=Mus musculus OX=10090 GN=Cdc42 PE=1 SV=2	6.18	21600.8	8.28816	10.2941	2.45172	2.17036	6.90894	0.1	3.81879	1.48997	24.5172
Q8R349	CDC16_MOUSE	Cell division cycle protein 16 homolog OS=Mus musculus OX=10090 GN=Cdc16 PE=1 SV=1	5.4	72258.7	18.0608	10.4572	11.3788	16.5152	6.94578	12.8404	1.09358	1.50554	0.886174
Q8BGZ4	CDC23_MOUSE	Cell division cycle protein 23 homolog OS=Mus musculus OX=10090 GN=Cdc23 PE=1 SV=2	6.82	69360	18.4895	14.612	12.9061	13.5196	12.2411	16.2151	1.36761	1.19368	0.795933
A2A6Q5	CDC27_MOUSE	Cell division cycle protein 27 homolog OS=Mus musculus OX=10090 GN=Cdc27 PE=1 SV=1	6.63	92926.1	12.7022	3.10924	2.75948	4.48766	2.45012	2.75472	2.83046	1.26902	1.00173
Q08288	LYAR_MOUSE	Cell growth-regulating nucleolar protein OS=Mus musculus OX=10090 GN=Lyar PE=1 SV=2	10.19	44191.9	8.09431	14.7325	3.48104	7.36874	9.11722	5.68463	1.09847	1.6159	0.61236
Q9R1K9	CETN2_MOUSE	Centrin-2 OS=Mus musculus OX=10090 GN=Cetn2 PE=1 SV=1	4.7	19796.6	4.21019	7.65014	1.78737	3.22756	9.2254	1.5265	1.30445	0.829248	1.17089
Q9R171	CBLN1_MOUSE	Cerebellin-1 OS=Mus musculus OX=10090 GN=Cbln1 PE=1 SV=1	7.18	21227.3	2.15137	1.11712	0.777843	1.7292	1.45884	2.38501	1.24414	0.765754	0.326138
Q8BGU2	CBLN2_MOUSE	Cerebellin-2 OS=Mus musculus OX=10090 GN=Cbln2 PE=1 SV=1	8.26	24278.8	3.80123	3.2417	1.12791	3.33549	2.91949	3.49352	1.13963	1.11036	0.322857
P29974	CNGA1_MOUSE	cGMP-gated cation channel alpha-1 OS=Mus musculus OX=10090 GN=Cnga1 PE=2 SV=2	7.55	79859.8	15.9423	10.4943	8.09866	9.17768	9.11779	7.63086	1.73707	1.15098	1.0613
P83917	CBX1_MOUSE	Chromobox protein homolog 1 OS=Mus musculus OX=10090 GN=Cbx1 PE=1 SV=1	4.66	21531.9	75.7541	52.8736	41.2336	52.4387	45.9598	48.3061	1.44462	1.15043	0.853589
P23198	CBX3_MOUSE	Chromobox protein homolog 3 OS=Mus musculus OX=10090 GN=Cbx3 PE=1 SV=2	4.94	21026.6	147.591	25.9897	70.2182	99.1095	24.8648	65.8369	1.48917	1.04524	1.06655
Q61686	CBX5_MOUSE	Chromobox protein homolog 5 OS=Mus musculus OX=10090 GN=Cbx5 PE=1 SV=1	5.57	22357.1	10.0209	4.17174	6.33818	11.9585	2.93826	13.6369	0.837976	1.4198	0.46478
Q9WTK2	CDYL_MOUSE	Chromodomain Y-like protein OS=Mus musculus OX=10090 GN=Cdyl PE=1 SV=1	8.75	65838.4	3.72193	1.75136	1.20934	0.1	1.13587	0.1	37.2193	1.54187	12.0934
Q68FD5	CLH1_MOUSE	Clathrin heavy chain 1 OS=Mus musculus OX=10090 GN=Cltc PE=1 SV=3	5.36	193325	241.911	69.1055	134.574	68.4715	49.8999	14.7997	3.53302	1.38488	9.09305
O08585	CLCA_MOUSE	Clathrin light chain A OS=Mus musculus OX=10090 GN=Clta PE=1 SV=2	4.3	25661.1	49.6763	31.5933	23.6277	14.9242	19.3937	2.23506	3.32857	1.62905	10.5714
Q6IRU5	CLCB_MOUSE	Clathrin light chain B OS=Mus musculus OX=10090 GN=Cltb PE=1 SV=1	4.36	25285.6	16.0978	14.6053	5.40119	2.49045	15.3432	0.1	6.46384	0.951904	54.0119
Q9EPU4	CPSF1_MOUSE	Cleavage and polyadenylation specificity factor subunit 1 OS=Mus musculus OX=10090 GN=Cpsf1 PE=1 SV=1	5.97	162130	14.8439	2.14524	8.27559	8.71391	2.20284	3.36665	1.70348	0.973852	2.45811
Q9QXK7	CPSF3_MOUSE	Cleavage and polyadenylation specificity factor subunit 3 OS=Mus musculus OX=10090 GN=Cpsf3 PE=1 SV=2	5.27	78132.5	32.9065	2.80044	8.41848	6.41516	1.99016	1.25589	5.12949	1.40715	6.7032
Q9CQF3	CPSF5_MOUSE	Cleavage and polyadenylation specificity factor subunit 5 OS=Mus musculus OX=10090 GN=Nudt21 PE=1 SV=1	9.22	26297.3	18.8497	9.8878	15.3329	22.109	10.4835	19.0821	0.852582	0.943175	0.803522
Q6NVF9	CPSF6_MOUSE	Cleavage and polyadenylation specificity factor subunit 6 OS=Mus musculus OX=10090 GN=Cpsf6 PE=1 SV=1	6.75	59323.9	33.0928	26.5281	27.2397	34.7305	15.1832	34.1881	0.952845	1.7472	0.796759
Q8BTV2	CPSF7_MOUSE	Cleavage and polyadenylation specificity factor subunit 7 OS=Mus musculus OX=10090 GN=Cpsf7 PE=1 SV=2	8.01	52182.1	7.40507	2.73506	3.36756	9.38801	2.62127	5.92143	0.788779	1.04341	0.568707
Q06890	CLUS_MOUSE	Clusterin OS=Mus musculus OX=10090 GN=Clu PE=1 SV=1	5.34	52283	3.66699	5.563	6.29087	4.75618	5.4355	5.17377	0.770994	1.02346	1.21592
Q8CIE6	COPA_MOUSE	Coatomer subunit alpha OS=Mus musculus OX=10090 GN=Copa PE=1 SV=2	7.44	140086	166.346	87.0807	70.9083	80.491	45.8155	32.945	2.06665	1.90068	2.15232
Q9JIF7	COPB_MOUSE	Coatomer subunit beta OS=Mus musculus OX=10090 GN=Copb1 PE=1 SV=1	5.63	108207	173.644	31.9164	70.8735	75.8667	16.6891	16.5582	2.28881	1.91241	4.28027
O55029	COPB2_MOUSE	Coatomer subunit beta' OS=Mus musculus OX=10090 GN=Copb2 PE=1 SV=2	5.01	103305	156.853	81.8741	55.537	75.1196	46.3042	12.6624	2.08805	1.76818	4.38598
Q5XJY5	COPD_MOUSE	Coatomer subunit delta OS=Mus musculus OX=10090 GN=Arcn1 PE=1 SV=2	5.85	57685.7	110.085	56.1427	48.1681	54.3064	36.3019	9.30373	2.0271	1.54655	5.17729
O89079	COPE_MOUSE	Coatomer subunit epsilon OS=Mus musculus OX=10090 GN=Cope PE=1 SV=3	4.75	34795.3	150.965	67.0374	55.822	82.8886	37.1852	10.7866	1.82129	1.8028	5.1751
Q9QZE5	COPG1_MOUSE	Coatomer subunit gamma-1 OS=Mus musculus OX=10090 GN=Copg1 PE=1 SV=1	5.07	98767.6	108.47	42.805	60.5392	57.8339	25.0877	15.8679	1.87555	1.70621	3.81519
Q9QXK3	COPG2_MOUSE	Coatomer subunit gamma-2 OS=Mus musculus OX=10090 GN=Copg2 PE=1 SV=1	5.45	98878.3	84.4812	23.7227	39.0867	29.2839	12.948	3.4252	2.8849	1.83215	11.4115
P61924	COPZ1_MOUSE	Coatomer subunit zeta-1 OS=Mus musculus OX=10090 GN=Copz1 PE=1 SV=1	4.5	20255.3	17.7266	9.92756	4.16265	18.0743	8.12527	2.92826	0.980761	1.22181	1.42154
Q9D3E6	STAG1_MOUSE	Cohesin subunit SA-1 OS=Mus musculus OX=10090 GN=Stag1 PE=1 SV=3	5.28	145410	2.6118	2.26443	1.62445	0.1	0.1	0.1	26.118	22.6443	16.2445
O35638	STAG2_MOUSE	Cohesin subunit SA-2 OS=Mus musculus OX=10090 GN=Stag2 PE=1 SV=3	5.11	142479	13.3258	4.47708	7.15136	0.1	0.1	0.1	133.258	44.7708	71.5136
Q8CEG5	CC28B_MOUSE	Coiled-coil domain-containing protein 28B OS=Mus musculus OX=10090 GN=Ccdc28b PE=1 SV=3	5.09	22260.9	2.81715	2.39583	4.30135	0.1	0.931117	0.1	28.1715	2.57307	43.0135
Q9CQA6	CHCH1_MOUSE	Coiled-coil-helix-coiled-coil-helix domain-containing protein 1 OS=Mus musculus OX=10090 GN=Chchd1 PE=1 SV=1	10.91	13836	15.3881	8.52656	9.39109	11.912	6.13955	10.8819	1.29181	1.38879	0.863002
Q9D1L0	CHCH2_MOUSE	Coiled-coil-helix-coiled-coil-helix domain-containing protein 2 OS=Mus musculus OX=10090 GN=Chchd2 PE=2 SV=1	10.15	15888.9	6.0881	20.6654	5.18885	0.1	0.1	0.1	60.881	206.654	51.8885
Q8CFR0	C1QL2_MOUSE	Complement C1q-like protein 2 OS=Mus musculus OX=10090 GN=C1ql2 PE=1 SV=1	5.39	29520	4.04366	2.23048	2.00992	2.12369	2.08904	0.82019	1.90408	1.06771	2.45056
O35658	C1QBP_MOUSE	Complement component 1 Q subcomponent-binding protein_ mitochondrial OS=Mus musculus OX=10090 GN=C1qbp PE=1 SV=1	4.63	31355.1	122.368	87.6974	46.2725	8.27815	29.9456	8.00269	14.7821	2.92856	5.78212
Q99LD4	CSN1_MOUSE	COP9 signalosome complex subunit 1 OS=Mus musculus OX=10090 GN=Gps1 PE=1 SV=1	6.45	54012.5	74.6892	61.8154	52.591	25.6197	31.4264	6.57099	2.9153	1.96699	8.00352
P61202	CSN2_MOUSE	COP9 signalosome complex subunit 2 OS=Mus musculus OX=10090 GN=Cops2 PE=1 SV=1	5.21	51881.9	40.7909	7.96816	19.5171	11.3812	6.21072	5.71473	3.58406	1.28297	3.41523
O88543	CSN3_MOUSE	COP9 signalosome complex subunit 3 OS=Mus musculus OX=10090 GN=Cops3 PE=1 SV=3	6.22	48402.5	76.8818	74.7112	54.4262	22.5193	37.2503	7.47927	3.41404	2.00566	7.27694
O88544	CSN4_MOUSE	COP9 signalosome complex subunit 4 OS=Mus musculus OX=10090 GN=Cops4 PE=1 SV=1	5.49	46570	80.8255	75.9269	55.0037	23.7449	40.0607	7.40411	3.40391	1.8953	7.42881
O35864	CSN5_MOUSE	COP9 signalosome complex subunit 5 OS=Mus musculus OX=10090 GN=Cops5 PE=1 SV=3	6.12	37777	65.5544	79.7492	48.7019	21.5977	35.4364	5.75526	3.03525	2.25049	8.46216
O88545	CSN6_MOUSE	COP9 signalosome complex subunit 6 OS=Mus musculus OX=10090 GN=Cops6 PE=1 SV=1	5.39	36165.3	77.9823	80.8517	53.3237	22.0522	40.3725	6.71412	3.53626	2.00264	7.94202
Q9CZ04	CSN7A_MOUSE	COP9 signalosome complex subunit 7a OS=Mus musculus OX=10090 GN=Cops7a PE=1 SV=2	7.97	30395.6	56.2014	48.9034	39.2558	17.8894	27.0594	4.63178	3.14161	1.80726	8.47531
Q8BV13	CSN7B_MOUSE	COP9 signalosome complex subunit 7b OS=Mus musculus OX=10090 GN=Cops7b PE=1 SV=1	5.92	29974.2	23.4185	20.9032	17.627	5.9647	9.18126	0.1	3.92618	2.27673	176.27
Q8VBV7	CSN8_MOUSE	COP9 signalosome complex subunit 8 OS=Mus musculus OX=10090 GN=Cops8 PE=1 SV=1	4.89	23312.7	83.5054	63.6864	40.584	20.9354	35.5937	20.5262	3.98871	1.78926	1.97718
Q9WUM4	COR1C_MOUSE	Coronin-1C OS=Mus musculus OX=10090 GN=Coro1c PE=1 SV=2	6.71	53805.3	7.47155	5.80869	10.9353	6.11528	4.25979	4.52695	1.22178	1.36361	2.41559
Q8BH44	COR2B_MOUSE	Coronin-2B OS=Mus musculus OX=10090 GN=Coro2b PE=1 SV=2	8.27	55506.7	7.76556	13.33	12.6596	6.04031	10.0111	4.5903	1.28562	1.33153	2.75789
Q3TNH5	F172A_MOUSE	Cotranscriptional regulator FAM172A OS=Mus musculus OX=10090 GN=Fam172a PE=1 SV=2	5.6	48300.5	6.37818	12.1412	1.21189	0.1	8.33909	0.1	63.7818	1.45594	12.1189
Q04447	KCRB_MOUSE	Creatine kinase B-type OS=Mus musculus OX=10090 GN=Ckb PE=1 SV=1	5.3	42998.5	79.5678	227.291	1.81873	111.17	148.436	0.1	0.715728	1.53124	18.1873
P30275	KCRU_MOUSE	Creatine kinase U-type_ mitochondrial OS=Mus musculus OX=10090 GN=Ckmt1 PE=1 SV=1	8.16	47403	10.8192	87.432	0.185536	22.6861	73.8703	0.1	0.476908	1.18359	1.85536
Q9D4H8	CUL2_MOUSE	Cullin-2 OS=Mus musculus OX=10090 GN=Cul2 PE=1 SV=2	6.59	87504.5	2.81988	10.8018	2.85329	2.76334	8.27154	2.79997	1.02046	1.3059	1.01904
Q9D5V5	CUL5_MOUSE	Cullin-5 OS=Mus musculus OX=10090 GN=Cul5 PE=1 SV=3	7.76	91544.7	8.1084	48.1042	11.9629	6.86515	39.1897	5.96634	1.1811	1.22747	2.00507
O35207	CDKA1_MOUSE	Cyclin-dependent kinase 2-associated protein 1 OS=Mus musculus OX=10090 GN=Cdk2ap1 PE=1 SV=2	9.72	12411	5.55525	2.54777	6.17965	0.1	0.1	0.1	55.5525	25.4777	61.7965
Q99J95	CDK9_MOUSE	Cyclin-dependent kinase 9 OS=Mus musculus OX=10090 GN=Cdk9 PE=1 SV=1	9.06	43160.8	32.9972	13.982	16.0795	26.7855	10.5614	12.1435	1.2319	1.32387	1.32413
Q52KE7	CCNL1_MOUSE	Cyclin-L1 OS=Mus musculus OX=10090 GN=Ccnl1 PE=1 SV=1	11.32	60532.5	10.522	3.98102	5.08333	6.8398	2.08455	6.52107	1.53835	1.90978	0.779525
Q9QWV9	CCNT1_MOUSE	Cyclin-T1 OS=Mus musculus OX=10090 GN=Ccnt1 PE=1 SV=3	8.95	80940.1	23.4708	6.50837	12.3398	19.9239	5.87416	10.9048	1.17802	1.10797	1.13159
Q7TQK0	CCNT2_MOUSE	Cyclin-T2 OS=Mus musculus OX=10090 GN=Ccnt2 PE=1 SV=1	9.29	80708	0.919398	2.01925	1.65489	2.92965	0.74401	0.85949	0.313825	2.71401	1.92543
Q9CZ13	QCR1_MOUSE	Cytochrome b-c1 complex subunit 1_ mitochondrial OS=Mus musculus OX=10090 GN=Uqcrc1 PE=1 SV=2	5.8	53479.1	4.10536	11.1105	1.87288	0.971671	5.03859	0.1	4.22505	2.20508	18.7288
Q9DB77	QCR2_MOUSE	Cytochrome b-c1 complex subunit 2_ mitochondrial OS=Mus musculus OX=10090 GN=Uqcrc2 PE=1 SV=1	9.71	48292	9.59741	57.0313	4.26358	4.74032	29.0261	0.1	2.02463	1.96483	42.6358
Q62425	NDUA4_MOUSE	Cytochrome c oxidase subunit NDUFA4 OS=Mus musculus OX=10090 GN=Ndufa4 PE=1 SV=2	10.04	9326.81	68.4447	71.5084	23.1894	29.6573	42.5056	8.7185	2.30785	1.68233	2.6598
Q9D0M3	CY1_MOUSE	Cytochrome c1_ heme protein_ mitochondrial OS=Mus musculus OX=10090 GN=Cyc1 PE=1 SV=1	9.44	35555.8	17.8892	56.884	9.66172	3.36233	29.9348	0.1	5.32046	1.90026	96.6172
O88487	DC1I2_MOUSE	Cytoplasmic dynein 1 intermediate chain 2 OS=Mus musculus OX=10090 GN=Dync1i2 PE=1 SV=1	5	68793.4	14.7461	14.9405	20.9337	2.8307	7.42513	1.45901	5.20934	2.01215	14.3479
Q8BMK4	CKAP4_MOUSE	Cytoskeleton-associated protein 4 OS=Mus musculus OX=10090 GN=Ckap4 PE=1 SV=2	5.34	63749.2	35.9882	14.8587	20.8164	16.2005	8.62402	10.4647	2.22142	1.72294	1.98921
Q80XN0	BDH_MOUSE	D-beta-hydroxybutyrate dehydrogenase_ mitochondrial OS=Mus musculus OX=10090 GN=Bdh1 PE=1 SV=2	9.34	38641.3	6.44052	7.03326	1.0864	1.75613	4.1531	0.1	3.66745	1.6935	10.864
Q91VU6	DCA11_MOUSE	DDB1- and CUL4-associated factor 11 OS=Mus musculus OX=10090 GN=Dcaf11 PE=1 SV=1	6.01	62676.5	25.9085	5.31256	14.8813	8.57452	3.53568	1.33113	3.02157	1.50256	11.1794
P61963	DCAF7_MOUSE	DDB1- and CUL4-associated factor 7 OS=Mus musculus OX=10090 GN=Dcaf7 PE=1 SV=1	5.15	39553.5	9.26234	9.38041	5.49936	0.1	7.15028	0.1	92.6234	1.31189	54.9936
P31001	DESM_MOUSE	Desmin OS=Mus musculus OX=10090 GN=Des PE=1 SV=3	5.03	53554.9	0.867799	4.78225	2.98948	0.288658	1.51956	1.75777	3.00632	3.14712	1.70072
Q9D9Z5	DDA1_MOUSE	DET1- and DDB1-associated protein 1 OS=Mus musculus OX=10090 GN=Dda1 PE=1 SV=1	9.17	11810.2	20.7001	15.1691	8.36221	21.0736	18.4297	5.22665	0.982275	0.823077	1.59992
Q9R1C6	DGKE_MOUSE	Diacylglycerol kinase epsilon OS=Mus musculus OX=10090 GN=Dgke PE=1 SV=1	7.22	65231.4	16.8887	3.42584	10.2624	5.36379	3.80122	2.91811	3.14864	0.901247	3.5168
Q8BMF4	ODP2_MOUSE	Dihydrolipoyllysine-residue acetyltransferase component of pyruvate dehydrogenase complex_ mitochondrial OS=Mus musculus OX=10090 GN=Dlat PE=1 SV=2	8.71	68512.1	12.1165	5.3376	20.7506	0.1	1.86497	0.1	121.165	2.86203	207.506
Q9D2G2	ODO2_MOUSE	Dihydrolipoyllysine-residue succinyltransferase component of 2-oxoglutarate dehydrogenase complex_ mitochondrial OS=Mus musculus OX=10090 GN=Dlst PE=1 SV=1	9.36	49336.8	18.0537	9.98565	12.0468	0.1	1.7285	0.1	180.537	5.77707	120.468
P97427	DPYL1_MOUSE	Dihydropyrimidinase-related protein 1 OS=Mus musculus OX=10090 GN=Crmp1 PE=1 SV=1	6.71	62510	2.30984	12.2017	2.9377	0.1	5.96247	0.707817	23.0984	2.04641	4.15037
O08553	DPYL2_MOUSE	Dihydropyrimidinase-related protein 2 OS=Mus musculus OX=10090 GN=Dpysl2 PE=1 SV=2	5.95	62676.9	8.58243	100.255	13.1918	53.9551	47.6857	2.0591	0.159066	2.10241	6.40658
Q62188	DPYL3_MOUSE	Dihydropyrimidinase-related protein 3 OS=Mus musculus OX=10090 GN=Dpysl3 PE=1 SV=1	6.06	62335.6	2.95688	22.2578	4.14841	0.270412	12.0039	1.14501	10.9347	1.85421	3.62304
Q62108	DLG4_MOUSE	Disks large homolog 4 OS=Mus musculus OX=10090 GN=Dlg4 PE=1 SV=1	5.49	80814.6	61.2892	8.14189	43.2926	30.1393	7.48052	13.2944	2.03353	1.08841	3.25645
Q8BPN8	DMXL2_MOUSE	DmX-like protein 2 OS=Mus musculus OX=10090 GN=Dmxl2 PE=1 SV=3	5.98	341745	37.3777	7.02537	33.941	6.74437	7.1995	1.91173	5.54206	0.975814	17.754
Q3U1J4	DDB1_MOUSE	DNA damage-binding protein 1 OS=Mus musculus OX=10090 GN=Ddb1 PE=1 SV=2	4.98	128108	197.886	150.588	113.374	99.7234	99.4611	66.6883	1.98435	1.51404	1.70006
P43247	MSH2_MOUSE	DNA mismatch repair protein Msh2 OS=Mus musculus OX=10090 GN=Msh2 PE=1 SV=1	5.62	104950	3.13414	3.43521	3.92828	0.1	1.73119	0.1	31.3414	1.98431	39.2828
P08775	RPB1_MOUSE	DNA-directed RNA polymerase II subunit RPB1 OS=Mus musculus OX=10090 GN=Polr2a PE=1 SV=3	7.02	218545	70.7156	27.8153	28.7427	57.2649	21.7773	33.6079	1.23489	1.27726	0.855238
Q8CFI7	RPB2_MOUSE	DNA-directed RNA polymerase II subunit RPB2 OS=Mus musculus OX=10090 GN=Polr2b PE=1 SV=2	6.46	135337	53.6	20.849	22.5246	54.984	20.5498	27.292	0.974828	1.01456	0.825317
P97760	RPB3_MOUSE	DNA-directed RNA polymerase II subunit RPB3 OS=Mus musculus OX=10090 GN=Polr2c PE=1 SV=2	4.6	31785.4	42.9359	29.2469	17.7181	47.199	23.9219	25.4408	0.909679	1.2226	0.696444
Q9D7M8	RPB4_MOUSE	DNA-directed RNA polymerase II subunit RPB4 OS=Mus musculus OX=10090 GN=Polr2d PE=1 SV=2	4.56	16425.4	17.3252	27.0863	12.781	22.0772	21.2126	9.30341	0.784753	1.2769	1.3738
P62488	RPB7_MOUSE	DNA-directed RNA polymerase II subunit RPB7 OS=Mus musculus OX=10090 GN=Polr2g PE=1 SV=1	5.2	19465.4	23.0861	17.0201	11.3014	18.3424	12.7178	10.0299	1.25862	1.3383	1.12676
P59470	RPC2_MOUSE	DNA-directed RNA polymerase III subunit RPC2 OS=Mus musculus OX=10090 GN=Polr3b PE=1 SV=2	8.51	129255	1.65816	2.52358	1.42994	1.06104	3.07762	1.23749	1.56277	0.819977	1.15552
Q9D483	RPC3_MOUSE	DNA-directed RNA polymerase III subunit RPC3 OS=Mus musculus OX=10090 GN=Polr3c PE=1 SV=1	7.37	61048.2	5.63457	8.09419	3.93949	2.81135	2.1408	1.6033	2.00422	3.78092	2.45711
Q921X6	RPC6_MOUSE	DNA-directed RNA polymerase III subunit RPC6 OS=Mus musculus OX=10090 GN=Polr3f PE=1 SV=1	5.74	36051.2	3.45581	2.27365	1.9401	0.1	1.88219	0.1	34.5581	1.20798	19.401
O35427	RPC9_MOUSE	DNA-directed RNA polymerase III subunit RPC9 OS=Mus musculus OX=10090 GN=Crcp PE=2 SV=1	4.78	16739.9	1.99902	2.94635	2.25181	1.3989	3.558	0.1	1.429	0.828092	22.5181
P52432	RPAC1_MOUSE	DNA-directed RNA polymerases I and III subunit RPAC1 OS=Mus musculus OX=10090 GN=Polr1c PE=1 SV=3	4.91	39334.8	5.49709	5.14335	2.36396	3.25486	3.26295	2.54681	1.68889	1.57629	0.928203
Q80UW8	RPAB1_MOUSE	DNA-directed RNA polymerases I_ II_ and III subunit RPABC1 OS=Mus musculus OX=10090 GN=Polr2e PE=1 SV=1	5.61	24684.4	42.2531	41.9672	26.6748	35.7079	29.5721	22.9175	1.1833	1.41915	1.16395
Q923G2	RPAB3_MOUSE	DNA-directed RNA polymerases I_ II_ and III subunit RPABC3 OS=Mus musculus OX=10090 GN=Polr2h PE=1 SV=3	4.3	17200.4	37.2906	24.2482	14.3726	31.8661	20.6132	18.9113	1.17023	1.17634	0.76
P63037	DNJA1_MOUSE	DnaJ homolog subfamily A member 1 OS=Mus musculus OX=10090 GN=Dnaja1 PE=1 SV=1	6.7	45609.6	21.8187	29.0841	19.1342	4.83231	13.9834	2.74685	4.51518	2.07991	6.96587
Q9QYJ0	DNJA2_MOUSE	DnaJ homolog subfamily A member 2 OS=Mus musculus OX=10090 GN=Dnaja2 PE=1 SV=1	6.07	46373	50.6092	52.8073	29.1922	17.8459	26.0798	4.5556	2.83589	2.02484	6.40798
Q9JMC3	DNJA4_MOUSE	DnaJ homolog subfamily A member 4 OS=Mus musculus OX=10090 GN=Dnaja4 PE=1 SV=1	7.45	45529.1	2.48773	5.02435	1.96518	0.1	2.12744	0.1	24.8773	2.36169	19.6518
Q99KV1	DJB11_MOUSE	DnaJ homolog subfamily B member 11 OS=Mus musculus OX=10090 GN=Dnajb11 PE=1 SV=1	5.91	40840.2	3.4042	19.5966	1.99091	0.1	11.2925	0.1	34.042	1.73537	19.9091
O54946	DNJB6_MOUSE	DnaJ homolog subfamily B member 6 OS=Mus musculus OX=10090 GN=Dnajb6 PE=1 SV=4	9.99	39864.3	5.27057	2.47249	3.93892	3.89608	2.3656	0.1	1.35279	1.04519	39.3892
Q91WN1	DNJC9_MOUSE	DnaJ homolog subfamily C member 9 OS=Mus musculus OX=10090 GN=Dnajc9 PE=1 SV=2	5.63	30230.1	4.66075	2.13039	5.00796	6.12035	2.51592	8.30326	0.761517	0.846765	0.603132
O70152	DPM1_MOUSE	Dolichol-phosphate mannosyltransferase subunit 1 OS=Mus musculus OX=10090 GN=Dpm1 PE=1 SV=1	9.93	29231.8	3.67673	6.4129	1.28183	1.73244	3.67385	0.1	2.12229	1.74555	12.8183
O08788	DCTN1_MOUSE	Dynactin subunit 1 OS=Mus musculus OX=10090 GN=Dctn1 PE=1 SV=3	5.57	142360	246.828	79.0129	117.384	114.111	37.1441	23.9939	2.16306	2.1272	4.89225
Q99KJ8	DCTN2_MOUSE	Dynactin subunit 2 OS=Mus musculus OX=10090 GN=Dctn2 PE=1 SV=3	4.97	44231	389.265	139.182	127.128	166.475	78.7749	46.6647	2.33828	1.76683	2.72429
Q9Z0Y1	DCTN3_MOUSE	Dynactin subunit 3 OS=Mus musculus OX=10090 GN=Dctn3 PE=1 SV=2	5.74	21092.4	178.356	78.8411	85.1242	69.4271	45.2727	12.3428	2.56897	1.74147	6.89667
Q8CBY8	DCTN4_MOUSE	Dynactin subunit 4 OS=Mus musculus OX=10090 GN=Dctn4 PE=1 SV=1	7.58	53912.4	189.951	76.9654	91.5275	66.831	30.8969	9.17115	2.84226	2.49104	9.97994
Q9QZB9	DCTN5_MOUSE	Dynactin subunit 5 OS=Mus musculus OX=10090 GN=Dctn5 PE=1 SV=1	7.95	20710.8	48.6737	28.1201	30.4205	20.7359	12.2235	8.49165	2.34732	2.30049	3.58241
Q9WUB4	DCTN6_MOUSE	Dynactin subunit 6 OS=Mus musculus OX=10090 GN=Dctn6 PE=1 SV=1	6.26	21012.2	54.9773	27.9734	30.4651	18.4055	13.0126	0.1	2.987	2.14972	304.651
P39053	DYN1_MOUSE	Dynamin-1 OS=Mus musculus OX=10090 GN=Dnm1 PE=1 SV=2	7.66	98202.2	6.01403	27.6163	12.6811	13.5931	3.40464	3.9528	0.442433	8.11137	3.20813
Q8BZ98	DYN3_MOUSE	Dynamin-3 OS=Mus musculus OX=10090 GN=Dnm3 PE=1 SV=1	8.5	97589.8	1.88235	2.05847	4.1292	0.1	1.33934	1.10214	18.8235	1.53693	3.74651
P63168	DYL1_MOUSE	Dynein light chain 1_ cytoplasmic OS=Mus musculus OX=10090 GN=Dynll1 PE=1 SV=1	7.24	10537	42.2614	32.174	23.8271	18.3051	12.2389	9.62259	2.30872	2.62882	2.47616
Q9D0M5	DYL2_MOUSE	Dynein light chain 2_ cytoplasmic OS=Mus musculus OX=10090 GN=Dynll2 PE=1 SV=1	7.26	10463.9	113.186	109.525	60.5065	59.2939	54.6554	28.2598	1.90889	2.00392	2.14108
P62627	DLRB1_MOUSE	Dynein light chain roadblock-type 1 OS=Mus musculus OX=10090 GN=Dynlrb1 PE=1 SV=3	7.57	10989.7	9.22941	10.9313	8.2044	0.1	6.2608	0.1	92.2941	1.74598	82.044
Q3U487	HECD3_MOUSE	E3 ubiquitin-protein ligase HECTD3 OS=Mus musculus OX=10090 GN=Hectd3 PE=1 SV=2	5.15	98430.7	3.81022	5.20771	5.90349	0.1	1.48468	0.1	38.1022	3.50763	59.0349
Q80UY2	KCMF1_MOUSE	E3 ubiquitin-protein ligase KCMF1 OS=Mus musculus OX=10090 GN=Kcmf1 PE=1 SV=1	5.4	42475.6	20.569	11.8787	20.84	18.5036	11.2664	9.92976	1.11162	1.05435	2.09874
Q80YQ8	RMD5A_MOUSE	E3 ubiquitin-protein ligase RMND5A OS=Mus musculus OX=10090 GN=Rmnd5a PE=1 SV=2	5.67	44848	6.02778	3.65284	4.11714	5.35382	4.58607	4.54477	1.12588	0.796508	0.905908
E9Q555	RN213_MOUSE	E3 ubiquitin-protein ligase RNF213 OS=Mus musculus OX=10090 GN=Rnf213 PE=1 SV=2	6.37	592084	3.17895	3.95003	2.48795	0.1	0.1	0.1	31.7895	39.5003	24.8795
Q4VC33	MAEA_MOUSE	E3 ubiquitin-protein transferase MAEA OS=Mus musculus OX=10090 GN=Maea PE=1 SV=1	8.78	46020.8	7.35151	3.39162	5.039	6.23688	4.28617	4.21805	1.17872	0.791293	1.19463
Q8K0G5	EIPR1_MOUSE	EARP and GARP complex-interacting protein 1 OS=Mus musculus OX=10090 GN=Eipr1 PE=1 SV=2	4.77	43583.2	5.25668	10.672	3.61278	0.1	0.563259	0.1	52.5668	18.9468	36.1278
P70372	ELAV1_MOUSE	ELAV-like protein 1 OS=Mus musculus OX=10090 GN=Elavl1 PE=1 SV=2	9.42	36340.1	28.6203	11.1501	26.8313	28.0885	13.3639	35.0425	1.01893	0.834344	0.765679
Q60900	ELAV3_MOUSE	ELAV-like protein 3 OS=Mus musculus OX=10090 GN=Elavl3 PE=1 SV=1	9.71	39704.3	2.82445	2.3886	3.35147	2.38249	2.19767	4.3783	1.18551	1.08688	0.765473
Q61701	ELAV4_MOUSE	ELAV-like protein 4 OS=Mus musculus OX=10090 GN=Elavl4 PE=1 SV=1	9.81	42653.4	1.15863	0.965463	1.71501	1.86576	1.30328	3.06361	0.620997	0.740792	0.559801
P10126	EF1A1_MOUSE	Elongation factor 1-alpha 1 OS=Mus musculus OX=10090 GN=Eef1a1 PE=1 SV=3	9.49	50456.1	8.63201	5.14843	7.08663	4.53951	4.81843	7.22439	1.90153	1.06849	0.980931
P62631	EF1A2_MOUSE	Elongation factor 1-alpha 2 OS=Mus musculus OX=10090 GN=Eef1a2 PE=1 SV=1	9.49	50796.4	2.3738	22.6272	2.97028	1.99234	14.0169	0.1	1.19147	1.61428	29.7028
O70251	EF1B_MOUSE	Elongation factor 1-beta OS=Mus musculus OX=10090 GN=Eef1b PE=1 SV=5	4.34	24864.8	5.16688	12.1246	2.01504	0.1	13.2719	0.1	51.6688	0.913549	20.1504
P57776	EF1D_MOUSE	Elongation factor 1-delta OS=Mus musculus OX=10090 GN=Eef1d PE=1 SV=3	4.72	31407.1	4.98299	13.6662	3.40026	0.1	7.33203	0.1	49.8299	1.8639	34.0026
Q9D8N0	EF1G_MOUSE	Elongation factor 1-gamma OS=Mus musculus OX=10090 GN=Eef1g PE=1 SV=3	6.34	50403	4.71244	11.1888	6.54236	1.6847	8.71025	1.80369	2.7972	1.28456	3.62721
P58252	EF2_MOUSE	Elongation factor 2 OS=Mus musculus OX=10090 GN=Eef2 PE=1 SV=2	6.43	96283.7	6.10348	6.04749	7.51201	5.58954	6.3206	17.6703	1.09195	0.95679	0.425121
Q8BFR5	EFTU_MOUSE	Elongation factor Tu_ mitochondrial OS=Mus musculus OX=10090 GN=Tufm PE=1 SV=1	7.34	49907.6	27.3457	12.5818	32.9865	10.3314	4.52873	5.50711	2.64684	2.7782	5.9898
Q7TT37	ELP1_MOUSE	Elongator complex protein 1 OS=Mus musculus OX=10090 GN=Elp1 PE=1 SV=2	5.61	151295	52.9847	17.99	27.1378	16.9817	12.5302	2.93696	3.12011	1.43574	9.24011
Q91WG4	ELP2_MOUSE	Elongator complex protein 2 OS=Mus musculus OX=10090 GN=Elp2 PE=1 SV=1	5.43	94575.8	40.3593	13.777	21.9867	15.2302	9.0972	2.25561	2.64996	1.51442	9.74758
Q9CZX0	ELP3_MOUSE	Elongator complex protein 3 OS=Mus musculus OX=10090 GN=Elp3 PE=1 SV=1	9.09	62955.4	42.2408	49.2062	23.5345	12.9533	28.9449	1.69292	3.261	1.69999	13.9017
P62869	ELOB_MOUSE	Elongin-B OS=Mus musculus OX=10090 GN=Elob PE=1 SV=1	4.68	13226.9	14.7729	61.9477	15.1255	18.6579	44.4801	11.0258	0.791778	1.39271	1.37184
P83940	ELOC_MOUSE	Elongin-C OS=Mus musculus OX=10090 GN=Eloc PE=1 SV=1	4.54	12644.3	23.3297	73.1137	22.0148	26.7963	53.5648	14.3351	0.870635	1.36496	1.53572
Q62420	SH3G2_MOUSE	Endophilin-A1 OS=Mus musculus OX=10090 GN=Sh3gl2 PE=1 SV=2	5.1	40126.5	35.9068	20.1303	25.6171	6.4712	10.1013	0.1	5.54872	1.99285	256.171
P20029	BIP_MOUSE	Endoplasmic reticulum chaperone BiP OS=Mus musculus OX=10090 GN=Hspa5 PE=1 SV=3	4.88	72536.2	164.565	93.0247	80.509	108.046	66.3575	72.0047	1.5231	1.40187	1.11811
P08113	ENPL_MOUSE	Endoplasmin OS=Mus musculus OX=10090 GN=Hsp90b1 PE=1 SV=2	4.55	92761.1	68.1195	4.09746	7.50952	75.4377	5.51163	20.5616	0.90299	0.743421	0.365221
P84089	ERH_MOUSE	Enhancer of rudimentary homolog OS=Mus musculus OX=10090 GN=Erh PE=1 SV=1	5.55	12430	29.7244	24.198	31.6448	32.29	20.6304	34.9171	0.920544	1.17293	0.906284
Q8BFZ9	ERLN2_MOUSE	Erlin-2 OS=Mus musculus OX=10090 GN=Erlin2 PE=1 SV=1	5.22	38100.7	15.8058	3.83368	8.2116	3.26004	0.900981	0.1	4.84835	4.25501	82.116
P60843	IF4A1_MOUSE	Eukaryotic initiation factor 4A-I OS=Mus musculus OX=10090 GN=Eif4a1 PE=1 SV=1	5.16	46382.2	6.31568	5.90878	6.9749	4.35515	3.90438	1.19255	1.45016	1.51337	5.84871
P10630	IF4A2_MOUSE	Eukaryotic initiation factor 4A-II OS=Mus musculus OX=10090 GN=Eif4a2 PE=1 SV=2	5.17	46630.5	11.0276	15.4097	6.20156	9.86522	8.77111	3.122	1.11783	1.75687	1.98641
Q91VC3	IF4A3_MOUSE	Eukaryotic initiation factor 4A-III OS=Mus musculus OX=10090 GN=Eif4a3 PE=1 SV=3	6.32	47125.2	7.76322	4.98301	11.0802	5.45267	4.56143	12.8237	1.42375	1.09242	0.864035
Q9D1M4	MCA3_MOUSE	Eukaryotic translation elongation factor 1 epsilon-1 OS=Mus musculus OX=10090 GN=Eef1e1 PE=1 SV=1	8.99	19915.8	3.0241	20.4411	2.54186	0.1	9.20156	0.1	30.241	2.22148	25.4186
P23116	EIF3A_MOUSE	Eukaryotic translation initiation factor 3 subunit A OS=Mus musculus OX=10090 GN=Eif3a PE=1 SV=5	6.37	162336	99.5979	55.7586	64.1787	63.7744	33.8146	28.3424	1.56172	1.64895	2.2644
Q8JZQ9	EIF3B_MOUSE	Eukaryotic translation initiation factor 3 subunit B OS=Mus musculus OX=10090 GN=Eif3b PE=1 SV=1	4.72	91769.5	15.6379	16.8049	2.50377	17.724	15.1687	10.7072	0.882303	1.10786	0.23384
O70194	EIF3D_MOUSE	Eukaryotic translation initiation factor 3 subunit D OS=Mus musculus OX=10090 GN=Eif3d PE=1 SV=2	5.7	64616.1	91.3685	51.1629	53.3529	58.9529	24.651	21.851	1.54985	2.07549	2.44167
P60229	EIF3E_MOUSE	Eukaryotic translation initiation factor 3 subunit E OS=Mus musculus OX=10090 GN=Eif3e PE=1 SV=1	5.65	52620.1	99.974	50.1722	61.2294	56.2485	27.5107	24.9995	1.77736	1.82374	2.44922
Q9DCH4	EIF3F_MOUSE	Eukaryotic translation initiation factor 3 subunit F OS=Mus musculus OX=10090 GN=Eif3f PE=1 SV=2	5.23	38098.4	97.8554	54.9825	46.9543	59.2063	27.3736	22.6713	1.65279	2.0086	2.07109
Q9Z1D1	EIF3G_MOUSE	Eukaryotic translation initiation factor 3 subunit G OS=Mus musculus OX=10090 GN=Eif3g PE=1 SV=2	5.57	35923.2	98.6843	16.4648	47.0728	64.7141	10.0267	22.0693	1.52493	1.64209	2.13295
Q91WK2	EIF3H_MOUSE	Eukaryotic translation initiation factor 3 subunit H OS=Mus musculus OX=10090 GN=Eif3h PE=1 SV=1	6.34	40003.4	87.8495	46.7347	50.2275	55.6873	31.4831	19.5628	1.57755	1.48444	2.56751
Q9QZD9	EIF3I_MOUSE	Eukaryotic translation initiation factor 3 subunit I OS=Mus musculus OX=10090 GN=Eif3i PE=1 SV=1	5.28	36860	110.094	48.6855	47.3487	74.0051	31.0011	21.8114	1.48766	1.57045	2.17082
Q9DBZ5	EIF3K_MOUSE	Eukaryotic translation initiation factor 3 subunit K OS=Mus musculus OX=10090 GN=Eif3k PE=1 SV=1	4.62	25371.9	83.7049	49.6513	46.5881	54.77	28.5544	23.0044	1.5283	1.73883	2.02518
Q8QZY1	EIF3L_MOUSE	Eukaryotic translation initiation factor 3 subunit L OS=Mus musculus OX=10090 GN=Eif3l PE=1 SV=1	6.02	66841.1	78.8274	16.3224	39.6115	48.3914	10.9399	22.1882	1.62896	1.49201	1.78525
Q99JX4	EIF3M_MOUSE	Eukaryotic translation initiation factor 3 subunit M OS=Mus musculus OX=10090 GN=Eif3m PE=1 SV=1	5.39	42973.3	87.7453	48.4057	45.0732	55.8535	28.5445	23.4597	1.57099	1.6958	1.9213
P63073	IF4E_MOUSE	Eukaryotic translation initiation factor 4E OS=Mus musculus OX=10090 GN=Eif4e PE=1 SV=1	5.75	25281.3	5.49594	10.1618	2.5521	2.92394	8.33512	0.1	1.87963	1.21915	25.521
O55135	IF6_MOUSE	Eukaryotic translation initiation factor 6 OS=Mus musculus OX=10090 GN=Eif6 PE=1 SV=2	4.43	27024.3	8.56757	10.2149	6.10394	12.7594	10.9962	15.3818	0.671471	0.928945	0.396828
P56564	EAA1_MOUSE	Excitatory amino acid transporter 1 OS=Mus musculus OX=10090 GN=Slc1a3 PE=1 SV=2	8.67	59793.7	21.2538	14.1495	9.84096	6.64667	12.2147	2.11554	3.19766	1.1584	4.65176
Q7TQK4	EXOS3_MOUSE	Exosome complex component RRP40 OS=Mus musculus OX=10090 GN=Exosc3 PE=1 SV=3	8.01	30059.6	3.3395	4.86168	2.1487	0.1	3.06299	0.1	33.395	1.58724	21.487
Q9D0M0	EXOS7_MOUSE	Exosome complex exonuclease RRP42 OS=Mus musculus OX=10090 GN=Exosc7 PE=1 SV=2	4.9	32509.8	2.80861	6.03868	2.99035	0.1	3.66746	0.1	28.0861	1.64656	29.9035
Q9CZU3	MTREX_MOUSE	Exosome RNA helicase MTR4 OS=Mus musculus OX=10090 GN=Mtrex PE=1 SV=1	6	118663	49.9233	24.5792	33.6557	22.6335	19.6297	10.356	2.20572	1.25214	3.24986
P47753	CAZA1_MOUSE	F-actin-capping protein subunit alpha-1 OS=Mus musculus OX=10090 GN=Capza1 PE=1 SV=4	5.21	33110.9	81.0092	78.9523	37.1106	34.5659	36.9745	6.60829	2.34361	2.13532	5.61577
P47754	CAZA2_MOUSE	F-actin-capping protein subunit alpha-2 OS=Mus musculus OX=10090 GN=Capza2 PE=1 SV=3	5.49	33138.2	107.39	123.929	50.1422	42.1456	55.5788	11.1506	2.54807	2.22979	4.49683
P47757	CAPZB_MOUSE	F-actin-capping protein subunit beta OS=Mus musculus OX=10090 GN=Capzb PE=1 SV=3	5.35	31630.7	95.446	31.6917	58.7294	49.2653	13.2596	13.1002	1.93739	2.39009	4.4831
Q9QXE7	TBL1X_MOUSE	F-box-like/WD repeat-containing protein TBL1X OS=Mus musculus OX=10090 GN=Tbl1x PE=1 SV=2	5.33	57486.7	56.7723	10.0569	28.7911	41.5858	4.33605	0.1	1.36518	2.31936	287.911
Q8BHJ5	TBL1R_MOUSE	F-box-like/WD repeat-containing protein TBL1XR1 OS=Mus musculus OX=10090 GN=Tbl1xr1 PE=1 SV=1	5.24	56288.3	38.147	9.10044	16.0775	2.96569	3.01165	0.1	12.8628	3.02174	160.775
P05064	ALDOA_MOUSE	Fructose-bisphosphate aldolase A OS=Mus musculus OX=10090 GN=Aldoa PE=1 SV=2	8.07	39812.2	6.43316	13.6967	6.88254	4.97029	13.0517	4.10343	1.29432	1.04942	1.67727
Q8BMQ2	TF3C4_MOUSE	General transcription factor 3C polypeptide 4 OS=Mus musculus OX=10090 GN=Gtf3c4 PE=1 SV=2	6.3	92924.7	26.1754	12.7156	16.2298	3.32103	8.50782	0.1	7.88171	1.49458	162.298
Q8R2T8	TF3C5_MOUSE	General transcription factor 3C polypeptide 5 OS=Mus musculus OX=10090 GN=Gtf3c5 PE=2 SV=2	6.31	60958.1	9.89956	5.86326	6.97422	1.67356	5.59581	0.1	5.91528	1.0478	69.7422
Q9Z1Z0	USO1_MOUSE	General vesicular transport factor p115 OS=Mus musculus OX=10090 GN=Uso1 PE=1 SV=2	4.67	108067	95.9642	6.45683	30.8786	60.8773	3.90355	19.8055	1.57635	1.65409	1.55909
Q8BUV3	GEPH_MOUSE	Gephyrin OS=Mus musculus OX=10090 GN=Gphn PE=1 SV=2	5.26	84023.9	40.4622	10.6346	30.4233	16.089	6.78335	4.82992	2.5149	1.56775	6.29892
P03995	GFAP_MOUSE	Glial fibrillary acidic protein OS=Mus musculus OX=10090 GN=Gfap PE=1 SV=4	5.1	49957.2	159.319	47.2055	55.8826	46.7146	17.3983	5.32772	3.41048	2.71322	10.489
Q9D7M1	GID8_MOUSE	Glucose-induced degradation protein 8 homolog OS=Mus musculus OX=10090 GN=Gid8 PE=1 SV=1	4.73	26835.7	14.0256	15.5884	11.5473	10.3663	15.3895	10.6277	1.35299	1.01293	1.08653
P15105	GLNA_MOUSE	Glutamine synthetase OS=Mus musculus OX=10090 GN=Glul PE=1 SV=6	6.69	42861.1	73.0873	313.412	9.21665	62.0952	207.513	4.01375	1.17702	1.51032	2.29627
P16858	G3P_MOUSE	Glyceraldehyde-3-phosphate dehydrogenase OS=Mus musculus OX=10090 GN=Gapdh PE=1 SV=2	8.36	36095.2	28.6292	115.499	8.86331	21.4575	83.0288	8.53298	1.33423	1.39108	1.03871
P51655	GPC4_MOUSE	Glypican-4 OS=Mus musculus OX=10090 GN=Gpc4 PE=1 SV=2	5.94	63669.9	2.56815	1.75455	4.26543	2.44164	1.8356	7.24268	1.05181	0.955842	0.588931
Q9R087	GPC6_MOUSE	Glypican-6 OS=Mus musculus OX=10090 GN=Gpc6 PE=1 SV=1	5.15	64026.5	7.70229	8.14319	6.40671	12.0171	8.63771	13.8833	0.640944	0.942749	0.46147
Q921M4	GOGA2_MOUSE	Golgin subfamily A member 2 OS=Mus musculus OX=10090 GN=Golga2 PE=1 SV=3	4.77	113678	29.9135	2.81766	25.5286	3.82345	0.681509	0.1	7.82369	4.13445	255.286
Q8VCE2	GPN1_MOUSE	GPN-loop GTPase 1 OS=Mus musculus OX=10090 GN=Gpn1 PE=1 SV=1	4.58	41826.2	3.41794	2.52275	1.89257	0.1	1.97747	6.34076	34.1794	1.27574	0.298477
Q9CR59	G45IP_MOUSE	Growth arrest and DNA damage-inducible proteins-interacting protein 1 OS=Mus musculus OX=10090 GN=Gadd45gip1 PE=1 SV=1	10.87	25877.5	5.2902	5.13253	3.33226	3.35926	2.51611	2.70997	1.57481	2.03987	1.22963
P62874	GBB1_MOUSE	Guanine nucleotide-binding protein G(I)/G(S)/G(T) subunit beta-1 OS=Mus musculus OX=10090 GN=Gnb1 PE=1 SV=3	5.56	38175.4	156.465	297.02	53.0216	88.1425	149.667	13.8002	1.77513	1.98454	3.84208
P62880	GBB2_MOUSE	Guanine nucleotide-binding protein G(I)/G(S)/G(T) subunit beta-2 OS=Mus musculus OX=10090 GN=Gnb2 PE=1 SV=3	5.56	38072.5	19.586	19.2209	1.57999	1.28366	11.3104	0.1	15.2579	1.6994	15.7999
Q61011	GBB3_MOUSE	Guanine nucleotide-binding protein G(I)/G(S)/G(T) subunit beta-3 OS=Mus musculus OX=10090 GN=Gnb3 PE=1 SV=2	5.3	38209.7	3.81661	16.273	0.747876	0.442614	9.27482	0.1	8.62288	1.75453	7.47876
P20612	GNAT1_MOUSE	Guanine nucleotide-binding protein G(t) subunit alpha-1 OS=Mus musculus OX=10090 GN=Gnat1 PE=1 SV=3	5.28	40423	106.692	10.2783	31.1792	50.4733	6.98837	9.75867	2.11383	1.47078	3.19503
P50149	GNAT2_MOUSE	Guanine nucleotide-binding protein G(t) subunit alpha-2 OS=Mus musculus OX=10090 GN=Gnat2 PE=2 SV=2	5.04	40688.1	3.18062	6.55145	2.21736	0.617469	4.83327	0.1	5.15106	1.35549	22.1736
A0A0U1RPR8	GUC2D_MOUSE	Guanylate cyclase D OS=Mus musculus OX=10090 GN=Gucy2d PE=2 SV=1	6.15	123840	25.3571	12.1206	9.11469	0.1	1.0595	0.1	253.571	11.4399	91.1469
O54865	GCYB1_MOUSE	Guanylate cyclase soluble subunit beta-1 OS=Mus musculus OX=10090 GN=Gucy1b1 PE=1 SV=1	5.01	71396.1	3.61091	19.9066	3.89098	1.3758	13.7263	0.1	2.62459	1.45026	38.9098
Q9CRB2	NHP2_MOUSE	H/ACA ribonucleoprotein complex subunit 2 OS=Mus musculus OX=10090 GN=Nhp2 PE=1 SV=1	8.5	17589.3	10.5249	2.12261	5.94385	6.3281	0.1	2.22758	1.6632	21.2261	2.6683
Q9ESX5	DKC1_MOUSE	H/ACA ribonucleoprotein complex subunit DKC1 OS=Mus musculus OX=10090 GN=Dkc1 PE=1 SV=4	9.82	57857.9	17.9018	8.73284	7.79586	11.5664	7.03372	6.35058	1.54774	1.24157	1.22758
Q8K0U4	HS12A_MOUSE	Heat shock 70 kDa protein 12A OS=Mus musculus OX=10090 GN=Hspa12a PE=1 SV=1	6.35	75213.7	19.9145	7.86137	8.56258	6.36227	4.19211	1.63127	3.13009	1.87528	5.24903
Q61696	HS71A_MOUSE	Heat shock 70 kDa protein 1A OS=Mus musculus OX=10090 GN=Hspa1a PE=1 SV=2	5.39	70364.4	151.33	76.8509	69.0911	104.664	54.5309	61.6559	1.44586	1.40931	1.12059
P17879	HS71B_MOUSE	Heat shock 70 kDa protein 1B OS=Mus musculus OX=10090 GN=Hspa1b PE=1 SV=3	5.39	70461.5	64.5567	24.1327	25.035	48.2381	19.9852	27.0352	1.33829	1.20753	0.926013
P16627	HS71L_MOUSE	Heat shock 70 kDa protein 1-like OS=Mus musculus OX=10090 GN=Hspa1l PE=1 SV=4	5.85	71036.6	1.64153	4.8621	1.24791	0.1	5.85786	0.1	16.4153	0.830014	12.4791
Q61316	HSP74_MOUSE	Heat shock 70 kDa protein 4 OS=Mus musculus OX=10090 GN=Hspa4 PE=1 SV=1	4.97	94931.2	52.1054	37.4731	41.4454	43.2755	27.046	14.1769	1.20404	1.38553	2.92344
P48722	HS74L_MOUSE	Heat shock 70 kDa protein 4L OS=Mus musculus OX=10090 GN=Hspa4l PE=1 SV=2	5.42	95237.7	64.0359	25.6316	38.8641	46.7454	21.7533	30.1393	1.36989	1.17828	1.28948
P63017	HSP7C_MOUSE	Heat shock cognate 71 kDa protein OS=Mus musculus OX=10090 GN=Hspa8 PE=1 SV=1	5.2	71099.3	383.287	179.602	176.49	226.692	128.635	112.848	1.69078	1.39621	1.56397
Q61699	HS105_MOUSE	Heat shock protein 105 kDa OS=Mus musculus OX=10090 GN=Hsph1 PE=1 SV=2	5.24	97377	6.96019	1.70134	83.967	5.29225	1.46441	2.36597	1.31517	1.16179	35.4894
P07901	HS90A_MOUSE	Heat shock protein HSP 90-alpha OS=Mus musculus OX=10090 GN=Hsp90aa1 PE=1 SV=4	4.74	85187.2	632.066	131.836	245.224	221.55	64.9947	66.5266	2.85293	2.02841	3.6861
P11499	HS90B_MOUSE	Heat shock protein HSP 90-beta OS=Mus musculus OX=10090 GN=Hsp90ab1 PE=1 SV=3	4.78	83623.5	199.522	39.0717	107.639	55.3625	22.4764	13.1481	3.60391	1.73835	8.18667
P17156	HSP72_MOUSE	Heat shock-related 70 kDa protein 2 OS=Mus musculus OX=10090 GN=Hspa2 PE=1 SV=2	5.35	69926.9	3.74548	1.311	4.42976	3.0728	1.10274	1.97923	1.21891	1.18886	2.23813
D3YXG0	HMCN1_MOUSE	Hemicentin-1 OS=Mus musculus OX=10090 GN=Hmcn1 PE=1 SV=1	6.21	621827	2.02546	5.84298	4.92325	0.1	1.71345	0.1	20.2546	3.41007	49.2325
Q99020	ROAA_MOUSE	Heterogeneous nuclear ribonucleoprotein A/B OS=Mus musculus OX=10090 GN=Hnrnpab PE=1 SV=1	8.16	30945.4	6.69045	9.59274	12.783	21.0612	9.58206	13.7917	0.317667	1.00112	0.926858
Q9CX86	ROA0_MOUSE	Heterogeneous nuclear ribonucleoprotein A0 OS=Mus musculus OX=10090 GN=Hnrnpa0 PE=1 SV=1	9.68	30701.5	3.83588	5.64335	5.88317	7.88939	8.09406	16.439	0.486207	0.697221	0.357879
P49312	ROA1_MOUSE	Heterogeneous nuclear ribonucleoprotein A1 OS=Mus musculus OX=10090 GN=Hnrnpa1 PE=1 SV=2	9.63	34310.3	24.5802	17.6707	26.2258	42.747	21.9551	38.1869	0.575015	0.804855	0.686774
Q8BG05	ROA3_MOUSE	Heterogeneous nuclear ribonucleoprotein A3 OS=Mus musculus OX=10090 GN=Hnrnpa3 PE=1 SV=1	9.3	39880.2	56.1583	30.9201	44.6975	73.2872	37.8203	61.3458	0.766277	0.817554	0.728616
Q60668	HNRPD_MOUSE	Heterogeneous nuclear ribonucleoprotein D0 OS=Mus musculus OX=10090 GN=Hnrnpd PE=1 SV=2	7.92	38525.3	23.4176	41.24	45.4102	33.5076	35.7685	46.1061	0.698873	1.15297	0.984908
Q9Z130	HNRDL_MOUSE	Heterogeneous nuclear ribonucleoprotein D-like OS=Mus musculus OX=10090 GN=Hnrnpdl PE=1 SV=1	7.17	33729.9	4.17468	6.44453	4.23875	10.0386	9.57064	16.3746	0.415862	0.673364	0.258861
Q9Z2X1	HNRPF_MOUSE	Heterogeneous nuclear ribonucleoprotein F OS=Mus musculus OX=10090 GN=Hnrnpf PE=1 SV=3	5.18	46072.1	18.3242	6.3317	14.005	11.3047	6.29265	11.7445	1.62094	1.00621	1.19247
O35737	HNRH1_MOUSE	Heterogeneous nuclear ribonucleoprotein H OS=Mus musculus OX=10090 GN=Hnrnph1 PE=1 SV=3	5.88	49484.7	20.3288	13.4712	15.78	20.1716	12.5527	19.2182	1.00779	1.07318	0.821093
P70333	HNRH2_MOUSE	Heterogeneous nuclear ribonucleoprotein H2 OS=Mus musculus OX=10090 GN=Hnrnph2 PE=1 SV=1	5.88	49564.8	9.34427	6.26386	7.32644	10.7225	6.98464	11.2823	0.871461	0.896805	0.649374
P61979	HNRPK_MOUSE	Heterogeneous nuclear ribonucleoprotein K OS=Mus musculus OX=10090 GN=Hnrnpk PE=1 SV=1	5.22	51261.5	57.4433	27.4713	68.7117	48.5767	25.7568	63.926	1.18253	1.06657	1.07486
Q8R081	HNRPL_MOUSE	Heterogeneous nuclear ribonucleoprotein L OS=Mus musculus OX=10090 GN=Hnrnpl PE=1 SV=2	8.05	64591.1	77.967	32.3357	57.5741	74.7263	34.9622	83.5281	1.04337	0.924877	0.689279
Q9D0E1	HNRPM_MOUSE	Heterogeneous nuclear ribonucleoprotein M OS=Mus musculus OX=10090 GN=Hnrnpm PE=1 SV=3	8.93	77991.2	15.9218	6.24558	11.7718	14.7812	7.12046	14.8856	1.07717	0.877131	0.790817
Q7TMK9	HNRPQ_MOUSE	Heterogeneous nuclear ribonucleoprotein Q OS=Mus musculus OX=10090 GN=Syncrip PE=1 SV=2	8.86	69860.9	37.9963	29.0966	16.9038	31.5236	22.5851	19.2046	1.20533	1.28831	0.880195
Q8VEK3	HNRPU_MOUSE	Heterogeneous nuclear ribonucleoprotein U OS=Mus musculus OX=10090 GN=Hnrnpu PE=1 SV=1	5.86	88716.2	44.1233	37.1527	54.7434	53.9179	36.2033	65.9269	0.818342	1.02622	0.830366
Q8VDM6	HNRL1_MOUSE	Heterogeneous nuclear ribonucleoprotein U-like protein 1 OS=Mus musculus OX=10090 GN=Hnrnpul1 PE=1 SV=1	6.17	96572.3	32.2409	18.8269	17.4085	21.2281	10.1198	13.702	1.51878	1.8604	1.27051
Q00PI9	HNRL2_MOUSE	Heterogeneous nuclear ribonucleoprotein U-like protein 2 OS=Mus musculus OX=10090 GN=Hnrnpul2 PE=1 SV=2	4.63	85567.7	8.25153	1.7188	3.96687	10.5137	2.3565	21.4182	0.784834	0.729387	0.18521
O88569	ROA2_MOUSE	Heterogeneous nuclear ribonucleoproteins A2/B1 OS=Mus musculus OX=10090 GN=Hnrnpa2b1 PE=1 SV=2	9.27	37459.8	87.8547	43.8348	53.9854	97.5757	46.1757	78.9894	0.900375	0.949303	0.683451
Q9Z204	HNRPC_MOUSE	Heterogeneous nuclear ribonucleoproteins C1/C2 OS=Mus musculus OX=10090 GN=Hnrnpc PE=1 SV=1	4.72	34441.9	69.7735	36.1577	38.7695	61.514	32.3848	64.339	1.13427	1.1165	0.602582
Q61035	SYHC_MOUSE	Histidine--tRNA ligase_ cytoplasmic OS=Mus musculus OX=10090 GN=Hars PE=1 SV=2	5.67	57945.7	3.9444	4.7676	1.09721	0.1	0.1	0.1	39.444	47.676	10.9721
O09106	HDAC1_MOUSE	Histone deacetylase 1 OS=Mus musculus OX=10090 GN=Hdac1 PE=1 SV=1	5.17	55645.3	42.3365	4.41751	20.9392	12.7142	1.71582	3.57741	3.32986	2.57457	5.85318
P70288	HDAC2_MOUSE	Histone deacetylase 2 OS=Mus musculus OX=10090 GN=Hdac2 PE=1 SV=1	5.53	55872.5	77.723	19.4959	42.8102	18.8626	10.8814	26.331	4.12047	1.79168	1.62585
O88895	HDAC3_MOUSE	Histone deacetylase 3 OS=Mus musculus OX=10090 GN=Hdac3 PE=1 SV=1	4.91	49048.6	13.4671	6.85369	6.0691	1.13953	2.11187	0.1	11.8181	3.24532	60.691
P68433	H31_MOUSE	Histone H3.1 OS=Mus musculus OX=10090 GN=H3c1 PE=1 SV=2	11.69	15518.2	0.830592	12.4557	2.22793	0.1	1.9268	0.1	8.30592	6.46445	22.2793
P84228	H32_MOUSE	Histone H3.2 OS=Mus musculus OX=10090 GN=Hist1h3b PE=1 SV=2	11.81	15445.1	5.38107	53.1864	14.9493	0.1	6.66277	0.1	53.8107	7.98263	149.493
P62806	H4_MOUSE	Histone H4 OS=Mus musculus OX=10090 GN=H4c1 PE=1 SV=2	11.89	11367.4	11.3774	61.6999	21.2574	2.91819	32.0467	17.3428	3.8988	1.92532	1.22572
Q60972	RBBP4_MOUSE	Histone-binding protein RBBP4 OS=Mus musculus OX=10090 GN=Rbbp4 PE=1 SV=5	4.56	47940.9	107.773	53.4495	59.4629	33.7203	23.7622	9.61855	3.19609	2.24935	6.1821
Q60973	RBBP7_MOUSE	Histone-binding protein RBBP7 OS=Mus musculus OX=10090 GN=Rbbp7 PE=1 SV=1	4.72	48132.3	43.3188	10.8212	22.2147	15.0047	6.92653	3.93354	2.88702	1.56228	5.64751
Q8VHL1	SETD7_MOUSE	Histone-lysine N-methyltransferase SETD7 OS=Mus musculus OX=10090 GN=Setd7 PE=1 SV=2	4.33	40848.6	6.75692	6.97696	11.6721	2.19801	3.07338	5.4597	3.07411	2.27012	2.13786
Q61081	CDC37_MOUSE	Hsp90 co-chaperone Cdc37 OS=Mus musculus OX=10090 GN=Cdc37 PE=1 SV=1	5.07	45106.8	156.132	24.3072	65.3217	45.6894	12.1881	4.14002	3.41724	1.99434	15.7781
P52293	IMA1_MOUSE	Importin subunit alpha-1 OS=Mus musculus OX=10090 GN=Kpna2 PE=1 SV=2	5.36	58270.3	12.8449	3.71297	5.73427	2.63181	1.20367	0.1	4.88062	3.08471	57.3427
O35343	IMA3_MOUSE	Importin subunit alpha-3 OS=Mus musculus OX=10090 GN=Kpna4 PE=1 SV=1	4.6	58436.1	90.9894	24.3433	35.5853	34.2361	12.8992	7.77411	2.6577	1.8872	4.57741
O35344	IMA4_MOUSE	Importin subunit alpha-4 OS=Mus musculus OX=10090 GN=Kpna3 PE=1 SV=1	4.61	58229.1	60.4745	33.6014	23.0185	17.8843	12.9185	5.26769	3.38144	2.60103	4.36975
Q60960	IMA5_MOUSE	Importin subunit alpha-5 OS=Mus musculus OX=10090 GN=Kpna1 PE=1 SV=2	4.74	60924	33.3158	1.13754	22.2524	21.2954	0.753375	20.3669	1.56446	1.50993	1.09258
O35345	IMA7_MOUSE	Importin subunit alpha-7 OS=Mus musculus OX=10090 GN=Kpna6 PE=1 SV=2	4.67	60705.8	40.498	13.7026	22.2784	36.0094	8.78	31.3168	1.12465	1.56066	0.711388
P70168	IMB1_MOUSE	Importin subunit beta-1 OS=Mus musculus OX=10090 GN=Kpnb1 PE=1 SV=2	4.49	98438.9	115.313	49.8468	64.5769	7.65059	15.5081	1.19469	15.0725	3.21424	54.0531
P50096	IMDH1_MOUSE	Inosine-5'-monophosphate dehydrogenase 1 OS=Mus musculus OX=10090 GN=Impdh1 PE=1 SV=2	6.37	55620.8	13.4994	57.5426	7.16768	4.61598	36.0552	0.1	2.92449	1.59596	71.6768
Q9CXY6	ILF2_MOUSE	Interleukin enhancer-binding factor 2 OS=Mus musculus OX=10090 GN=Ilf2 PE=1 SV=1	5.01	43290.3	21.2773	26.508	17.8051	24.8575	23.408	25.2803	0.855969	1.13243	0.704308
Q9Z1X4	ILF3_MOUSE	Interleukin enhancer-binding factor 3 OS=Mus musculus OX=10090 GN=Ilf3 PE=1 SV=2	9.05	96420.4	12.5891	5.02467	13.8324	13.6589	5.74933	19.5639	0.92168	0.873958	0.707035
Q8R1W8	IMPG1_MOUSE	Interphotoreceptor matrix proteoglycan 1 OS=Mus musculus OX=10090 GN=Impg1 PE=1 SV=1	4.95	90158.7	21.8281	13.3828	7.30672	26.2619	10.9213	31.4046	0.831169	1.22538	0.232664
Q80XH2	IMPG2_MOUSE	Interphotoreceptor matrix proteoglycan 2 OS=Mus musculus OX=10090 GN=Impg2 PE=1 SV=1	4.51	139185	19.9809	3.05934	10.674	20.5528	4.69492	22.0129	0.972174	0.651628	0.484896
Q6NWV3	IF122_MOUSE	Intraflagellar transport protein 122 homolog OS=Mus musculus OX=10090 GN=Ift122 PE=1 SV=1	6.57	136795	4.67814	3.03307	2.9216	0.1	3.88492	0.1	46.7814	0.780729	29.216
E9PY46	IF140_MOUSE	Intraflagellar transport protein 140 homolog OS=Mus musculus OX=10090 GN=Ift140 PE=1 SV=1	5.54	167586	4.94228	2.22244	3.74214	0.1	0.1	0.1	49.4228	22.2244	37.4214
Q6VH22	IF172_MOUSE	Intraflagellar transport protein 172 homolog OS=Mus musculus OX=10090 GN=Ift172 PE=1 SV=1	5.65	199317	12.4888	1.81728	7.99253	9.94398	0.1	7.66501	1.25591	18.1728	1.04273
Q61025	IFT20_MOUSE	Intraflagellar transport protein 20 homolog OS=Mus musculus OX=10090 GN=Ift20 PE=1 SV=1	4.88	15350.6	5.57149	7.19325	3.13111	6.58332	5.75772	2.98912	0.846304	1.24932	1.0475
Q9DAI2	IFT22_MOUSE	Intraflagellar transport protein 22 homolog OS=Mus musculus OX=10090 GN=Ift22 PE=1 SV=1	4.98	21175	8.52088	6.12014	5.52728	7.8126	4.70716	3.93046	1.09066	1.30017	1.40627
Q9D0P8	IFT27_MOUSE	Intraflagellar transport protein 27 homolog OS=Mus musculus OX=10090 GN=Ift27 PE=1 SV=1	4.87	21042	6.63129	3.44541	3.28529	4.67802	2.89233	2.16886	1.41754	1.19122	1.51475
Q62559	IFT52_MOUSE	Intraflagellar transport protein 52 homolog OS=Mus musculus OX=10090 GN=Ift52 PE=1 SV=2	4.92	48590.3	9.8849	6.04771	5.68166	6.38066	4.92145	3.57868	1.5492	1.22885	1.58764
Q8BS45	IFT56_MOUSE	Intraflagellar transport protein 56 OS=Mus musculus OX=10090 GN=Ttc26 PE=1 SV=1	6.39	64778.1	7.15971	5.12227	4.4262	6.11337	3.13004	3.87437	1.17116	1.63649	1.14243
Q8BXG3	IFT57_MOUSE	Intraflagellar transport protein 57 homolog OS=Mus musculus OX=10090 GN=Ift57 PE=1 SV=1	4.73	49000	6.48917	2.73968	3.6576	7.22603	2.40885	4.15415	0.898027	1.13734	0.880468
Q8BKE9	IFT74_MOUSE	Intraflagellar transport protein 74 homolog OS=Mus musculus OX=10090 GN=Ift74 PE=1 SV=2	5.67	69358.7	12.1797	10.6361	6.19476	10.6505	8.23213	5.39782	1.14359	1.29202	1.14764
Q8K057	IFT80_MOUSE	Intraflagellar transport protein 80 homolog OS=Mus musculus OX=10090 GN=Ift80 PE=1 SV=1	7.87	88495	7.3022	4.58239	3.76675	6.6364	4.14512	3.46092	1.10033	1.10549	1.08837
O35594	IFT81_MOUSE	Intraflagellar transport protein 81 homolog OS=Mus musculus OX=10090 GN=Ift81 PE=1 SV=4	9.17	79741.6	11.7269	7.43859	10.4423	7.37454	6.12083	4.6071	1.59019	1.21529	2.26656
Q61371	IFT88_MOUSE	Intraflagellar transport protein 88 homolog OS=Mus musculus OX=10090 GN=Ift88 PE=1 SV=2	5.57	93564.6	5.87056	2.6519	2.45589	6.80575	2.16284	3.73803	0.862589	1.22612	0.657002
P56546-2	CTBP2_MOUSE	Isoform 2 of C-terminal-binding protein 2 OS=Mus musculus OX=10090 GN=Ctbp2	7.37	107868	11.1698	4.19944	5.14998	3.50923	2.53589	0.1	3.18296	1.656	51.4998
Q64704-2	STX3_MOUSE	Isoform 3B of Syntaxin-3 OS=Mus musculus OX=10090 GN=Stx3	5.09	33066.9	61.6541	22.5416	21.4482	0.1	0.1	0.1	616.541	225.416	214.482
Q8BU30	SYIC_MOUSE	Isoleucine--tRNA ligase_ cytoplasmic OS=Mus musculus OX=10090 GN=Iars PE=1 SV=2	6.14	145640	9.74616	14.6546	3.94866	0.1	6.84541	0.1	97.4616	2.14079	39.4866
Q02257	PLAK_MOUSE	Junction plakoglobin OS=Mus musculus OX=10090 GN=Jup PE=1 SV=3	5.72	82542.3	3.96275	1.49999	3.85119	2.1354	0.634759	3.99232	1.85574	2.36308	0.964652
Q8R124	KLH36_MOUSE	Kelch-like protein 36 OS=Mus musculus OX=10090 GN=Klhl36 PE=1 SV=1	5.52	70862.6	18.8383	1.7652	18.6689	5.81868	1.08581	5.3825	3.23755	1.6257	3.46844
Q6ZPU9	KBP_MOUSE	KIF-binding protein OS=Mus musculus OX=10090 GN=Kifbp PE=1 SV=2	5.2	71679.5	12.7809	3.79259	7.39131	0.1	0.1	0.1	127.809	37.9259	73.9131
P70188	KIFA3_MOUSE	Kinesin-associated protein 3 OS=Mus musculus OX=10090 GN=Kifap3 PE=1 SV=1	4.8	92090	36.4872	4.68738	19.9905	0.1	0.1	0.1	364.872	46.8738	199.905
P28741	KIF3A_MOUSE	Kinesin-like protein KIF3A OS=Mus musculus OX=10090 GN=Kif3a PE=1 SV=2	6.14	80512.2	38.077	19.5581	24.4806	0.1	3.43457	0.1	380.77	5.69447	244.806
Q61771	KIF3B_MOUSE	Kinesin-like protein KIF3B OS=Mus musculus OX=10090 GN=Kif3b PE=1 SV=1	7.62	85402.5	40.1449	34.9054	23.4408	0.1	8.15479	0.1	401.449	4.28035	234.408
O35066	KIF3C_MOUSE	Kinesin-like protein KIF3C OS=Mus musculus OX=10090 GN=Kif3c PE=1 SV=3	8.18	90201.2	1.34976	0.565219	6.22261	0.1	0.53386	0.1	13.4976	1.05874	62.2261
P14733	LMNB1_MOUSE	Lamin-B1 OS=Mus musculus OX=10090 GN=Lmnb1 PE=1 SV=3	4.92	67013.8	10.14	4.62612	5.81431	4.14027	1.86153	6.4706	2.44911	2.48512	0.898573
Q8BMJ2	SYLC_MOUSE	Leucine--tRNA ligase_ cytoplasmic OS=Mus musculus OX=10090 GN=Lars PE=1 SV=2	6.66	135447	5.51291	0.61175	2.08895	0.1	0.372134	0.1	55.1291	1.6439	20.8895
P06151	LDHA_MOUSE	L-lactate dehydrogenase A chain OS=Mus musculus OX=10090 GN=Ldha PE=1 SV=3	7.68	36840.8	7.24767	113.675	5.94342	10.0118	89.7815	1.33618	0.723911	1.26613	4.44808
Q5SUF2	LC7L3_MOUSE	Luc7-like protein 3 OS=Mus musculus OX=10090 GN=Luc7l3 PE=1 SV=1	10.44	51849.4	8.21567	9.10171	8.03637	5.97603	8.31272	7.04523	1.37477	1.09491	1.14068
P32067	LA_MOUSE	Lupus La protein homolog OS=Mus musculus OX=10090 GN=Ssb PE=1 SV=1	10.47	47927.6	56.703	37.4119	15.1107	15.9509	20.6604	4.20216	3.55484	1.8108	3.59594
P46737	BRCC3_MOUSE	Lys-63-specific deubiquitinase BRCC36 OS=Mus musculus OX=10090 GN=Brcc3 PE=1 SV=1	5.47	33739.3	10.9201	12.2895	8.34027	5.64657	8.54467	0.1	1.93394	1.43827	83.4027
Q6ZQ88	KDM1A_MOUSE	Lysine-specific histone demethylase 1A OS=Mus musculus OX=10090 GN=Kdm1a PE=1 SV=2	6.11	93364	9.75939	10.8426	6.59012	2.44096	3.99107	0.1	3.99818	2.71672	65.9012
Q99MN1	SYK_MOUSE	Lysine--tRNA ligase OS=Mus musculus OX=10090 GN=Kars1 PE=1 SV=1	5.57	68296	17.6427	40.1142	4.25833	0.1	15.5711	0.1	176.427	2.5762	42.5833
Q6P7F1	MPP4_MOUSE	MAGUK p55 subfamily member 4 OS=Mus musculus OX=10090 GN=Mpp4 PE=1 SV=1	5.18	73085	73.1142	4.64392	52.3194	34.2577	3.43951	13.0182	2.13424	1.35017	4.01893
Q9JLB2	MPP5_MOUSE	MAGUK p55 subfamily member 5 OS=Mus musculus OX=10090 GN=Mpp5 PE=1 SV=1	5.69	77514.7	5.02761	1.10362	4.75208	0.1	0.1	0.1	50.2761	11.0362	47.5208
Q8K310	MATR3_MOUSE	Matrin-3 OS=Mus musculus OX=10090 GN=Matr3 PE=1 SV=1	5.85	95143.7	8.86615	4.77577	6.08077	11.467	7.02477	12.8237	0.77319	0.679848	0.474181
Q9CZH7	MXRA7_MOUSE	Matrix-remodeling-associated protein 7 OS=Mus musculus OX=10090 GN=Mxra7 PE=1 SV=2	4	19514.6	13.2067	4.45837	4.75447	0.1	4.36988	0.1	132.067	1.02025	47.5447
Q9QYH6	MAGD1_MOUSE	Melanoma-associated antigen D1 OS=Mus musculus OX=10090 GN=Maged1 PE=1 SV=1	7.5	85727	4.59875	2.92873	2.5388	0.1	1.69663	0.1	45.9875	1.7262	25.388
Q8K4B0	MTA1_MOUSE	Metastasis-associated protein MTA1 OS=Mus musculus OX=10090 GN=Mta1 PE=1 SV=1	9.66	81482.6	4.362	2.59344	1.24267	0.1	0.830464	0.1	43.62	3.12288	12.4267
Q9R190	MTA2_MOUSE	Metastasis-associated protein MTA2 OS=Mus musculus OX=10090 GN=Mta2 PE=1 SV=1	10.17	75771.5	27.1105	10.6223	4.96054	0.1	7.54109	0.1	271.105	1.40859	49.6054
Q68FL6	SYMC_MOUSE	Methionine--tRNA ligase_ cytoplasmic OS=Mus musculus OX=10090 GN=Mars PE=1 SV=1	6.78	102799	5.51484	10.1073	45.9918	0.1	4.8946	0.1	55.1484	2.06499	459.918
Q9Z2E1	MBD2_MOUSE	Methyl-CpG-binding domain protein 2 OS=Mus musculus OX=10090 GN=Mbd2 PE=2 SV=2	10.75	43843	8.84637	3.29637	5.4876	0.1	1.27713	0.1	88.4637	2.58108	54.876
Q9Z2D8	MBD3_MOUSE	Methyl-CpG-binding domain protein 3 OS=Mus musculus OX=10090 GN=Mbd3 PE=1 SV=1	5.52	32396.6	11.9572	3.87386	6.29861	0.1	1.46599	0.1	119.572	2.64249	62.9861
Q99J09	MEP50_MOUSE	Methylosome protein 50 OS=Mus musculus OX=10090 GN=Wdr77 PE=1 SV=1	4.92	37626.9	10.5606	19.4284	9.66673	2.0181	7.37968	0.1	5.23293	2.63268	96.6673
Q8CAQ8	MIC60_MOUSE	MICOS complex subunit Mic60 OS=Mus musculus OX=10090 GN=Immt PE=1 SV=1	6.19	84299.4	5.39442	6.67701	4.93233	0.1	2.7773	0.1	53.9442	2.40414	49.3233
Q9QYR6	MAP1A_MOUSE	Microtubule-associated protein 1A OS=Mus musculus OX=10090 GN=Map1a PE=1 SV=2	4.73	301509	21.903	14.94	26.6954	17.6567	12.1395	6.72541	1.24049	1.23069	3.96933
P14873	MAP1B_MOUSE	Microtubule-associated protein 1B OS=Mus musculus OX=10090 GN=Map1b PE=1 SV=2	4.57	271510	227.666	96.2995	126.332	145.164	52.3235	87.8299	1.56834	1.84047	1.43837
Q61166	MARE1_MOUSE	Microtubule-associated protein RP/EB family member 1 OS=Mus musculus OX=10090 GN=Mapre1 PE=1 SV=3	4.93	30187.3	36.1294	45.5013	23.316	1.58386	14.5914	0.1	22.811	3.11835	233.16
Q8R001	MARE2_MOUSE	Microtubule-associated protein RP/EB family member 2 OS=Mus musculus OX=10090 GN=Mapre2 PE=1 SV=1	5.08	37174.3	63.0847	33.4217	44.0371	3.07385	10.4056	0.1	20.523	3.21189	440.371
Q6PER3	MARE3_MOUSE	Microtubule-associated protein RP/EB family member 3 OS=Mus musculus OX=10090 GN=Mapre3 PE=1 SV=1	5.2	32251.4	83.3626	14.1288	62.4542	6.32108	8.25116	0.1	13.188	1.71234	624.542
Q9CR62	M2OM_MOUSE	Mitochondrial 2-oxoglutarate/malate carrier protein OS=Mus musculus OX=10090 GN=Slc25a11 PE=1 SV=3	10.44	34326.1	20.6152	24.7919	12.2874	9.46721	16.4674	4.88438	2.17753	1.50552	2.51566
Q9D6M3	GHC1_MOUSE	Mitochondrial glutamate carrier 1 OS=Mus musculus OX=10090 GN=Slc25a22 PE=1 SV=1	9.37	35126.7	32.9015	18.6377	10.3438	18.4572	14.1751	5.67289	1.78258	1.31482	1.82337
Q6PEB6	PHOCN_MOUSE	MOB-like protein phocein OS=Mus musculus OX=10090 GN=Mob4 PE=1 SV=1	5.42	26545.7	51.9654	25.4708	28.0812	17.4304	17.1237	0.1	2.9813	1.48746	280.812
P53986	MOT1_MOUSE	Monocarboxylate transporter 1 OS=Mus musculus OX=10090 GN=Slc16a1 PE=1 SV=1	7.37	53894.6	17.9389	9.00598	8.64173	6.52794	7.2855	0.1	2.74802	1.23615	86.4173
O08539	BIN1_MOUSE	Myc box-dependent-interacting protein 1 OS=Mus musculus OX=10090 GN=Bin1 PE=1 SV=1	4.77	64698.4	37.6287	3.72638	25.5544	12.7959	2.42331	0.1	2.94069	1.53772	255.544
Q8C854	MYEF2_MOUSE	Myelin expression factor 2 OS=Mus musculus OX=10090 GN=Myef2 PE=1 SV=1	9.39	63522.9	6.8322	6.2726	6.22816	6.8564	6.67175	11.5183	0.996471	0.940172	0.54072
Q99KX1	MLF2_MOUSE	Myeloid leukemia factor 2 OS=Mus musculus OX=10090 GN=Mlf2 PE=1 SV=1	6.55	28112.4	4.26305	5.1697	2.96159	1.60108	3.31471	0.1	2.6626	1.55962	29.6159
Q8CI43	MYL6B_MOUSE	Myosin light chain 6B OS=Mus musculus OX=10090 GN=Myl6b PE=1 SV=1	5.25	22863	1.81924	2.0658	1.65954	14.1645	0.589265	0.1	0.128437	3.50572	16.5954
Q60605	MYL6_MOUSE	Myosin light polypeptide 6 OS=Mus musculus OX=10090 GN=Myl6 PE=1 SV=3	4.36	17101.2	63.7827	35.8831	47.612	15.8954	16.0987	2.05918	4.01265	2.22894	23.1219
Q3THE2	ML12B_MOUSE	Myosin regulatory light chain 12B OS=Mus musculus OX=10090 GN=Myl12b PE=1 SV=2	4.49	19836.2	84.5684	52.1515	62.8427	14.5935	18.0056	4.55004	5.79495	2.89641	13.8115
Q9CQ19	MYL9_MOUSE	Myosin regulatory light polypeptide 9 OS=Mus musculus OX=10090 GN=Myl9 PE=1 SV=3	4.59	19911.3	6.21714	4.99221	8.98422	0.1	0.837398	0.1	62.1714	5.96158	89.8422
Q61879	MYH10_MOUSE	Myosin-10 OS=Mus musculus OX=10090 GN=Myh10 PE=1 SV=2	5.28	229966	167.205	46.8594	86.2362	8.36644	6.88364	1.28703	19.9852	6.80736	67.0043
O08638	MYH11_MOUSE	Myosin-11 OS=Mus musculus OX=10090 GN=Myh11 PE=1 SV=1	5.2	227884	10.4049	4.06611	8.865	0.978163	5.70646	0.1	10.6372	0.712545	88.65
Q6URW6	MYH14_MOUSE	Myosin-14 OS=Mus musculus OX=10090 GN=Myh14 PE=1 SV=1	5.33	229498	26.4428	9.01859	15.7867	1.5612	3.42281	0.1	16.9375	2.63485	157.867
Q8VDD5	MYH9_MOUSE	Myosin-9 OS=Mus musculus OX=10090 GN=Myh9 PE=1 SV=4	5.39	227570	39.3224	18.9246	33.1324	1.35849	1.82194	0.1	28.9457	10.3871	331.324
Q6PDS3	SARM1_MOUSE	NAD(+) hydrolase SARM1 OS=Mus musculus OX=10090 GN=Sarm1 PE=1 SV=1	5.87	80747	105.602	47.7357	33.0823	89.4074	40.8484	50.6628	1.18113	1.16861	0.652991
Q8VBW6	ULA1_MOUSE	NEDD8-activating enzyme E1 regulatory subunit OS=Mus musculus OX=10090 GN=Nae1 PE=1 SV=1	5.2	60729.8	4.8421	35.918	2.96536	0.1	13.7445	0.1	48.421	2.61326	29.6536
Q6ZWR6	SYNE1_MOUSE	Nesprin-1 OS=Mus musculus OX=10090 GN=Syne1 PE=1 SV=2	5.3	1.01728e+06	22.1181	20.8568	10.0932	6.78709	0.1	5.49067	3.25885	208.568	1.83825
P19246	NFH_MOUSE	Neurofilament heavy polypeptide OS=Mus musculus OX=10090 GN=Nefh PE=1 SV=3	5.56	117280	4.63104	0.271005	2.03286	1.74381	1.41933	0.1	2.65571	0.190938	20.3286
P08551	NFL_MOUSE	Neurofilament light polypeptide OS=Mus musculus OX=10090 GN=Nefl PE=1 SV=5	4.41	61565.6	7.85208	3.1687	4.80362	10.3489	3.53697	4.14424	0.758739	0.89588	1.15911
P08553	NFM_MOUSE	Neurofilament medium polypeptide OS=Mus musculus OX=10090 GN=Nefm PE=1 SV=4	4.56	96030.3	6.89346	0.554039	28.5841	1.0486	0.505523	0.1	6.57395	1.09597	285.841
Q99K10	NLGN1_MOUSE	Neuroligin-1 OS=Mus musculus OX=10090 GN=Nlgn1 PE=1 SV=2	5.56	94947.9	3.38776	0.526462	1.79673	0.1	0.1	0.1	33.8776	5.26462	17.9673
Q69ZK9	NLGN2_MOUSE	Neuroligin-2 OS=Mus musculus OX=10090 GN=Nlgn2 PE=1 SV=2	5.76	91559.4	7.92202	1.54341	10.7228	1.78654	0.1	0.1	4.43427	15.4341	107.228
Q8BYM5	NLGN3_MOUSE	Neuroligin-3 OS=Mus musculus OX=10090 GN=Nlgn3 PE=1 SV=2	5.4	91675.3	31.9517	6.15642	21.9332	7.02642	1.64431	0.682921	4.54737	3.74407	32.1168
Q9D0T1	NH2L1_MOUSE	NHP2-like protein 1 OS=Mus musculus OX=10090 GN=Snu13 PE=1 SV=4	8.62	14401.7	63.1755	31.1741	23.9443	41.7001	24.4279	26.2364	1.515	1.27617	0.912638
Q9CZ44	NSF1C_MOUSE	NSFL1 cofactor p47 OS=Mus musculus OX=10090 GN=Nsfl1c PE=1 SV=1	4.86	40710	318.712	161.651	115.3	210.223	118.301	160.464	1.51607	1.36644	0.718543
Q8BG18	NECA1_MOUSE	N-terminal EF-hand calcium-binding protein 1 OS=Mus musculus OX=10090 GN=Necab1 PE=1 SV=1	4.65	41104.8	10.2631	5.08611	5.18889	4.45364	2.94644	1.97557	2.30443	1.72619	2.62654
Q91ZP9	NECA2_MOUSE	N-terminal EF-hand calcium-binding protein 2 OS=Mus musculus OX=10090 GN=Necab2 PE=1 SV=1	5.01	43897.3	17.1868	14.2467	11.5701	1.13217	5.03512	0.1	15.1804	2.82947	115.701
Q3UYV9	NCBP1_MOUSE	Nuclear cap-binding protein subunit 1 OS=Mus musculus OX=10090 GN=Ncbp1 PE=1 SV=2	6.2	93010.4	15.3154	2.50058	11.0014	15.9635	2.50563	14.1876	0.959398	0.997984	0.775421
Q9CQ49	NCBP2_MOUSE	Nuclear cap-binding protein subunit 2 OS=Mus musculus OX=10090 GN=Ncbp2 PE=1 SV=1	7.93	18188.3	11.4491	20.4996	6.28726	11.7893	14.4941	8.5171	0.971148	1.41435	0.738192
Q9CZA6	NDE1_MOUSE	Nuclear distribution protein nudE homolog 1 OS=Mus musculus OX=10090 GN=Nde1 PE=1 SV=1	5.08	38579.9	6.37709	2.16454	4.2296	2.0276	2.23732	0.1	3.14514	0.967467	42.296
Q9ERR1	NDEL1_MOUSE	Nuclear distribution protein nudE-like 1 OS=Mus musculus OX=10090 GN=Ndel1 PE=1 SV=2	4.97	38594	6.84036	4.28356	5.64279	1.33549	0.1	0.1	5.12198	42.8356	56.4279
Q8BH74	NU107_MOUSE	Nuclear pore complex protein Nup107 OS=Mus musculus OX=10090 GN=Nup107 PE=1 SV=1	5.12	107402	31.4572	12.7186	13.5836	23.3662	8.7032	8.20251	1.34627	1.46137	1.65603
Q8R0G9	NU133_MOUSE	Nuclear pore complex protein Nup133 OS=Mus musculus OX=10090 GN=Nup133 PE=1 SV=2	4.89	129818	32.0071	2.32818	11.5401	25.8721	1.83293	11.4314	1.23713	1.27019	1.00951
Q9Z0W3	NU160_MOUSE	Nuclear pore complex protein Nup160 OS=Mus musculus OX=10090 GN=Nup160 PE=1 SV=2	5.19	160228	33.4998	2.64171	10.5761	14.7634	1.40395	5.87005	2.26912	1.88163	1.80171
Q6PFD9	NUP98_MOUSE	Nuclear pore complex protein Nup98-Nup96 OS=Mus musculus OX=10090 GN=Nup98 PE=1 SV=2	5.77	198438	22.292	3.32306	8.32792	18.7509	4.19117	7.23491	1.18885	0.792871	1.15107
Q8C163	EXOG_MOUSE	Nuclease EXOG_ mitochondrial OS=Mus musculus OX=10090 GN=Exog PE=1 SV=1	8.22	41612	78.7331	47.2545	40.7725	61.6595	33.2671	38.8384	1.2769	1.42046	1.0498
P81117	NUCB2_MOUSE	Nucleobindin-2 OS=Mus musculus OX=10090 GN=Nucb2 PE=1 SV=2	4.88	50418.6	2.69884	2.74111	10.1571	0.1	0.1	0.1	26.9884	27.4111	101.571
Q9D6Z1	NOP56_MOUSE	Nucleolar protein 56 OS=Mus musculus OX=10090 GN=Nop56 PE=1 SV=2	9.69	64920.6	17.4357	6.24534	8.47201	9.73551	3.79227	7.46532	1.79094	1.64686	1.13485
Q6DFW4	NOP58_MOUSE	Nucleolar protein 58 OS=Mus musculus OX=10090 GN=Nop58 PE=1 SV=1	8.47	60856.3	28.084	2.36803	15.9468	15.6881	2.30235	11.6171	1.79015	1.02853	1.3727
Q61937	NPM_MOUSE	Nucleophosmin OS=Mus musculus OX=10090 GN=Npm1 PE=1 SV=1	4.43	32731.2	130.607	51.5554	57.1881	46.777	39.291	37.3577	2.79212	1.31214	1.53082
Q9CWU9	NUP37_MOUSE	Nucleoporin Nup37 OS=Mus musculus OX=10090 GN=Nup37 PE=1 SV=2	5.66	37130.8	32.1194	12.103	13.1161	25.1908	9.95369	7.51003	1.27505	1.21593	1.74648
P28656	NP1L1_MOUSE	Nucleosome assembly protein 1-like 1 OS=Mus musculus OX=10090 GN=Nap1l1 PE=1 SV=2	4.16	45630.3	10.7341	20.5538	6.39482	0.1	6.64929	2.16639	107.341	3.09112	2.95183
Q9CZ30	OLA1_MOUSE	Obg-like ATPase 1 OS=Mus musculus OX=10090 GN=Ola1 PE=1 SV=1	7.85	44957.7	73.7489	5.07954	38.4363	48.8231	0.1	16.3865	1.51053	50.7954	2.34561
A2AAJ9	OBSCN_MOUSE	Obscurin OS=Mus musculus OX=10090 GN=Obscn PE=1 SV=3	5.56	979994	9.99012	8.06037	5.93722	0.1	1.56781	0.1	99.9012	5.14117	59.3722
Q6P6M7	SPCS_MOUSE	O-phosphoseryl-tRNA(Sec) selenium transferase OS=Mus musculus OX=10090 GN=Sepsecs PE=1 SV=2	7.98	56067.4	17.8367	15.2731	13.4632	15.4119	12.0249	25.8211	1.15733	1.27013	0.521401
Q8JZM7	CDC73_MOUSE	Parafibromin OS=Mus musculus OX=10090 GN=Cdc73 PE=1 SV=1	10.21	60690.7	31.8443	4.4327	14.7535	33.8424	4.55067	24.58	0.940961	0.974076	0.600223
Q14C51	PTCD3_MOUSE	Pentatricopeptide repeat domain-containing protein 3_ mitochondrial OS=Mus musculus OX=10090 GN=Ptcd3 PE=1 SV=2	5.53	78366.6	19.5092	19.9805	9.37926	20.8067	14.2459	18.1389	0.937638	1.40255	0.51708
Q9QZH3	PPIE_MOUSE	Peptidyl-prolyl cis-trans isomerase E OS=Mus musculus OX=10090 GN=Ppie PE=1 SV=2	5.28	33734.1	1.35876	5.01712	1.92304	0.1	5.82175	0.1	13.5876	0.86179	19.2304
O35465	FKBP8_MOUSE	Peptidyl-prolyl cis-trans isomerase FKBP8 OS=Mus musculus OX=10090 GN=Fkbp8 PE=1 SV=2	4.9	43985.1	6.18336	1.57252	3.23863	1.85632	0.1	0.1	3.33098	15.7252	32.3863
Q9D868	PPIH_MOUSE	Peptidyl-prolyl cis-trans isomerase H OS=Mus musculus OX=10090 GN=Ppih PE=1 SV=1	8.12	20748.9	18.6524	6.46416	7.87272	19.2524	5.25781	11.3275	0.968837	1.22944	0.695007
Q8R035	ICT1_MOUSE	Peptidyl-tRNA hydrolase ICT1_ mitochondrial OS=Mus musculus OX=10090 GN=Mrpl58 PE=1 SV=1	10.82	23648.1	6.98303	5.00889	6.81115	2.96588	0.1	3.09682	2.35445	50.0889	2.1994
P15499	PRPH2_MOUSE	Peripherin-2 OS=Mus musculus OX=10090 GN=Prph2 PE=1 SV=1	7.96	40001	5.44183	10.4203	3.11327	6.41264	14.9979	6.35595	0.84861	0.694789	0.48982
P83870	PHF5A_MOUSE	PHD finger-like domain-containing protein 5A OS=Mus musculus OX=10090 GN=Phf5a PE=1 SV=1	8.36	13146.8	67.8243	19.6546	21.5572	52.7343	16.2401	24.198	1.28615	1.21025	0.890868
Q9QW08	PHOS_MOUSE	Phosducin OS=Mus musculus OX=10090 GN=Pdc PE=2 SV=1	4.38	28301.5	3.73775	2.62584	6.57631	0.1	1.79209	1.7774	37.3775	1.46524	3.69996
Q9DBX2	PHLP_MOUSE	Phosducin-like protein OS=Mus musculus OX=10090 GN=Pdcl PE=1 SV=1	4.59	34748.9	1.36895	0.857976	1.49408	0.1	0.1	0.1	13.6895	8.57976	14.9408
Q8VEM8	MPCP_MOUSE	Phosphate carrier protein_ mitochondrial OS=Mus musculus OX=10090 GN=Slc25a3 PE=1 SV=1	9.6	40088.6	41.2137	10.3535	18.7303	17.6005	8.69724	6.46552	2.34162	1.19043	2.89696
Q8K212	PACS1_MOUSE	Phosphofurin acidic cluster sorting protein 1 OS=Mus musculus OX=10090 GN=Pacs1 PE=1 SV=2	7.66	105229	14.0465	5.52107	3.21917	8.1793	2.23261	1.47284	1.71732	2.47292	2.18569
Q9CQJ2	PIHD1_MOUSE	PIH1 domain-containing protein 1 OS=Mus musculus OX=10090 GN=Pih1d1 PE=1 SV=1	4.92	32436.7	27.7498	1.87555	15.9927	0.1	0.1	0.1	277.498	18.7555	159.927
Q9CY58	PAIRB_MOUSE	Plasminogen activator inhibitor 1 RNA-binding protein OS=Mus musculus OX=10090 GN=Serbp1 PE=1 SV=2	9.06	44828.2	45.2187	23.2083	23.8106	42.7176	25.078	43.2447	1.05855	0.925447	0.550602
P60335	PCBP1_MOUSE	Poly(rC)-binding protein 1 OS=Mus musculus OX=10090 GN=Pcbp1 PE=1 SV=1	6.75	38011.1	26.4354	4.07442	31.041	23.6949	2.80101	29.0055	1.11565	1.45463	1.07018
Q61990	PCBP2_MOUSE	Poly(rC)-binding protein 2 OS=Mus musculus OX=10090 GN=Pcbp2 PE=1 SV=1	6.38	38621	10.0854	4.56062	12.0111	8.10782	3.71804	11.1013	1.24391	1.22662	1.08196
P57722	PCBP3_MOUSE	Poly(rC)-binding protein 3 OS=Mus musculus OX=10090 GN=Pcbp3 PE=1 SV=3	7.32	39579.4	6.67082	4.6701	4.31198	2.61144	2.3903	3.33036	2.55446	1.95377	1.29475
Q3UEB3	PUF60_MOUSE	Poly(U)-binding-splicing factor PUF60 OS=Mus musculus OX=10090 GN=Puf60 PE=1 SV=2	5.02	60420.1	28.9554	14.0705	17.484	34.7681	16.6746	31.1734	0.832813	0.843828	0.560864
P29341	PABP1_MOUSE	Polyadenylate-binding protein 1 OS=Mus musculus OX=10090 GN=Pabpc1 PE=1 SV=2	9.98	70899.1	34.167	22.2825	35.2259	28.9908	20.961	44.7183	1.17855	1.06304	0.787728
Q8CCS6	PABP2_MOUSE	Polyadenylate-binding protein 2 OS=Mus musculus OX=10090 GN=Pabpn1 PE=1 SV=3	4.94	32410.7	34.9522	18.4086	30.7178	24.6198	13.3627	21.6995	1.41968	1.37761	1.4156
Q64436	ATP4A_MOUSE	Potassium-transporting ATPase alpha chain 1 OS=Mus musculus OX=10090 GN=Atp4a PE=1 SV=3	5.53	115727	3.53991	0.625046	0.906535	2.70541	1.03319	0.1	1.30846	0.604965	9.06535
Q9Z1W8	AT12A_MOUSE	Potassium-transporting ATPase alpha chain 2 OS=Mus musculus OX=10090 GN=Atp12a PE=1 SV=3	5.93	115468	1.81559	27.8808	3.01349	0.1	0.865165	2.01294	18.1559	32.226	1.49706
Q9D824	FIP1_MOUSE	Pre-mRNA 3'-end-processing factor FIP1 OS=Mus musculus OX=10090 GN=Fip1l1 PE=1 SV=1	5.44	65015.8	7.30007	4.97863	2.11499	6.73657	4.87842	3.71124	1.08365	1.02054	0.569887
Q99KP6	PRP19_MOUSE	Pre-mRNA-processing factor 19 OS=Mus musculus OX=10090 GN=Prpf19 PE=1 SV=1	6.18	55695.2	38.6152	13.6392	7.553	3.71767	6.1645	19.3097	10.3869	2.21255	0.391152
Q91YR7	PRP6_MOUSE	Pre-mRNA-processing factor 6 OS=Mus musculus OX=10090 GN=Prpf6 PE=1 SV=1	8.05	107520	30.6971	12.1748	20.7698	15.632	5.98481	6.23071	1.96373	2.03428	3.33346
Q99PV0	PRP8_MOUSE	Pre-mRNA-processing-splicing factor 8 OS=Mus musculus OX=10090 GN=Prpf8 PE=1 SV=2	9.09	274929	48.2973	11.9616	25.0526	13.0693	3.4469	1.46407	3.69546	3.47024	17.1116
O35286	DHX15_MOUSE	Pre-mRNA-splicing factor ATP-dependent RNA helicase DHX15 OS=Mus musculus OX=10090 GN=Dhx15 PE=1 SV=2	7.15	91805.5	18.032	6.6718	15.2833	9.79148	3.9842	18.0408	1.8416	1.67456	0.847151
Q9ER69	FL2D_MOUSE	Pre-mRNA-splicing regulator WTAP OS=Mus musculus OX=10090 GN=Wtap PE=1 SV=3	4.98	44347.8	13.5493	1.91925	6.18114	9.2986	1.03705	2.97446	1.45713	1.85068	2.07807
Q5SWD9	TSR1_MOUSE	Pre-rRNA-processing protein TSR1 homolog OS=Mus musculus OX=10090 GN=Tsr1 PE=1 SV=1	6.57	92561.5	6.33261	3.05545	2.9934	5.56458	2.44182	7.79161	1.13802	1.2513	0.384182
Q8BGV0	SYNM_MOUSE	Probable asparagine--tRNA ligase_ mitochondrial OS=Mus musculus OX=10090 GN=Nars2 PE=1 SV=1	7.03	54589.2	23.125	2.14843	10.9983	18.2312	1.80956	14.5686	1.26843	1.18726	0.754935
Q569Z5	DDX46_MOUSE	Probable ATP-dependent RNA helicase DDX46 OS=Mus musculus OX=10090 GN=Ddx46 PE=1 SV=2	9.82	117962	45.7616	15.8779	17.0138	44.8149	17.4564	28.8539	1.02112	0.909574	0.589655
Q61656	DDX5_MOUSE	Probable ATP-dependent RNA helicase DDX5 OS=Mus musculus OX=10090 GN=Ddx5 PE=1 SV=2	9.18	69803.6	7.47783	4.21015	6.02694	9.09192	4.8254	7.54624	0.82247	0.872497	0.798668
Q99KN2	CIAO1_MOUSE	Probable cytosolic iron-sulfur protein assembly protein CIAO1 OS=Mus musculus OX=10090 GN=Ciao1 PE=1 SV=1	4.53	38659.2	5.05524	4.48881	3.24178	4.53739	3.75719	0.1	1.11413	1.19472	32.4178
Q9D0D4	DIM1_MOUSE	Probable dimethyladenosine transferase OS=Mus musculus OX=10090 GN=Dimt1 PE=2 SV=1	10.7	35559.5	5.65583	1.21103	2.37333	1.6363	1.03992	2.75371	3.45647	1.16455	0.861867
Q99KK9	SYHM_MOUSE	Probable histidine--tRNA ligase_ mitochondrial OS=Mus musculus OX=10090 GN=Hars2 PE=1 SV=1	8.33	57612.7	30.2595	20.4297	14.837	28.1874	6.5806	21.4878	1.07351	3.10454	0.690487
Q9CY52	THG1_MOUSE	Probable tRNA(His) guanylyltransferase OS=Mus musculus OX=10090 GN=Thg1l PE=1 SV=1	8.69	35313.2	20.6572	10.179	7.78047	16.1475	6.30475	6.80418	1.27928	1.61449	1.14348
P70398	USP9X_MOUSE	Probable ubiquitin carboxyl-terminal hydrolase FAF-X OS=Mus musculus OX=10090 GN=Usp9x PE=1 SV=2	5.5	294247	30.4677	0.640479	33.8285	0.1	0.1	0.1	304.677	6.40479	338.285
Q61823	PDCD4_MOUSE	Programmed cell death protein 4 OS=Mus musculus OX=10090 GN=Pdcd4 PE=1 SV=1	4.85	52101.5	5.64355	4.18591	0.874614	8.7398	5.53156	6.09184	0.64573	0.756732	0.143571
P50580	PA2G4_MOUSE	Proliferation-associated protein 2G4 OS=Mus musculus OX=10090 GN=Pa2g4 PE=1 SV=3	6.45	44041.1	9.01929	10.4736	4.76902	13.152	11.5713	15.3718	0.685774	0.90513	0.310244
Q3U0K8	OGFD1_MOUSE	Prolyl 3-hydroxylase OGFOD1 OS=Mus musculus OX=10090 GN=Ogfod1 PE=1 SV=1	4.65	63247.7	17.0094	3.86711	7.2996	4.60862	0.1	0.1	3.69078	38.6711	72.996
Q9JKV1	ADRM1_MOUSE	Proteasomal ubiquitin receptor ADRM1 OS=Mus musculus OX=10090 GN=Adrm1 PE=1 SV=2	4.75	42402.4	7.43649	5.01714	2.60527	0.1	2.07345	0.1	74.3649	2.4197	26.0527
Q9R1P4	PSA1_MOUSE	Proteasome subunit alpha type-1 OS=Mus musculus OX=10090 GN=Psma1 PE=1 SV=1	6.02	29831.7	2.28189	4.42446	2.89846	0.1	1.38128	0.1	22.8189	3.20317	28.9846
P49722	PSA2_MOUSE	Proteasome subunit alpha type-2 OS=Mus musculus OX=10090 GN=Psma2 PE=1 SV=3	7.32	26040.7	3.20359	5.95477	1.5447	0.1	2.02829	0.1	32.0359	2.93585	15.447
P99026	PSB4_MOUSE	Proteasome subunit beta type-4 OS=Mus musculus OX=10090 GN=Psmb4 PE=1 SV=1	5.32	29230.2	2.8066	2.89285	2.23138	0.1	1.23992	0.1	28.066	2.3331	22.3138
P48193	41_MOUSE	Protein 4.1 OS=Mus musculus OX=10090 GN=Epb41 PE=1 SV=2	5.3	96367.6	34.6522	16.0374	17.5734	19.9988	5.66859	9.81935	1.73272	2.82917	1.78967
Q9D2V5	AAR2_MOUSE	Protein AAR2 homolog OS=Mus musculus OX=10090 GN=Aar2 PE=1 SV=3	5.2	43807.3	8.19345	4.74123	5.77268	8.06985	4.58644	3.60603	1.01532	1.03375	1.60084
Q9JIF0	ANM1_MOUSE	Protein arginine N-methyltransferase 1 OS=Mus musculus OX=10090 GN=Prmt1 PE=1 SV=1	5.09	43063	8.59968	35.1227	5.43797	4.28413	19.5779	0.974514	2.00733	1.794	5.58019
Q8CIG8	ANM5_MOUSE	Protein arginine N-methyltransferase 5 OS=Mus musculus OX=10090 GN=Prmt5 PE=1 SV=3	5.99	73364.3	15.2651	24.8248	14.8777	2.77541	14.3406	0.1	5.50014	1.73108	148.777
Q9CQ89	CUTA_MOUSE	Protein CutA OS=Mus musculus OX=10090 GN=Cuta PE=1 SV=3	6.38	18979.1	17.8276	20.7725	3.19033	0.1	14.0397	0.1	178.276	1.47956	31.9033
Q99LT0	DPY30_MOUSE	Protein dpy-30 homolog OS=Mus musculus OX=10090 GN=Dpy30 PE=1 SV=1	4.64	11212.7	7.76252	8.33294	6.8767	4.78533	3.77239	2.82724	1.62215	2.20893	2.4323
Q61239	FNTA_MOUSE	Protein farnesyltransferase/geranylgeranyltransferase type-1 subunit alpha OS=Mus musculus OX=10090 GN=Fnta PE=1 SV=1	4.64	44184.4	3.7283	4.33225	2.96618	2.07273	2.6124	1.72454	1.79874	1.65834	1.71998
Q8R409	HEXI1_MOUSE	Protein HEXIM1 OS=Mus musculus OX=10090 GN=Hexim1 PE=1 SV=1	5.11	40414.3	19.7825	2.24948	32.4763	16.4385	11.5492	9.88275	1.20342	0.194774	3.28616
Q61644	PACN1_MOUSE	Protein kinase C and casein kinase substrate in neurons protein 1 OS=Mus musculus OX=10090 GN=Pacsin1 PE=1 SV=1	4.97	50917.5	149.284	12.0711	91.8953	73.7223	5.46837	17.3812	2.02495	2.20743	5.28706
Q9WVE8	PACN2_MOUSE	Protein kinase C and casein kinase substrate in neurons protein 2 OS=Mus musculus OX=10090 GN=Pacsin2 PE=1 SV=1	4.92	56175.1	55.2388	8.02328	33.3038	33.6998	4.0201	7.92604	1.63915	1.99579	4.20183
Q8JZS0	LIN7A_MOUSE	Protein lin-7 homolog A OS=Mus musculus OX=10090 GN=Lin7a PE=1 SV=2	9.16	26106.8	2.42226	7.1339	11.7468	1.4057	4.7218	0.1	1.72318	1.51084	117.468
O88952	LIN7C_MOUSE	Protein lin-7 homolog C OS=Mus musculus OX=10090 GN=Lin7c PE=1 SV=2	8.75	21948.1	54.2606	37.7672	35.8274	37.0685	31.797	12.0355	1.46379	1.18776	2.97682
Q8VI64	HUMMR_MOUSE	Protein MGARP OS=Mus musculus OX=10090 GN=Mgarp PE=1 SV=1	3.95	30039.2	35.4729	24.5754	10.7959	26.0472	12.684	9.93866	1.36187	1.93751	1.08625
O55126	NIPS2_MOUSE	Protein NipSnap homolog 2 OS=Mus musculus OX=10090 GN=Nipsnap2 PE=1 SV=1	9.62	33103.9	7.53393	8.79749	9.64307	10.7368	7.86507	19.7522	0.701689	1.11855	0.488201
Q9CYI0	NJMU_MOUSE	Protein Njmu-R1 OS=Mus musculus OX=10090 PE=1 SV=2	4.8	45049.7	1.90031	2.18887	1.79647	0.1	1.10028	0.1	19.0031	1.98937	17.9647
Q9DBR7	MYPT1_MOUSE	Protein phosphatase 1 regulatory subunit 12A OS=Mus musculus OX=10090 GN=Ppp1r12a PE=1 SV=2	5.21	115453	23.2848	2.09076	12.8012	3.11581	0.480819	0.1	7.47312	4.34834	128.012
Q3UM45	PP1R7_MOUSE	Protein phosphatase 1 regulatory subunit 7 OS=Mus musculus OX=10090 GN=Ppp1r7 PE=1 SV=2	4.65	41406.1	1.78178	5.30664	2.19103	1.44556	3.63344	0.1	1.23258	1.4605	21.9103
Q811G0	PTHB1_MOUSE	Protein PTHB1 OS=Mus musculus OX=10090 GN=Bbs9 PE=1 SV=2	5.72	100255	37.1064	8.55867	9.79383	0.1	2.03034	0.1	371.064	4.21539	97.9383
Q8BRE0	RD3_MOUSE	Protein RD3 OS=Mus musculus OX=10090 GN=Rd3 PE=1 SV=1	8.92	22840.1	2.7994	2.04641	1.76591	0.1	0.1	0.1	27.994	20.4641	17.6591
Q3TDK6	ROGDI_MOUSE	Protein rogdi homolog OS=Mus musculus OX=10090 GN=Rogdi PE=1 SV=2	8.25	32328.2	41.5577	22.9597	27.1748	6.72801	9.46987	2.07138	6.17681	2.4245	13.1192
Q9D394	RUFY3_MOUSE	Protein RUFY3 OS=Mus musculus OX=10090 GN=Rufy3 PE=1 SV=1	5.2	53292.3	3.05666	2.60461	5.08705	0.1	3.12052	0.1	30.5666	0.834673	50.8705
Q9D1M0	SEC13_MOUSE	Protein SEC13 homolog OS=Mus musculus OX=10090 GN=Sec13 PE=1 SV=3	5.01	36078.9	20.726	13.2647	7.40968	17.837	10.7869	5.51351	1.16197	1.22971	1.34391
Q9EQU5	SET_MOUSE	Protein SET OS=Mus musculus OX=10090 GN=Set PE=1 SV=1	4.01	33377.8	84.2263	90.2262	44.6693	100.887	78.5677	89.0164	0.834859	1.14839	0.50181
Q6NZL0	SOGA3_MOUSE	Protein SOGA3 OS=Mus musculus OX=10090 GN=Soga3 PE=1 SV=2	5.79	103822	20.6051	1.58839	13.4628	0.1	0.1	0.1	206.051	15.8839	134.628
Q01405	SC23A_MOUSE	Protein transport protein Sec23A OS=Mus musculus OX=10090 GN=Sec23a PE=1 SV=2	6.68	87074.4	4.92706	28.1315	5.98227	0.1	8.35555	0.1	49.2706	3.36681	59.8227
Q9D662	SC23B_MOUSE	Protein transport protein Sec23B OS=Mus musculus OX=10090 GN=Sec23b PE=1 SV=1	6.56	87349.7	5.54872	6.92438	2.29571	0.1	9.58758	0.1	55.4872	0.722224	22.9571
Q9Z2R6	U119A_MOUSE	Protein unc-119 homolog A OS=Mus musculus OX=10090 GN=Unc119 PE=1 SV=1	5.77	27181.5	20.4551	21.1004	12.7139	15.4059	17.4864	3.70539	1.32774	1.20667	3.43118
P62700	YPEL5_MOUSE	Protein yippee-like 5 OS=Mus musculus OX=10090 GN=Ypel5 PE=1 SV=1	7.12	14069.8	8.00754	5.12464	3.94008	6.02237	5.51627	3.57739	1.32963	0.929005	1.10138
P56873	ZNRD2_MOUSE	Protein ZNRD2 OS=Mus musculus OX=10090 GN=Znrd2 PE=1 SV=1	4.79	21735.2	2.56292	2.05803	3.22522	1.23668	2.00552	0.1	2.07242	1.02618	32.2522
Q8BHD8	PCMD2_MOUSE	Protein-L-isoaspartate O-methyltransferase domain-containing protein 2 OS=Mus musculus OX=10090 GN=Pcmtd2 PE=2 SV=1	6.06	41211.9	6.87565	2.87187	9.93356	9.20906	1.84055	5.06006	0.746618	1.56033	1.96313
Q8R4E6	PURG_MOUSE	Purine-rich element-binding protein gamma OS=Mus musculus OX=10090 GN=Purg PE=1 SV=1	9.95	40166.1	11.1511	1.27641	7.16562	5.93169	1.4266	7.48655	1.87992	0.894722	0.957132
Q11011	PSA_MOUSE	Puromycin-sensitive aminopeptidase OS=Mus musculus OX=10090 GN=Npepps PE=1 SV=2	5.53	104010	171.972	9.06712	95.2006	78.3293	2.70762	74.5108	2.19549	3.34874	1.27768
Q68FL4	SAHH3_MOUSE	Putative adenosylhomocysteinase 3 OS=Mus musculus OX=10090 GN=Ahcyl2 PE=1 SV=1	7.1	67926	7.37273	7.84713	4.22462	1.16665	5.6001	0.1	6.31959	1.40125	42.2462
Q9CYI4	LUC7L_MOUSE	Putative RNA-binding protein Luc7-like 1 OS=Mus musculus OX=10090 GN=Luc7l PE=1 SV=2	10.51	44333.4	4.34071	7.57646	6.32535	1.14729	4.15444	0.1	3.78344	1.8237	63.2535
Q7TNC4	LC7L2_MOUSE	Putative RNA-binding protein Luc7-like 2 OS=Mus musculus OX=10090 GN=Luc7l2 PE=1 SV=1	10.78	46982.2	16.8859	22.4109	12.3503	8.02543	16.2474	10.5865	2.10405	1.37935	1.1666
Q9D051	ODPB_MOUSE	Pyruvate dehydrogenase E1 component subunit beta_ mitochondrial OS=Mus musculus OX=10090 GN=Pdhb PE=1 SV=1	6.47	39279.4	4.31933	6.47951	11.208	0.1	1.28008	0.1	43.1933	5.06181	112.08
P52480	KPYM_MOUSE	Pyruvate kinase PKM OS=Mus musculus OX=10090 GN=Pkm PE=1 SV=4	7.23	58415.3	5.98676	31.3696	22.8047	4.73139	21.3014	8.11823	1.26533	1.47265	2.80908
Q148V7	RELCH_MOUSE	RAB11-binding protein RELCH OS=Mus musculus OX=10090 GN=Relch PE=1 SV=1	5.04	135442	99.2878	4.11962	8.14986	0.1	0.1	0.1	992.878	41.1962	81.4986
Q8BMG7	RBGPR_MOUSE	Rab3 GTPase-activating protein non-catalytic subunit OS=Mus musculus OX=10090 GN=Rab3gap2 PE=1 SV=2	5.82	154132	7.95966	9.14618	11.0639	0.1	2.58517	0.1	79.5966	3.53794	110.639
P69566	RANB9_MOUSE	Ran-binding protein 9 OS=Mus musculus OX=10090 GN=Ranbp9 PE=1 SV=1	6.41	71924.3	17.6619	4.42862	10.18	12.4958	5.6366	10.4487	1.41343	0.785689	0.974282
Q6NXM2	RCBT1_MOUSE	RCC1 and BTB domain-containing protein 1 OS=Mus musculus OX=10090 GN=Rcbtb1 PE=1 SV=1	6	59577.1	3.99142	1.51505	4.42423	4.53311	12.1483	6.22158	0.880505	0.124714	0.71111
P68040	RACK1_MOUSE	Receptor of activated protein C kinase 1 OS=Mus musculus OX=10090 GN=Rack1 PE=1 SV=3	7.57	35533	143.568	81.777	62.7497	95.3802	67.8714	72.7628	1.50522	1.20488	0.862387
P34057	RECO_MOUSE	Recoverin OS=Mus musculus OX=10090 GN=Rcvrn PE=1 SV=2	4.87	23463.6	0.913078	1.75754	1.92644	0.1	1.16461	0.1	9.13078	1.50912	19.2644
Q9CSU0	RPR1B_MOUSE	Regulation of nuclear pre-mRNA domain-containing protein 1B OS=Mus musculus OX=10090 GN=Rprd1b PE=1 SV=2	5.64	36997.8	1.78336	4.09248	1.10853	2.44266	4.1353	0.925385	0.73009	0.989646	1.19791
Q3UJU9	RMD3_MOUSE	Regulator of microtubule dynamics protein 3 OS=Mus musculus OX=10090 GN=Rmdn3 PE=1 SV=2	4.93	52371.1	111.468	18.702	49.3581	56.149	10.276	13.6022	1.98522	1.81997	3.6287
Q9EPU0	RENT1_MOUSE	Regulator of nonsense transcripts 1 OS=Mus musculus OX=10090 GN=Upf1 PE=1 SV=2	6.19	125279	32.022	4.50586	10.555	20.1728	5.68115	18.2995	1.58739	0.793125	0.576789
Q9CQ71	RFA3_MOUSE	Replication protein A 14 kDa subunit OS=Mus musculus OX=10090 GN=Rpa3 PE=1 SV=1	4.58	13697.9	5.93697	21.4686	5.79381	4.98797	11.4382	1.8143	1.19026	1.87691	3.19342
Q62193	RFA2_MOUSE	Replication protein A 32 kDa subunit OS=Mus musculus OX=10090 GN=Rpa2 PE=1 SV=1	5.73	29889.6	12.5669	12.4292	8.01766	8.44477	10.3768	6.80746	1.48813	1.19778	1.17778
Q8VEE4	RFA1_MOUSE	Replication protein A 70 kDa DNA-binding subunit OS=Mus musculus OX=10090 GN=Rpa1 PE=1 SV=1	7.88	69664.6	13.1793	3.7633	9.49089	8.57298	2.80983	5.46698	1.53731	1.33933	1.73604
Q8CFE3	RCOR1_MOUSE	REST corepressor 1 OS=Mus musculus OX=10090 GN=Rcor1 PE=1 SV=3	6.64	52771.9	0.646495	1.60925	3.08885	0.1	0.927261	0.1	6.46495	1.73549	30.8885
Q6PGA0	RCOR3_MOUSE	REST corepressor 3 OS=Mus musculus OX=10090 GN=Rcor3 PE=1 SV=2	8.7	49950.3	6.0284	1.28235	2.71567	0.1	0.632131	0.1	60.284	2.02862	27.1567
Q05186	RCN1_MOUSE	Reticulocalbin-1 OS=Mus musculus OX=10090 GN=Rcn1 PE=1 SV=1	4.51	38113.1	7.76377	12.5305	4.88442	2.51251	5.86144	0.1	3.09005	2.13778	48.8442
Q8BP92	RCN2_MOUSE	Reticulocalbin-2 OS=Mus musculus OX=10090 GN=Rcn2 PE=1 SV=1	4.09	37270.8	9.57846	34.0537	5.2792	9.33173	24.7833	4.18252	1.02644	1.37405	1.26221
P52785	GUC2E_MOUSE	Retinal guanylyl cyclase 1 OS=Mus musculus OX=10090 GN=Gucy2e PE=1 SV=2	7.58	121665	116.192	53.7019	67.8996	18.9141	25.2067	6.92742	6.14313	2.13046	9.80157
Q5SDA5	GUC2F_MOUSE	Retinal guanylyl cyclase 2 OS=Mus musculus OX=10090 GN=Gucy2f PE=1 SV=1	7.11	125395	19.0682	13.4145	27.5846	2.29926	5.73334	1.71899	8.29319	2.33973	16.0469
Q9Z275	RLBP1_MOUSE	Retinaldehyde-binding protein 1 OS=Mus musculus OX=10090 GN=Rlbp1 PE=1 SV=3	4.8	36693.6	14.6799	2.32974	21.1171	5.44155	1.30197	3.52589	2.69773	1.78939	5.98915
P49194	RET3_MOUSE	Retinol-binding protein 3 OS=Mus musculus OX=10090 GN=Rbp3 PE=2 SV=3	4.81	134908	57.1595	8.18021	37.3886	19.3131	5.2281	18.532	2.95962	1.56466	2.01751
Q9Z1L4	XLRS1_MOUSE	Retinoschisin OS=Mus musculus OX=10090 GN=Rs1 PE=1 SV=1	5.32	26145.3	391.145	149.587	175.005	184.596	59.7261	124.212	2.11892	2.50456	1.40892
Q9ES28	ARHG7_MOUSE	Rho guanine nucleotide exchange factor 7 OS=Mus musculus OX=10090 GN=Arhgef7 PE=1 SV=2	6.38	97797.3	13.3895	7.83693	10.9728	0.1	2.61549	0.1	133.895	2.99636	109.728
P15409	OPSD_MOUSE	Rhodopsin OS=Mus musculus OX=10090 GN=Rho PE=1 SV=2	6.25	39640.2	174.748	45.5498	80.2738	69.7647	48.8529	41.2025	2.50482	0.932388	1.94827
Q9CQH8	RPP14_MOUSE	Ribonuclease P protein subunit p14 OS=Mus musculus OX=10090 GN=Rpp14 PE=1 SV=1	8.44	13735.9	3.57276	5.04506	2.89545	2.26814	3.23466	0.1	1.57519	1.55969	28.9545
O88796	RPP30_MOUSE	Ribonuclease P protein subunit p30 OS=Mus musculus OX=10090 GN=Rpp30 PE=1 SV=1	9.42	29872.7	21.8278	8.35393	11.2236	9.91714	5.76059	5.93411	2.20101	1.45019	1.89136
Q8R1F9	RPP40_MOUSE	Ribonuclease P protein subunit p40 OS=Mus musculus OX=10090 GN=Rpp40 PE=2 SV=2	6.25	42116.9	6.99297	9.38844	3.52429	3.89484	7.22218	1.74101	1.79544	1.29994	2.02428
Q9DB28	POP5_MOUSE	Ribonuclease P/MRP protein subunit POP5 OS=Mus musculus OX=10090 GN=Pop5 PE=1 SV=1	7.85	19741.5	5.37368	3.21573	2.79446	3.46869	2.4628	0.1	1.54919	1.30572	27.9446
Q9JJA4	WDR12_MOUSE	Ribosome biogenesis protein WDR12 OS=Mus musculus OX=10090 GN=Wdr12 PE=1 SV=1	5.25	47859.8	2.39803	13.1281	1.61676	0.1	5.67237	0.1	23.9803	2.31439	16.1676
Q9D7H3	RTCA_MOUSE	RNA 3'-terminal phosphate cyclase OS=Mus musculus OX=10090 GN=RtcA PE=1 SV=2	7.85	39710.8	2.30388	1.31888	0.680616	0.1	0.74178	0.1	23.0388	1.778	6.80616
Q91VM5	RMXL1_MOUSE	RNA binding motif protein_ X-linked-like-1 OS=Mus musculus OX=10090 GN=Rbmxl1 PE=2 SV=1	10.3	42161.7	5.59466	2.15646	5.92912	0.1	3.34978	16.5968	55.9466	0.643761	0.357245
Q9D706	RPAP3_MOUSE	RNA polymerase II-associated protein 3 OS=Mus musculus OX=10090 GN=Rpap3 PE=1 SV=1	8.15	74323.8	46.6076	31.4231	20.0819	0.1	3.24406	0.1	466.076	9.68634	200.819
Q62018	CTR9_MOUSE	RNA polymerase-associated protein CTR9 homolog OS=Mus musculus OX=10090 GN=Ctr9 PE=1 SV=2	6.07	134264	19.6631	31.513	6.27048	15.0601	11.79	10.3178	1.30564	2.67286	0.607731
Q9WV02	RBMX_MOUSE	RNA-binding motif protein_ X chromosome OS=Mus musculus OX=10090 GN=Rbmx PE=1 SV=1	10.37	42300.9	13.7439	3.74264	8.11297	24.5329	5.59807	10.5082	0.560222	0.66856	0.77206
Q8C2Q3	RBM14_MOUSE	RNA-binding protein 14 OS=Mus musculus OX=10090 GN=Rbm14 PE=1 SV=1	9.9	69619.8	8.07306	9.11882	6.51699	11.9347	7.51564	9.66997	0.676434	1.21331	0.673941
B2RY56	RBM25_MOUSE	RNA-binding protein 25 OS=Mus musculus OX=10090 GN=Rbm25 PE=1 SV=2	5.98	99894.2	13.8834	2.40824	8.09211	13.2756	2.51787	7.65193	1.04578	0.956459	1.05753
Q8VH51	RBM39_MOUSE	RNA-binding protein 39 OS=Mus musculus OX=10090 GN=Rbm39 PE=1 SV=2	10.73	59691.9	20.0078	30.4862	9.97309	7.77605	18.9458	6.11975	2.57301	1.60912	1.62966
Q9CQT2	RBM7_MOUSE	RNA-binding protein 7 OS=Mus musculus OX=10090 GN=Rbm7 PE=1 SV=1	9.74	30148.1	16.7422	35.8449	11.9488	11.291	11.9972	8.35568	1.48279	2.98778	1.43003
Q9CWZ3	RBM8A_MOUSE	RNA-binding protein 8A OS=Mus musculus OX=10090 GN=Rbm8a PE=1 SV=4	5.38	19946.1	2.61393	5.38175	3.73266	1.63302	5.51162	7.50054	1.60067	0.976436	0.497652
P56959	FUS_MOUSE	RNA-binding protein FUS OS=Mus musculus OX=10090 GN=Fus PE=1 SV=1	9.57	52901.3	4.64874	5.37252	14.5759	7.91725	5.88422	20.2694	0.587166	0.913039	0.719109
Q61474	MSI1H_MOUSE	RNA-binding protein Musashi homolog 1 OS=Mus musculus OX=10090 GN=Msi1 PE=1 SV=1	7.86	39347.7	5.3527	8.88558	3.70517	2.71703	6.08679	4.20352	1.97005	1.45982	0.881446
Q64012	RALY_MOUSE	RNA-binding protein Raly OS=Mus musculus OX=10090 GN=Raly PE=1 SV=3	9.22	33359	36.8837	1.99279	24.2603	33.0817	3.40372	32.3715	1.11493	0.585474	0.749434
P27664	PDE6A_MOUSE	Rod cGMP-specific 3'_5'-cyclic phosphodiesterase subunit alpha OS=Mus musculus OX=10090 GN=Pde6a PE=2 SV=3	5.23	100386	25.8576	86.8879	18.8746	9.36023	58.2367	2.24692	2.76249	1.49198	8.40018
P23440	PDE6B_MOUSE	Rod cGMP-specific 3'_5'-cyclic phosphodiesterase subunit beta OS=Mus musculus OX=10090 GN=Pde6b PE=2 SV=3	5.02	99732.8	8.61969	7.4339	6.37112	3.76327	6.26076	1.31411	2.29048	1.18738	4.84825
P35550	FBRL_MOUSE	rRNA 2'-O-methyltransferase fibrillarin OS=Mus musculus OX=10090 GN=Fbl PE=1 SV=2	10.86	34420.9	10.5069	10.6907	4.58025	4.17588	6.93008	1.82352	2.51609	1.54265	2.51176
P60122	RUVB1_MOUSE	RuvB-like 1 OS=Mus musculus OX=10090 GN=Ruvbl1 PE=1 SV=1	6.02	50556.2	102.898	59.2106	47.956	28.8949	29.358	6.9199	3.5611	2.01685	6.93017
Q9WTM5	RUVB2_MOUSE	RuvB-like 2 OS=Mus musculus OX=10090 GN=Ruvbl2 PE=1 SV=3	5.34	51283.7	82.5225	54.8784	48.8738	29.4877	28.4641	8.14162	2.79854	1.92799	6.00296
Q80SW1	SAHH2_MOUSE	S-adenosylhomocysteine hydrolase-like protein 1 OS=Mus musculus OX=10090 GN=Ahcyl1 PE=1 SV=1	6.51	60035.1	22.4133	28.6854	29.5123	11.0633	19.6849	11.0907	2.02592	1.45723	2.661
Q3URD3	SLMAP_MOUSE	Sarcolemmal membrane-associated protein OS=Mus musculus OX=10090 GN=Slmap PE=1 SV=2	5.07	97789	9.21279	3.97028	8.6224	17.2533	1.22232	0.1	0.533973	3.24816	86.224
P20443	ARRS_MOUSE	S-arrestin OS=Mus musculus OX=10090 GN=Sag PE=1 SV=1	5.45	45158.6	90.2401	24.8004	46.6721	41.729	18.8246	16.622	2.16253	1.31745	2.80785
Q64337	SQSTM_MOUSE	Sequestosome-1 OS=Mus musculus OX=10090 GN=Sqstm1 PE=1 SV=1	4.93	48904.2	43.2266	2.81519	21.4695	44.8693	3.17097	29.7223	0.963391	0.887799	0.722337
Q52KI8	SRRM1_MOUSE	Serine/arginine repetitive matrix protein 1 OS=Mus musculus OX=10090 GN=Srrm1 PE=1 SV=2	12.37	106919	8.415	6.53522	10.837	8.08799	6.19087	8.74731	1.04043	1.05562	1.2389
Q6PDM2	SRSF1_MOUSE	Serine/arginine-rich splicing factor 1 OS=Mus musculus OX=10090 GN=Srsf1 PE=1 SV=3	10.75	27858.7	89.1308	42.4195	48.6619	60.8403	26.0031	43.977	1.465	1.63132	1.10653
Q9R0U0	SRS10_MOUSE	Serine/arginine-rich splicing factor 10 OS=Mus musculus OX=10090 GN=Srsf10 PE=1 SV=2	11.77	31357.6	5.16742	2.55058	4.28296	5.67569	3.36314	6.6646	0.910448	0.758392	0.642644
Q62093	SRSF2_MOUSE	Serine/arginine-rich splicing factor 2 OS=Mus musculus OX=10090 GN=Srsf2 PE=1 SV=4	12.34	25476.4	113.96	35.8211	38.1645	83.1774	24.6446	43.3359	1.37009	1.4535	0.880668
P84104	SRSF3_MOUSE	Serine/arginine-rich splicing factor 3 OS=Mus musculus OX=10090 GN=Srsf3 PE=1 SV=1	12.13	19557.7	83.7757	27.5886	61.5981	59.2467	26.3794	39.9306	1.41401	1.04584	1.54263
Q8VE97	SRSF4_MOUSE	Serine/arginine-rich splicing factor 4 OS=Mus musculus OX=10090 GN=Srsf4 PE=2 SV=1	11.91	56093.5	19.0231	12.7398	20.3989	22.3796	12.4773	27.4703	0.850018	1.02104	0.742577
O35326	SRSF5_MOUSE	Serine/arginine-rich splicing factor 5 OS=Mus musculus OX=10090 GN=Srsf5 PE=1 SV=2	12.05	31005.5	41.9205	19.287	37.3027	37.9783	18.5492	28.1791	1.1038	1.03977	1.32377
Q3TWW8	SRSF6_MOUSE	Serine/arginine-rich splicing factor 6 OS=Mus musculus OX=10090 GN=Srsf6 PE=1 SV=1	11.96	39139.4	15.1217	1.47493	5.7546	6.72947	2.71406	10.4459	2.24709	0.543439	0.550894
Q8BL97	SRSF7_MOUSE	Serine/arginine-rich splicing factor 7 OS=Mus musculus OX=10090 GN=Srsf7 PE=1 SV=1	12.37	31045.7	22.8454	16.3527	21.8817	33.0754	13.7169	41.9438	0.690704	1.19216	0.521692
Q7TT50	MRCKB_MOUSE	Serine/threonine-protein kinase MRCK beta OS=Mus musculus OX=10090 GN=Cdc42bpb PE=1 SV=2	6.04	196635	13.0395	7.46531	14.5322	0.1	0.989977	0.1	130.395	7.54089	145.322
Q6P1F6	2ABA_MOUSE	Serine/threonine-protein phosphatase 2A 55 kDa regulatory subunit B alpha isoform OS=Mus musculus OX=10090 GN=Ppp2r2a PE=1 SV=1	5.79	52205.4	38.6588	4.401	43.105	9.36258	2.0796	5.01563	4.12908	2.11627	8.59413
Q6ZWR4	2ABB_MOUSE	Serine/threonine-protein phosphatase 2A 55 kDa regulatory subunit B beta isoform OS=Mus musculus OX=10090 GN=Ppp2r2b PE=1 SV=1	6.02	52109.4	3.77461	0.687206	6.66712	0.1	0.584001	0.1	37.7461	1.17672	66.6712
Q925E7	2ABD_MOUSE	Serine/threonine-protein phosphatase 2A 55 kDa regulatory subunit B delta isoform OS=Mus musculus OX=10090 GN=Ppp2r2d PE=1 SV=1	6.06	52527.8	30.3271	2.07792	15.4898	1.95381	0.1	1.53923	15.5221	20.7792	10.0634
Q61151	2A5E_MOUSE	Serine/threonine-protein phosphatase 2A 56 kDa regulatory subunit epsilon isoform OS=Mus musculus OX=10090 GN=Ppp2r5e PE=1 SV=3	6.56	55112.7	20.9236	15.482	23.5327	1.99876	8.16012	0.1	10.4683	1.89728	235.327
Q60996	2A5G_MOUSE	Serine/threonine-protein phosphatase 2A 56 kDa regulatory subunit gamma isoform OS=Mus musculus OX=10090 GN=Ppp2r5c PE=1 SV=2	6.21	61223.7	5.63767	6.84635	5.38899	0.1	1.92951	0.1	56.3767	3.54824	53.8899
Q76MZ3	2AAA_MOUSE	Serine/threonine-protein phosphatase 2A 65 kDa regulatory subunit A alpha isoform OS=Mus musculus OX=10090 GN=Ppp2r1a PE=1 SV=3	4.82	66121.1	167.152	99.6252	96.0275	58.1656	68.602	18.2368	2.87373	1.45222	5.26559
P63330	PP2AA_MOUSE	Serine/threonine-protein phosphatase 2A catalytic subunit alpha isoform OS=Mus musculus OX=10090 GN=Ppp2ca PE=1 SV=1	5.18	36178.5	69.7688	102.546	66.0919	23.9332	0.1	6.80223	2.91515	1025.46	9.7162
P62715	PP2AB_MOUSE	Serine/threonine-protein phosphatase 2A catalytic subunit beta isoform OS=Mus musculus OX=10090 GN=Ppp2cb PE=1 SV=1	5.07	36145.4	69.3376	69.2347	24.7516	17.247	95.7714	2.87574	4.02028	0.722916	8.60707
P97470	PP4C_MOUSE	Serine/threonine-protein phosphatase 4 catalytic subunit OS=Mus musculus OX=10090 GN=Ppp4c PE=1 SV=2	4.73	35650.2	64.3497	45.3728	27.9246	47.1249	35.7759	16.4178	1.36551	1.26825	1.70087
Q6P2K6	P4R3A_MOUSE	Serine/threonine-protein phosphatase 4 regulatory subunit 3A OS=Mus musculus OX=10090 GN=Ppp4r3a PE=1 SV=1	4.59	94470	36.1887	18.1395	11.2284	31.0999	18.8903	13.5546	1.16362	0.960253	0.828385
Q922R5	P4R3B_MOUSE	Serine/threonine-protein phosphatase 4 regulatory subunit 3B OS=Mus musculus OX=10090 GN=Ppp4r3b PE=1 SV=2	4.58	94675.7	8.76649	1.74777	4.42996	5.90439	2.1261	1.26968	1.48474	0.822055	3.48904
Q9CQR6	PPP6_MOUSE	Serine/threonine-protein phosphatase 6 catalytic subunit OS=Mus musculus OX=10090 GN=Ppp6c PE=1 SV=1	5.32	35843.6	61.9521	78.0992	35.3976	29.4683	53.8521	15.8664	2.10233	1.45025	2.23098
Q505D1	ANR28_MOUSE	Serine/threonine-protein phosphatase 6 regulatory ankyrin repeat subunit A OS=Mus musculus OX=10090 GN=Ankrd28 PE=1 SV=1	5.83	114609	22.446	1.94032	14.6544	20.7064	1.84644	19.2117	1.08401	1.05085	0.762786
Q8BX10	PGAM5_MOUSE	Serine/threonine-protein phosphatase PGAM5_ mitochondrial OS=Mus musculus OX=10090 GN=Pgam5 PE=1 SV=1	9.39	32165.4	4.47755	7.30164	3.44093	3.85446	6.01369	2.43735	1.16165	1.21417	1.41175
P62137	PP1A_MOUSE	Serine/threonine-protein phosphatase PP1-alpha catalytic subunit OS=Mus musculus OX=10090 GN=Ppp1ca PE=1 SV=1	5.92	38281.5	12.8918	13.2003	10.7318	8.10359	7.35982	2.68127	1.59087	1.79356	4.00251
P62141	PP1B_MOUSE	Serine/threonine-protein phosphatase PP1-beta catalytic subunit OS=Mus musculus OX=10090 GN=Ppp1cb PE=1 SV=3	5.79	37985.3	43.308	26.9907	28.0792	10.8471	14.2109	3.68129	3.9926	1.8993	7.62754
P63087	PP1G_MOUSE	Serine/threonine-protein phosphatase PP1-gamma catalytic subunit OS=Mus musculus OX=10090 GN=Ppp1cc PE=1 SV=1	6.13	37725.2	57.7706	35.1074	28.0059	30.5013	20.7842	8.33986	1.89403	1.68914	3.35809
Q9Z1Z2	STRAP_MOUSE	Serine-threonine kinase receptor-associated protein OS=Mus musculus OX=10090 GN=Strap PE=1 SV=2	4.81	38727.4	3.18405	15.2242	1.76936	1.88139	8.32215	0.708054	1.69239	1.82936	2.49891
Q99MR6	SRRT_MOUSE	Serrate RNA effector molecule homolog OS=Mus musculus OX=10090 GN=Srrt PE=1 SV=1	5.62	100909	12.8965	6.17893	7.34679	21.3124	5.01519	12.4453	0.605118	1.23204	0.590325
Q8CAK3	SHFL_MOUSE	Shiftless antiviral inhibitor of ribosomal frameshifting protein homolog OS=Mus musculus OX=10090 GN=Shfl PE=2 SV=1	6.95	33699.5	9.62201	5.25534	4.89312	7.05702	3.71353	8.90862	1.36347	1.41519	0.549257
Q91V61	SFXN3_MOUSE	Sideroflexin-3 OS=Mus musculus OX=10090 GN=Sfxn3 PE=1 SV=1	9.88	35691.4	9.13594	11.5287	2.41277	4.10982	7.0201	0.1	2.22295	1.64224	24.1277
P16254	SRP14_MOUSE	Signal recognition particle 14 kDa protein OS=Mus musculus OX=10090 GN=Srp14 PE=1 SV=1	10.9	12623.7	52.3756	28.3879	28.1576	24.6061	17.0988	12.8098	2.12857	1.66023	2.19812
P14576	SRP54_MOUSE	Signal recognition particle 54 kDa protein OS=Mus musculus OX=10090 GN=Srp54 PE=1 SV=2	9.19	56006.1	94.7002	34.5092	46.8319	45.4646	16.2393	20.0639	2.08295	2.12505	2.33413
P49962	SRP09_MOUSE	Signal recognition particle 9 kDa protein OS=Mus musculus OX=10090 GN=Srp9 PE=1 SV=2	8.21	10308	56.5407	27.2408	27.4025	40.9652	20.5644	26.9165	1.38021	1.32466	1.01806
Q8BMA6	SRP68_MOUSE	Signal recognition particle subunit SRP68 OS=Mus musculus OX=10090 GN=Srp68 PE=1 SV=2	8.74	71087.6	80.3858	21.5355	40.1914	38.3298	6.38449	12.1261	2.09722	3.3731	3.31446
Q9CYR0	SSBP_MOUSE	Single-stranded DNA-binding protein_ mitochondrial OS=Mus musculus OX=10090 GN=Ssbp1 PE=1 SV=1	10.43	17376	68.2507	55.1347	55.6519	39.9975	25.9794	28.496	1.70638	2.12225	1.95298
P62305	RUXE_MOUSE	Small nuclear ribonucleoprotein E OS=Mus musculus OX=10090 GN=Snrpe PE=1 SV=1	9.87	10860.7	89.932	47.5342	38.7217	45.4981	25.3079	25.1555	1.97661	1.87824	1.53929
P62307	RUXF_MOUSE	Small nuclear ribonucleoprotein F OS=Mus musculus OX=10090 GN=Snrpf PE=1 SV=1	4.43	9782.26	63.2271	32.6648	33.3357	40.2494	24.7123	28.845	1.57089	1.3218	1.15568
P62309	RUXG_MOUSE	Small nuclear ribonucleoprotein G OS=Mus musculus OX=10090 GN=Snrpg PE=1 SV=1	9.58	8553.13	32.1756	17.7129	9.44302	0.1	20.2885	0.1	321.756	0.873052	94.4302
P62315	SMD1_MOUSE	Small nuclear ribonucleoprotein Sm D1 OS=Mus musculus OX=10090 GN=Snrpd1 PE=1 SV=1	12.07	13281.6	60.2455	60.9746	33.0309	19.617	30.1525	5.62915	3.07108	2.0222	5.86782
P62317	SMD2_MOUSE	Small nuclear ribonucleoprotein Sm D2 OS=Mus musculus OX=10090 GN=Snrpd2 PE=1 SV=1	10.65	13641	98.7608	48.0526	54.9293	52.2566	28.3363	33.9344	1.88992	1.69579	1.61869
P62320	SMD3_MOUSE	Small nuclear ribonucleoprotein Sm D3 OS=Mus musculus OX=10090 GN=Snrpd3 PE=1 SV=1	10.97	14030.4	151.212	86.0377	70.8398	95.4186	50.0943	60.9755	1.58473	1.71752	1.16177
P27048	RSMB_MOUSE	Small nuclear ribonucleoprotein-associated protein B OS=Mus musculus OX=10090 GN=Snrpb PE=1 SV=1	11.5	23827.1	85.81	59.5932	34.9849	43.4361	29.7756	2.46372	1.97555	2.00141	14.2001
Q8VDN2	AT1A1_MOUSE	Sodium/potassium-transporting ATPase subunit alpha-1 OS=Mus musculus OX=10090 GN=Atp1a1 PE=1 SV=1	5.14	114294	11.2491	11.1163	20.2896	15.3763	2.1319	6.921	0.731585	5.21428	2.93159
Q6PIE5	AT1A2_MOUSE	Sodium/potassium-transporting ATPase subunit alpha-2 OS=Mus musculus OX=10090 GN=Atp1a2 PE=1 SV=1	5.24	113529	16.5748	11.32	11.0338	14.9794	7.47524	0.1	1.10651	1.51433	110.338
Q6PIC6	AT1A3_MOUSE	Sodium/potassium-transporting ATPase subunit alpha-3 OS=Mus musculus OX=10090 GN=Atp1a3 PE=1 SV=1	5.1	113117	54.8448	11.5185	24.4876	21.0049	10.5872	10.3116	2.61105	1.08796	2.37475
P14094	AT1B1_MOUSE	Sodium/potassium-transporting ATPase subunit beta-1 OS=Mus musculus OX=10090 GN=Atp1b1 PE=1 SV=1	8.82	35593.8	6.85052	17.098	2.10037	3.40104	14.6902	0.1	2.01424	1.16391	21.0037
P17809	GTR1_MOUSE	Solute carrier family 2_ facilitated glucose transporter member 1 OS=Mus musculus OX=10090 GN=Slc2a1 PE=1 SV=4	9.08	54326.9	18.0722	10.6307	8.25611	5.13096	8.01338	2.60405	3.52219	1.32662	3.17049
P16546	SPTN1_MOUSE	Spectrin alpha chain_ non-erythrocytic 1 OS=Mus musculus OX=10090 GN=Sptan1 PE=1 SV=4	5.04	285396	174.571	33.6781	119.055	72.8691	16.2674	14.7792	2.39568	2.07028	8.05558
P15508	SPTB1_MOUSE	Spectrin beta chain_ erythrocytic OS=Mus musculus OX=10090 GN=Sptb PE=1 SV=4	5.02	246049	17.3691	6.99081	14.134	6.27705	1.65902	0.1	2.76708	4.21382	141.34
Q62261	SPTB2_MOUSE	Spectrin beta chain_ non-erythrocytic 1 OS=Mus musculus OX=10090 GN=Sptbn1 PE=1 SV=2	5.27	275079	150.674	51.2293	108.471	59.8468	11.819	40.2584	2.51767	4.33449	2.69437
Q91WM1	STRBP_MOUSE	Spermatid perinuclear RNA-binding protein OS=Mus musculus OX=10090 GN=Strbp PE=1 SV=1	8.94	74389.1	4.20012	2.65106	3.56884	4.4492	2.12979	5.99326	0.944015	1.24475	0.595477
Q9WTX5	SKP1_MOUSE	S-phase kinase-associated protein 1 OS=Mus musculus OX=10090 GN=Skp1 PE=1 SV=3	4.2	18843.1	44.8657	33.3718	26.8239	39.2913	28.6014	6.92316	1.14187	1.16679	3.87452
Q8K4Z5	SF3A1_MOUSE	Splicing factor 3A subunit 1 OS=Mus musculus OX=10090 GN=Sf3a1 PE=1 SV=1	4.97	88602	39.39	22.9719	10.9812	35.9173	19.7337	28.035	1.09669	1.1641	0.391697
Q62203	SF3A2_MOUSE	Splicing factor 3A subunit 2 OS=Mus musculus OX=10090 GN=Sf3a2 PE=1 SV=2	10.06	50025.6	31.8796	22.6444	10.6595	24.8592	16.0487	17.2896	1.2824	1.41098	0.616526
Q9D554	SF3A3_MOUSE	Splicing factor 3A subunit 3 OS=Mus musculus OX=10090 GN=Sf3a3 PE=1 SV=2	5.07	59184.1	42.708	19.9801	18.7049	31.9704	17.039	21.658	1.33586	1.17261	0.863648
Q99NB9	SF3B1_MOUSE	Splicing factor 3B subunit 1 OS=Mus musculus OX=10090 GN=Sf3b1 PE=1 SV=1	6.69	146558	97.9171	47.3916	49.8512	82.4894	37.3692	53.8564	1.18703	1.2682	0.925633
Q921M3	SF3B3_MOUSE	Splicing factor 3B subunit 3 OS=Mus musculus OX=10090 GN=Sf3b3 PE=1 SV=1	4.96	136634	150.821	61.1072	61.6388	92.1283	41.2195	63.603	1.63708	1.48248	0.969117
Q8QZY9	SF3B4_MOUSE	Splicing factor 3B subunit 4 OS=Mus musculus OX=10090 GN=Sf3b4 PE=1 SV=1	8.92	44412.9	50.1834	31.5562	27.9291	31.4051	25.1569	29.149	1.59794	1.25438	0.958149
Q923D4	SF3B5_MOUSE	Splicing factor 3B subunit 5 OS=Mus musculus OX=10090 GN=Sf3b5 PE=1 SV=1	5.93	10176.4	31.9604	21.5198	16.2859	28.354	18.9731	13.9677	1.12719	1.13423	1.16596
P59708	SF3B6_MOUSE	Splicing factor 3B subunit 6 OS=Mus musculus OX=10090 GN=Sf3b6 PE=1 SV=1	9.76	14699	80.4122	29.5898	32.4745	54.8456	27.1543	39.7109	1.46616	1.08969	0.817774
Q9D883	U2AF1_MOUSE	Splicing factor U2AF 35 kDa subunit OS=Mus musculus OX=10090 GN=U2af1 PE=1 SV=4	8.89	28328.3	73.7672	22.7633	31.2541	47.7967	22.6179	30.4222	1.54335	1.00643	1.02734
P26369	U2AF2_MOUSE	Splicing factor U2AF 65 kDa subunit OS=Mus musculus OX=10090 GN=U2af2 PE=1 SV=3	9.47	53859.3	65.924	64.4684	36.0368	28.4391	37.3778	24.4729	2.31807	1.72478	1.47252
Q9JLI8	SART3_MOUSE	Squamous cell carcinoma antigen recognized by T-cells 3 OS=Mus musculus OX=10090 GN=Sart3 PE=1 SV=1	5	110474	29.8538	13.2793	4.72984	56.0929	20.6342	64.3913	0.53222	0.643556	0.0734546
Q9WUD1	CHIP_MOUSE	STIP1 homology and U box-containing protein 1 OS=Mus musculus OX=10090 GN=Stub1 PE=1 SV=1	5.65	35365.6	80.242	7.25868	9.48561	4.99978	4.09244	0.1	16.0491	1.77368	94.8561
P38647	GRP75_MOUSE	Stress-70 protein_ mitochondrial OS=Mus musculus OX=10090 GN=Hspa9 PE=1 SV=3	5.72	73746.5	174.106	66.5708	97.1694	127.426	57.7758	111.375	1.36633	1.15223	0.872455
Q60864	STIP1_MOUSE	Stress-induced-phosphoprotein 1 OS=Mus musculus OX=10090 GN=Stip1 PE=1 SV=1	6.42	63209.5	1.98355	5.50592	2.85207	0.1	2.595	0.1	19.8355	2.12174	28.5207
O55106	STRN_MOUSE	Striatin OS=Mus musculus OX=10090 GN=Strn PE=1 SV=2	4.95	86422.1	14.4971	1.7182	8.93385	4.14894	1.35487	0.1	3.49417	1.26817	89.3385
Q9ERG2	STRN3_MOUSE	Striatin-3 OS=Mus musculus OX=10090 GN=Strn3 PE=1 SV=1	4.96	87606.8	75.7487	30.371	32.5612	24.2567	18.8674	0.1	3.12279	1.60971	325.612
P58404	STRN4_MOUSE	Striatin-4 OS=Mus musculus OX=10090 GN=Strn4 PE=1 SV=2	5.04	82329.5	25.2179	0.329595	11.8706	8.00687	1.42029	0.1	3.14953	0.232061	118.706
Q8C079	STRP1_MOUSE	Striatin-interacting protein 1 OS=Mus musculus OX=10090 GN=Strip1 PE=1 SV=2	5.85	96326.4	18.2651	1.89002	7.16936	4.94427	1.25367	0.1	3.69419	1.50758	71.6936
Q9CW03	SMC3_MOUSE	Structural maintenance of chromosomes protein 3 OS=Mus musculus OX=10090 GN=Smc3 PE=1 SV=2	6.81	141955	22.5474	24.6249	14.9062	4.62287	10.6393	0.1	4.87736	2.31452	149.062
P63280	UBC9_MOUSE	SUMO-conjugating enzyme UBC9 OS=Mus musculus OX=10090 GN=Ube2i PE=1 SV=1	8.91	18235	16.2701	5.87579	2.66926	3.95999	3.9605	1.06897	4.10863	1.4836	2.49702
P09926	SURF2_MOUSE	Surfeit locus protein 2 OS=Mus musculus OX=10090 GN=Surf2 PE=1 SV=1	9.72	30640.3	10.4123	0.842442	9.24636	2.25647	0.1	0.1	4.61442	8.42442	92.4636
P97496	SMRC1_MOUSE	SWI/SNF complex subunit SMARCC1 OS=Mus musculus OX=10090 GN=Smarcc1 PE=1 SV=2	5.39	123404	18.1426	1.64157	1.94176	2.75537	0.1	0.1	6.58445	16.4157	19.4176
Q6PDG5	SMRC2_MOUSE	SWI/SNF complex subunit SMARCC2 OS=Mus musculus OX=10090 GN=Smarcc2 PE=1 SV=2	5.29	133003	44.6077	5.13403	29.2234	17.7786	3.63314	1.11813	2.50907	1.41311	26.1359
Q9Z0H3	SNF5_MOUSE	SWI/SNF-related matrix-associated actin-dependent regulator of chromatin subfamily B member 1 OS=Mus musculus OX=10090 GN=Smarcb1 PE=1 SV=1	5.83	44426.5	18.2344	8.43954	10.9831	6.14275	3.56688	0.1	2.96843	2.36609	109.831
Q61466	SMRD1_MOUSE	SWI/SNF-related matrix-associated actin-dependent regulator of chromatin subfamily D member 1 OS=Mus musculus OX=10090 GN=Smarcd1 PE=1 SV=3	9.71	58529.8	9.79645	6.18684	4.35705	2.74041	3.12782	0.1	3.57481	1.978	43.5705
Q99JR8	SMRD2_MOUSE	SWI/SNF-related matrix-associated actin-dependent regulator of chromatin subfamily D member 2 OS=Mus musculus OX=10090 GN=Smarcd2 PE=1 SV=2	10.2	59313.4	13.3254	5.47141	6.52843	3.10418	2.28269	0.1	4.29272	2.39691	65.2843
Q6P9Z1	SMRD3_MOUSE	SWI/SNF-related matrix-associated actin-dependent regulator of chromatin subfamily D member 3 OS=Mus musculus OX=10090 GN=Smarcd3 PE=1 SV=2	9.84	55214.1	8.82648	0.686475	6.38067	0.1	0.1	0.1	88.2648	6.86475	63.8067
Q9JIS5	SV2A_MOUSE	Synaptic vesicle glycoprotein 2A OS=Mus musculus OX=10090 GN=Sv2a PE=1 SV=1	5.24	83445.8	36.3298	12.7625	10.9045	13.768	11.3064	3.58566	2.63872	1.12879	3.04115
Q8BG39	SV2B_MOUSE	Synaptic vesicle glycoprotein 2B OS=Mus musculus OX=10090 GN=Sv2b PE=1 SV=1	5.23	78255.9	7.96431	2.65489	1.90747	3.29507	2.67262	0.1	2.41704	0.993366	19.0747
P60879	SNP25_MOUSE	Synaptosomal-associated protein 25 OS=Mus musculus OX=10090 GN=Snap25 PE=1 SV=1	4.46	23543.3	109.871	60.0295	82.7078	15.8517	8.84591	1.32237	6.93114	6.78613	62.5451
Q8R570	SNP47_MOUSE	Synaptosomal-associated protein 47 OS=Mus musculus OX=10090 GN=Snap47 PE=1 SV=1	5.44	46752.5	5.80432	8.6894	3.93051	0.1	0.849934	0.1	58.0432	10.2236	39.3051
Q8CI71	VPS50_MOUSE	Syndetin OS=Mus musculus OX=10090 GN=Vps50 PE=1 SV=2	5.7	112030	6.36099	3.81801	4.58889	0.1	0.1	0.1	63.6099	38.1801	45.8889
Q9ER00	STX12_MOUSE	Syntaxin-12 OS=Mus musculus OX=10090 GN=Stx12 PE=1 SV=1	5.17	31309.4	5.67939	3.34087	2.3557	0.1	0.1	0.1	56.7939	33.4087	23.557
Q8BVI5	STX16_MOUSE	Syntaxin-16 OS=Mus musculus OX=10090 GN=Stx16 PE=1 SV=3	5.49	37251.3	3.64888	1.10671	1.46815	0.1	0.1	0.1	36.4888	11.0671	14.6815
P61264	STX1B_MOUSE	Syntaxin-1B OS=Mus musculus OX=10090 GN=Stx1b PE=1 SV=1	5.09	33472.9	21.5126	6.78475	5.83836	0.1	0.1	0.1	215.126	67.8475	58.3836
Q9JKK1	STX6_MOUSE	Syntaxin-6 OS=Mus musculus OX=10090 GN=Stx6 PE=1 SV=1	4.63	29053.9	40.6655	26.0866	19.5361	0.1	0.1	0.1	406.655	260.866	195.361
O70439	STX7_MOUSE	Syntaxin-7 OS=Mus musculus OX=10090 GN=Stx7 PE=1 SV=3	5.47	29991.8	9.638	4.84741	4.31316	0.1	0.1	0.1	96.38	48.4741	43.1316
O08599	STXB1_MOUSE	Syntaxin-binding protein 1 OS=Mus musculus OX=10090 GN=Stxbp1 PE=1 SV=2	6.54	67968	10.4143	8.7543	8.08138	2.95544	3.49929	2.24082	3.52379	2.50174	3.60644
Q921F2	TADBP_MOUSE	TAR DNA-binding protein 43 OS=Mus musculus OX=10090 GN=Tardbp PE=1 SV=1	6.29	44947	8.48492	3.39699	7.97491	10.4926	3.63272	9.92022	0.808659	0.935111	0.803905
P62340	TBPL1_MOUSE	TATA box-binding protein-like protein 1 OS=Mus musculus OX=10090 GN=Tbpl1 PE=1 SV=1	10.08	21171.7	10.6034	1.30919	8.35124	5.41658	0.1	0.1	1.95759	13.0919	83.5124
A3KGB4	TBC8B_MOUSE	TBC1 domain family member 8B OS=Mus musculus OX=10090 GN=Tbc1d8b PE=1 SV=1	5.19	129091	3.80753	1.18052	1.32947	0.1	0.944764	0.1	38.0753	1.24954	13.2947
P11983	TCPA_MOUSE	T-complex protein 1 subunit alpha OS=Mus musculus OX=10090 GN=Tcp1 PE=1 SV=3	5.77	60905	18.118	53.1446	17.6475	2.47503	15.0193	3.29703	7.32034	3.53842	5.35253
P80314	TCPB_MOUSE	T-complex protein 1 subunit beta OS=Mus musculus OX=10090 GN=Cct2 PE=1 SV=4	5.98	57819.5	21.386	87.7256	25.2788	2.27889	28.4238	0.1	9.38439	3.08635	252.788
P80315	TCPD_MOUSE	T-complex protein 1 subunit delta OS=Mus musculus OX=10090 GN=Cct4 PE=1 SV=3	8.01	58579.7	14.5786	73.8985	22.6365	1.52335	27.536	0.1	9.57008	2.6837	226.365
P80316	TCPE_MOUSE	T-complex protein 1 subunit epsilon OS=Mus musculus OX=10090 GN=Cct5 PE=1 SV=1	5.65	60080.5	15.0145	62.8003	27.2666	1.97799	27.7733	1.03511	7.59082	2.26118	26.3417
P80313	TCPH_MOUSE	T-complex protein 1 subunit eta OS=Mus musculus OX=10090 GN=Cct7 PE=1 SV=1	7.79	60165.5	21.0345	82.0922	21.4257	2.20347	23.7289	0.1	9.54609	3.45958	214.257
P80318	TCPG_MOUSE	T-complex protein 1 subunit gamma OS=Mus musculus OX=10090 GN=Cct3 PE=1 SV=1	6.29	61200.4	20.5417	69.7195	25.1501	2.38403	25.553	0.1	8.61638	2.72843	251.501
P42932	TCPQ_MOUSE	T-complex protein 1 subunit theta OS=Mus musculus OX=10090 GN=Cct8 PE=1 SV=3	5.3	60125.9	17.4897	57.8463	17.571	2.24351	17.7534	1.22897	7.7957	3.25833	14.2973
P80317	TCPZ_MOUSE	T-complex protein 1 subunit zeta OS=Mus musculus OX=10090 GN=Cct6a PE=1 SV=3	6.69	58460.6	29.8943	74.9035	25.4489	2.69901	19.2386	0.1	11.076	3.8934	254.489
Q8BYI9	TENR_MOUSE	Tenascin-R OS=Mus musculus OX=10090 GN=Tnr PE=1 SV=2	4.65	151928	45.7072	4.29071	13.7477	21.4324	4.84281	22.1241	2.13262	0.885996	0.62139
Q9CY00	TT30B_MOUSE	Tetratricopeptide repeat protein 30B OS=Mus musculus OX=10090 GN=Ttc30b PE=2 SV=1	4.87	76894.2	11.0041	4.79755	3.45601	6.41817	3.55075	4.44637	1.71452	1.35114	0.777267
Q8VD72	TTC8_MOUSE	Tetratricopeptide repeat protein 8 OS=Mus musculus OX=10090 GN=Ttc8 PE=1 SV=1	6.49	58953.1	8.26498	74.6651	11.0842	0.1	14.7113	0.1	82.6498	5.07535	110.842
P83877	TXN4A_MOUSE	Thioredoxin-like protein 4A OS=Mus musculus OX=10090 GN=Txnl4a PE=1 SV=1	5.45	16900.5	6.11941	3.71253	4.54351	4.29952	1.85246	0.1	1.42328	2.00411	45.4351
Q99J36	THUM1_MOUSE	THUMP domain-containing protein 1 OS=Mus musculus OX=10090 GN=Thumpd1 PE=1 SV=1	5.75	39170.1	20.3448	1.78674	13.8247	11.4028	0.1	4.39227	1.78419	17.8674	3.14752
Q569Z6	TR150_MOUSE	Thyroid hormone receptor-associated protein 3 OS=Mus musculus OX=10090 GN=Thrap3 PE=1 SV=1	10.83	108235	16.8045	15.0458	20.9795	16.7278	11.2551	19.0989	1.00459	1.33681	1.09847
Q5SRX1	TM1L2_MOUSE	TOM1-like protein 2 OS=Mus musculus OX=10090 GN=Tom1l2 PE=1 SV=1	4.51	56004.8	3.2258	6.06495	4.43365	2.8659	4.57323	1.34364	1.12558	1.32618	3.29974
Q3TKT4	SMCA4_MOUSE	Transcription activator BRG1 OS=Mus musculus OX=10090 GN=Smarca4 PE=1 SV=1	8	181941	10.2764	2.31309	5.03028	3.06516	0.1	0.1	3.35265	23.1309	50.3028
P63271	SPT4A_MOUSE	Transcription elongation factor SPT4-A OS=Mus musculus OX=10090 GN=Supt4h1a PE=2 SV=1	8.11	13478.4	26.7438	25.2605	21.021	0.1	22.4172	0.1	267.438	1.12683	210.21
Q62318	TIF1B_MOUSE	Transcription intermediary factor 1-beta OS=Mus musculus OX=10090 GN=Trim28 PE=1 SV=3	5.43	90615	27.3519	29.9484	15.0446	19.8799	24.3394	10.2487	1.37586	1.23045	1.46796
P42669	PURA_MOUSE	Transcriptional activator protein Pur-alpha OS=Mus musculus OX=10090 GN=Pura PE=1 SV=1	6.05	34997.8	252.768	75.1797	189.301	155.934	61.2575	119.379	1.62099	1.22727	1.58571
O35295	PURB_MOUSE	Transcriptional activator protein Pur-beta OS=Mus musculus OX=10090 GN=Purb PE=1 SV=3	5.14	34015.5	113.788	115.843	157.166	82.1835	72.8684	91.8701	1.38457	1.58976	1.71074
Q8CHY6	P66A_MOUSE	Transcriptional repressor p66 alpha OS=Mus musculus OX=10090 GN=Gatad2a PE=1 SV=2	10.62	67676.3	17.2346	3.67754	12.7566	4.76156	1.0475	0.1	3.61952	3.51078	127.566
Q8VHR5	P66B_MOUSE	Transcriptional repressor p66-beta OS=Mus musculus OX=10090 GN=Gatad2b PE=1 SV=1	10.36	65753.2	27.9813	6.128	16.2942	5.62211	1.94707	1.07248	4.97702	3.14729	15.193
P62996	TRA2B_MOUSE	Transformer-2 protein homolog beta OS=Mus musculus OX=10090 GN=Tra2b PE=1 SV=1	11.71	33779.8	14.6289	7.50409	15.4439	16.1164	9.09959	21.3197	0.907704	0.824663	0.724395
Q01853	TERA_MOUSE	Transitional endoplasmic reticulum ATPase OS=Mus musculus OX=10090 GN=Vcp PE=1 SV=4	4.96	90006.3	739.801	224.743	285.874	499.007	115.55	290.352	1.48255	1.94499	0.984576
P40142	TKT_MOUSE	Transketolase OS=Mus musculus OX=10090 GN=Tkt PE=1 SV=1	7.25	68314.9	4.17272	1.63903	2.40776	0.1	1.33044	0.1	41.7272	1.23194	24.0776
Q99LD9	EI2BB_MOUSE	Translation initiation factor eIF-2B subunit beta OS=Mus musculus OX=10090 GN=Eif2b2 PE=1 SV=1	5.82	39125.7	13.6221	23.7333	9.95316	1.37633	8.12276	0.1	9.89739	2.92182	99.5316
Q8JZU2	TXTP_MOUSE	Tricarboxylate transport protein_ mitochondrial OS=Mus musculus OX=10090 GN=Slc25a1 PE=1 SV=1	10.42	34273.7	12.8634	4.85398	7.02196	5.56208	3.73552	0.1	2.31269	1.29941	70.2196
Q8BMS1	ECHA_MOUSE	Trifunctional enzyme subunit alpha_ mitochondrial OS=Mus musculus OX=10090 GN=Hadha PE=1 SV=1	9.62	83354.3	12.2946	16.1279	4.08725	13.8304	15.5732	11.6999	0.888953	1.03562	0.349341
Q99JY0	ECHB_MOUSE	Trifunctional enzyme subunit beta_ mitochondrial OS=Mus musculus OX=10090 GN=Hadhb PE=1 SV=1	9.9	51671.6	6.39374	8.81424	4.61061	8.23827	8.77025	7.726	0.776102	1.00502	0.596765
P17751	TPIS_MOUSE	Triosephosphate isomerase OS=Mus musculus OX=10090 GN=Tpi1 PE=1 SV=4	5.44	32705.1	35.8632	143.995	1.46347	56.4998	99.7464	1.04082	0.634749	1.44361	1.40608
Q9Z120	TRMB_MOUSE	tRNA (guanine-N(7)-)-methyltransferase OS=Mus musculus OX=10090 GN=Mettl1 PE=1 SV=1	6.99	30774.3	11.5626	39.2614	2.49659	4.52414	25.1076	0.1	2.55576	1.56373	24.9659
Q9JKK7	TMOD2_MOUSE	Tropomodulin-2 OS=Mus musculus OX=10090 GN=Tmod2 PE=1 SV=2	5.09	39510.9	11.8543	13.7689	8.37823	4.30353	6.58728	3.70849	2.75456	2.09023	2.2592
P58771	TPM1_MOUSE	Tropomyosin alpha-1 chain OS=Mus musculus OX=10090 GN=Tpm1 PE=1 SV=1	4.49	32737.6	18.0318	17.5883	17.3931	2.23445	10.9241	0.1	8.0699	1.61005	173.931
P21107	TPM3_MOUSE	Tropomyosin alpha-3 chain OS=Mus musculus OX=10090 GN=Tpm3 PE=1 SV=3	4.48	33051.1	13.6991	9.411	7.42718	3.51261	9.14432	0.1	3.89998	1.02916	74.2718
Q6IRU2	TPM4_MOUSE	Tropomyosin alpha-4 chain OS=Mus musculus OX=10090 GN=Tpm4 PE=1 SV=3	4.45	28581.8	5.82696	4.45293	5.93567	0.1	4.64338	0.1	58.2696	0.958985	59.3567
P58774	TPM2_MOUSE	Tropomyosin beta chain OS=Mus musculus OX=10090 GN=Tpm2 PE=1 SV=1	4.46	32950.8	2.40325	2.45397	13.6805	0.1	1.29521	4.60611	24.0325	1.89465	2.97008
Q3UX10	TBAL3_MOUSE	Tubulin alpha chain-like 3 OS=Mus musculus OX=10090 GN=Tubal3 PE=2 SV=2	5.26	50729.6	76.2672	58.9079	12.186	86.4896	36.209	20.2382	0.881809	1.62689	0.602126
P68373	TBA1C_MOUSE	Tubulin alpha-1C chain OS=Mus musculus OX=10090 GN=Tuba1c PE=1 SV=1	4.79	50593.8	506.318	196.306	242.417	198.648	43.5826	176.728	2.54883	4.50422	1.3717
P68368	TBA4A_MOUSE	Tubulin alpha-4A chain OS=Mus musculus OX=10090 GN=Tuba4a PE=1 SV=1	4.75	50665.8	497.794	61.6865	76.4623	258.526	52.063	55.2608	1.92551	1.18484	1.38366
Q9JJZ2	TBA8_MOUSE	Tubulin alpha-8 chain OS=Mus musculus OX=10090 GN=Tuba8 PE=1 SV=1	4.8	50735.9	3.26172	1.42317	3.54787	3.26753	1.45362	2.30652	0.998222	0.979048	1.53819
A2AQ07	TBB1_MOUSE	Tubulin beta-1 chain OS=Mus musculus OX=10090 GN=Tubb1 PE=1 SV=1	4.78	51125.4	1.48592	0.421506	0.594474	0.1	0.1	6.12474	14.8592	4.21506	0.097061
Q7TMM9	TBB2A_MOUSE	Tubulin beta-2A chain OS=Mus musculus OX=10090 GN=Tubb2a PE=1 SV=1	4.59	50306.3	328.878	78.8662	108.907	118.189	51.1601	57.9493	2.78265	1.54156	1.87934
Q9CWF2	TBB2B_MOUSE	Tubulin beta-2B chain OS=Mus musculus OX=10090 GN=Tubb2b PE=1 SV=1	4.59	50409.4	200.203	27.8835	86.1278	49.279	19.2654	39.8428	4.06264	1.44733	2.16169
Q9ERD7	TBB3_MOUSE	Tubulin beta-3 chain OS=Mus musculus OX=10090 GN=Tubb3 PE=1 SV=1	4.63	50875	302.511	68.3587	164.49	135.084	42.3261	73.2901	2.23943	1.61505	2.24436
Q9D6F9	TBB4A_MOUSE	Tubulin beta-4A chain OS=Mus musculus OX=10090 GN=Tubb4a PE=1 SV=3	4.59	50042.1	145.797	122.083	82.9721	57.2389	70.5043	28.7438	2.54716	1.73156	2.88661
P99024	TBB5_MOUSE	Tubulin beta-5 chain OS=Mus musculus OX=10090 GN=Tubb5 PE=1 SV=1	4.59	50127.2	437.054	99.5714	153.838	189.976	63.2047	83.416	2.30058	1.57538	1.84423
P83887	TBG1_MOUSE	Tubulin gamma-1 chain OS=Mus musculus OX=10090 GN=Tubg1 PE=1 SV=1	5.62	51443.1	2.67244	4.80416	3.88195	0.1	2.89524	0.1	26.7244	1.65933	38.8195
Q8VCK3	TBG2_MOUSE	Tubulin gamma-2 chain OS=Mus musculus OX=10090 GN=Tubg2 PE=1 SV=1	5.79	51464.1	0.790249	1.152	2.01187	0.1	0.1	0.1	7.90249	11.52	20.1187
Q62376	RU17_MOUSE	U1 small nuclear ribonucleoprotein 70 kDa OS=Mus musculus OX=10090 GN=Snrnp70 PE=1 SV=2	10.46	52049.2	31.598	12.1727	26.6396	15.7414	9.66974	18.152	2.00733	1.25885	1.46758
Q62189	SNRPA_MOUSE	U1 small nuclear ribonucleoprotein A OS=Mus musculus OX=10090 GN=Snrpa PE=1 SV=3	10.44	31835.5	40.3642	20.6574	33.7144	30.2149	14.8879	30.6537	1.3359	1.38752	1.09985
Q62241	RU1C_MOUSE	U1 small nuclear ribonucleoprotein C OS=Mus musculus OX=10090 GN=Snrpc PE=1 SV=1	10.13	17534.9	30.0624	10.9554	17.8507	19.5639	11.475	18.9877	1.53663	0.954723	0.940119
P57784	RU2A_MOUSE	U2 small nuclear ribonucleoprotein A' OS=Mus musculus OX=10090 GN=Snrpa1 PE=1 SV=2	9.05	28471.5	125.097	38.1575	46.5092	78.1439	31.4938	51.6214	1.60085	1.21159	0.900968
Q9CQI7	RU2B_MOUSE	U2 small nuclear ribonucleoprotein B'' OS=Mus musculus OX=10090 GN=Snrpb2 PE=1 SV=1	10.33	25323.3	55.4079	29.0291	34.1956	39.6431	19.7269	37.069	1.39767	1.47155	0.922485
Q91WM3	U3IP2_MOUSE	U3 small nucleolar RNA-interacting protein 2 OS=Mus musculus OX=10090 GN=Rrp9 PE=1 SV=1	7.78	52677.4	5.85256	4.54924	2.50163	4.76749	3.29365	1.02998	1.2276	1.38122	2.42882
Q922U1	PRPF3_MOUSE	U4/U6 small nuclear ribonucleoprotein Prp3 OS=Mus musculus OX=10090 GN=Prpf3 PE=1 SV=1	10.21	77626	12.5354	14.3079	3.51986	6.93131	10.3397	0.1	1.80852	1.38378	35.1986
Q8CCF0	PRP31_MOUSE	U4/U6 small nuclear ribonucleoprotein Prp31 OS=Mus musculus OX=10090 GN=Prpf31 PE=1 SV=3	5.4	55658.1	16.2812	9.0449	7.69261	12.1132	6.91227	6.13209	1.34409	1.30853	1.25448
Q9DAW6	PRP4_MOUSE	U4/U6 small nuclear ribonucleoprotein Prp4 OS=Mus musculus OX=10090 GN=Prpf4 PE=1 SV=1	6.92	59054.5	46.2227	18.9786	20.867	43.4227	15.2156	26.1026	1.06448	1.24731	0.799422
Q9Z315	SNUT1_MOUSE	U4/U6.U5 tri-snRNP-associated protein 1 OS=Mus musculus OX=10090 GN=Sart1 PE=1 SV=1	5.53	91056.6	6.7682	1.93484	4.50784	4.57957	1.32866	1.67013	1.47791	1.45623	2.69909
Q3TIX9	SNUT2_MOUSE	U4/U6.U5 tri-snRNP-associated protein 2 OS=Mus musculus OX=10090 GN=Usp39 PE=1 SV=2	9.24	65545.6	7.88363	5.04134	4.15471	6.60402	2.63645	2.21203	1.19376	1.91217	1.87823
Q6P4T2	U520_MOUSE	U5 small nuclear ribonucleoprotein 200 kDa helicase OS=Mus musculus OX=10090 GN=Snrnp200 PE=1 SV=1	5.68	246201	50.8376	11.061	24.141	35.8812	6.60848	21.1573	1.41683	1.67376	1.14102
Q6PE01	SNR40_MOUSE	U5 small nuclear ribonucleoprotein 40 kDa protein OS=Mus musculus OX=10090 GN=Snrnp40 PE=1 SV=1	8.08	39731.8	51.7811	23.1363	31.9045	23.4177	11.4535	8.89778	2.2112	2.02002	3.58567
O35900	LSM2_MOUSE	U6 snRNA-associated Sm-like protein LSm2 OS=Mus musculus OX=10090 GN=Lsm2 PE=1 SV=1	6.11	10948.6	35.3383	23.3251	12.9541	28.9731	20.7249	19.2587	1.21969	1.12546	0.672635
P62311	LSM3_MOUSE	U6 snRNA-associated Sm-like protein LSm3 OS=Mus musculus OX=10090 GN=Lsm3 PE=1 SV=2	4.38	11845.4	8.92349	7.93256	7.1458	8.91881	11.7764	10.9819	1.00052	0.673601	0.650691
Q9QXA5	LSM4_MOUSE	U6 snRNA-associated Sm-like protein LSm4 OS=Mus musculus OX=10090 GN=Lsm4 PE=1 SV=1	10.69	15247.5	48.0168	35.715	28.6761	41.0543	26.3186	28.0107	1.16959	1.35702	1.02376
P62313	LSM6_MOUSE	U6 snRNA-associated Sm-like protein LSm6 OS=Mus musculus OX=10090 GN=Lsm6 PE=1 SV=1	10	9184.62	13.4093	10.5892	6.77409	12.2612	9.55846	13.5063	1.09363	1.10783	0.50155
Q9CQQ8	LSM7_MOUSE	U6 snRNA-associated Sm-like protein LSm7 OS=Mus musculus OX=10090 GN=Lsm7 PE=1 SV=1	4.91	11750.5	11.7257	13.7281	12.7147	14.1164	12.5793	12.3005	0.83064	1.09132	1.03367
Q6ZWM4	LSM8_MOUSE	U6 snRNA-associated Sm-like protein LSm8 OS=Mus musculus OX=10090 GN=Lsm8 PE=1 SV=3	4.13	10402.7	8.80083	4.53142	9.94456	9.40826	8.04632	7.97434	0.935437	0.563166	1.24707
P57080	UBP25_MOUSE	Ubiquitin carboxyl-terminal hydrolase 25 OS=Mus musculus OX=10090 GN=Usp25 PE=1 SV=2	5.03	122219	5.96826	3.44615	2.99614	4.20036	2.23117	0.1	1.42089	1.54455	29.9614
Q6A4J8	UBP7_MOUSE	Ubiquitin carboxyl-terminal hydrolase 7 OS=Mus musculus OX=10090 GN=Usp7 PE=1 SV=1	5.15	129559	39.8841	12.1185	22.4448	9.78923	6.29987	0.1	4.07429	1.92361	224.448
P62983	RS27A_MOUSE	Ubiquitin-40S ribosomal protein S27a OS=Mus musculus OX=10090 GN=Rps27a PE=1 SV=2	10.24	18293.1	34.2096	46.0248	22.9933	26.3684	33.0437	32.3308	1.29737	1.39285	0.711189
Q6P5E4	UGGG1_MOUSE	UDP-glucose:glycoprotein glucosyltransferase 1 OS=Mus musculus OX=10090 GN=Uggt1 PE=1 SV=4	5.28	177118	191.212	103.41	19.5236	149.657	79.7738	7.71345	1.27767	1.2963	2.53112
Q9CXL3	CG050_MOUSE	Uncharacterized protein C7orf50 homolog OS=Mus musculus OX=10090 PE=1 SV=3	10.07	22168.3	2.03651	1.71957	2.06267	1.57385	1.63133	2.35746	1.29397	1.05409	0.874958
Q99104	MYO5A_MOUSE	Unconventional myosin-Va OS=Mus musculus OX=10090 GN=Myo5a PE=1 SV=2	8.79	217192	15.5382	2.95772	5.06211	8.41629	2.23247	0.1	1.8462	1.32486	50.6211
Q9JMH9	MY18A_MOUSE	Unconventional myosin-XVIIIa OS=Mus musculus OX=10090 GN=Myo18a PE=1 SV=2	5.89	233782	40.9952	10.9712	16.7118	21.4912	5.41903	6.63546	1.90754	2.02458	2.51855
Q920Q4	VPS16_MOUSE	Vacuolar protein sorting-associated protein 16 homolog OS=Mus musculus OX=10090 GN=Vps16 PE=1 SV=3	6.6	96011.8	3.29153	5.67772	3.67217	0.1	1.5805	0.1	32.9153	3.59235	36.7217
Q3UVL4	VPS51_MOUSE	Vacuolar protein sorting-associated protein 51 homolog OS=Mus musculus OX=10090 GN=Vps51 PE=1 SV=2	5.85	87100	7.57075	1.2135	5.90301	0.1	0.1	0.1	75.7075	12.135	59.0301
Q8C754	VPS52_MOUSE	Vacuolar protein sorting-associated protein 52 homolog OS=Mus musculus OX=10090 GN=Vps52 PE=1 SV=1	5.56	82386.3	6.04439	3.20252	4.25594	0.1	0.1	0.1	60.4439	32.0252	42.5594
Q8CCB4	VPS53_MOUSE	Vacuolar protein sorting-associated protein 53 homolog OS=Mus musculus OX=10090 GN=Vps53 PE=1 SV=1	6.2	95278.8	6.08477	6.69008	4.55932	0.1	2.03537	0.1	60.8477	3.28691	45.5932
P63044	VAMP2_MOUSE	Vesicle-associated membrane protein 2 OS=Mus musculus OX=10090 GN=Vamp2 PE=1 SV=2	8.64	12747.8	140.524	40.7459	25.0812	0.1	4.62234	0.1	1405.24	8.815	250.812
Q9WV55	VAPA_MOUSE	Vesicle-associated membrane protein-associated protein A OS=Mus musculus OX=10090 GN=Vapa PE=1 SV=2	8.6	28083.4	3.46046	5.02015	3.50025	1.92885	3.55559	0.1	1.79405	1.4119	35.0025
Q9QY76	VAPB_MOUSE	Vesicle-associated membrane protein-associated protein B OS=Mus musculus OX=10090 GN=Vapb PE=1 SV=3	7.84	27174.4	33.3422	14.7966	20.9697	13.9037	12.0795	5.41737	2.39809	1.22494	3.87082
P46460	NSF_MOUSE	Vesicle-fusing ATPase OS=Mus musculus OX=10090 GN=Nsf PE=1 SV=2	6.55	83183.9	21.0313	14.2704	15.6923	5.65213	6.46771	3.90824	3.72094	2.2064	4.01519
P20152	VIME_MOUSE	Vimentin OS=Mus musculus OX=10090 GN=Vim PE=1 SV=3	4.86	53744.8	589.626	116.881	208.629	267.851	69.6984	57.8304	2.20132	1.67696	3.60761
Q60932	VDAC1_MOUSE	Voltage-dependent anion-selective channel protein 1 OS=Mus musculus OX=10090 GN=Vdac1 PE=1 SV=3	8.7	32522.6	0.76968	2.83899	1.21967	0.1	2.2088	0.1	7.6968	1.28531	12.1967
P62482	KCAB2_MOUSE	Voltage-gated potassium channel subunit beta-2 OS=Mus musculus OX=10090 GN=Kcnab2 PE=1 SV=1	9.31	41306.5	1.90656	7.34491	1.76577	0.1	4.12786	0.1	19.0656	1.77935	17.6577
P50516	VATA_MOUSE	V-type proton ATPase catalytic subunit A OS=Mus musculus OX=10090 GN=Atp6v1a PE=1 SV=2	5.27	68668.4	6.33288	54.8052	6.7253	0.1	19.5829	0.1	63.3288	2.79862	67.253
P62814	VATB2_MOUSE	V-type proton ATPase subunit B_ brain isoform OS=Mus musculus OX=10090 GN=Atp6v1b2 PE=1 SV=1	5.46	56893.1	6.29831	42.1229	11.3582	1.1484	13.2384	1.38763	5.48441	3.18187	8.18533
Q8BVE3	VATH_MOUSE	V-type proton ATPase subunit H OS=Mus musculus OX=10090 GN=Atp6v1h PE=1 SV=1	6.2	56311.3	5.92907	10.2291	4.02678	0.1	1.79578	0.1	59.2907	5.69618	40.2678
Q8VDD8	WASH1_MOUSE	WASH complex subunit 1 OS=Mus musculus OX=10090 GN=Washc1 PE=1 SV=1	5.16	51772.7	19.2717	5.75631	9.74036	9.8073	2.10505	1.59393	1.96504	2.73453	6.1109
Q3UMB9	WASC4_MOUSE	WASH complex subunit 4 OS=Mus musculus OX=10090 GN=Washc4 PE=1 SV=2	7.02	137397	13.4826	3.52842	9.63097	7.70469	0.1	1.79463	1.74991	35.2842	5.36655
Q8C2E7	WASC5_MOUSE	WASH complex subunit 5 OS=Mus musculus OX=10090 GN=Washc5 PE=1 SV=2	6.75	134966	19.2946	18.697	11.6857	11.876	1.39919	3.32463	1.62468	13.3627	3.51489
Q8C6G8	WDR26_MOUSE	WD repeat-containing protein 26 OS=Mus musculus OX=10090 GN=Wdr26 PE=1 SV=3	5.73	71513	17.3636	8.21427	11.6556	10.6438	7.40428	11.4247	1.63133	1.1094	1.02021
Q8BND3	WDR35_MOUSE	WD repeat-containing protein 35 OS=Mus musculus OX=10090 GN=Wdr35 PE=1 SV=3	5.93	135874	10.1241	4.11486	3.51833	0.1	0.1	0.1	101.241	41.1486	35.1833
Q8CBE3	WDR37_MOUSE	WD repeat-containing protein 37 OS=Mus musculus OX=10090 GN=Wdr37 PE=1 SV=1	6.85	55730.3	56.3346	12.5155	23.0479	28.4802	10.2056	16.0991	1.97803	1.22634	1.43163
Q8BH57	WDR48_MOUSE	WD repeat-containing protein 48 OS=Mus musculus OX=10090 GN=Wdr48 PE=1 SV=1	6.78	76862.8	4.43615	19.3915	2.17991	0.1	9.14294	0.1	44.3615	2.12093	21.7991
P61965	WDR5_MOUSE	WD repeat-containing protein 5 OS=Mus musculus OX=10090 GN=Wdr5 PE=1 SV=1	8.28	37158.8	14.9526	12.2077	9.86786	12.2269	10.1521	5.4199	1.22293	1.20249	1.82067
Q9ERF3	WDR61_MOUSE	WD repeat-containing protein 61 OS=Mus musculus OX=10090 GN=Wdr61 PE=1 SV=1	4.96	33944	48.9843	47.3176	16.3768	47.836	29.7944	26.0096	1.02401	1.58814	0.629644
Q920I9	WDR7_MOUSE	WD repeat-containing protein 7 OS=Mus musculus OX=10090 GN=Wdr7 PE=1 SV=3	6.47	165902	74.1936	22.6165	54.665	14.8836	8.11549	10.1133	4.98492	2.78684	5.40524
Q8BFQ4	WDR82_MOUSE	WD repeat-containing protein 82 OS=Mus musculus OX=10090 GN=Wdr82 PE=1 SV=1	7.61	35478.3	15.9114	18.6706	12.7642	7.91326	12.4176	7.08998	2.01073	1.50356	1.80031
Q8BGF3	WDR92_MOUSE	WD repeat-containing protein 92 OS=Mus musculus OX=10090 GN=Wdr92 PE=1 SV=1	8.16	40189.7	10.2524	11.6593	6.24849	0.1	1.3089	0.1	102.524	8.90766	62.4849
Q8VHI6	WASF3_MOUSE	Wiskott-Aldrich syndrome protein family member 3 OS=Mus musculus OX=10090 GN=Wasf3 PE=1 SV=1	5.94	55317.8	2.82242	18.4684	1.14066	0.1	8.63135	0.1	28.2242	2.13969	11.4066
P27641	XRCC5_MOUSE	X-ray repair cross-complementing protein 5 OS=Mus musculus OX=10090 GN=Xrcc5 PE=1 SV=4	4.86	83855.5	30.3199	5.81267	20.5973	28.0463	6.65618	24.0867	1.08106	0.873275	0.855134
P23475	XRCC6_MOUSE	X-ray repair cross-complementing protein 6 OS=Mus musculus OX=10090 GN=Xrcc6 PE=1 SV=5	6.37	69769.6	32.3961	25.7676	20.1783	24.1155	20.7168	21.0392	1.34337	1.2438	0.959079
P62960	YBOX1_MOUSE	Y-box-binding protein 1 OS=Mus musculus OX=10090 GN=Ybx1 PE=1 SV=3	10.29	35730	9.69511	24.0328	10.6667	14.052	11.8988	20.1289	0.689944	2.01977	0.529917
Q9JKB3	YBOX3_MOUSE	Y-box-binding protein 3 OS=Mus musculus OX=10090 GN=Ybx3 PE=1 SV=2	10.09	38813.6	54.0907	50.2137	33.7026	22.9487	29.9672	16.5539	2.35702	1.67562	2.03593
Q9CZ96	ZCRB1_MOUSE	Zinc finger CCHC-type and RNA-binding motif-containing protein 1 OS=Mus musculus OX=10090 GN=Zcrb1 PE=1 SV=1	8.83	24810.9	5.85825	2.14648	3.25848	0.1	0.1	0.1	58.5825	21.4648	32.5848

## Sheet: 3_filter WT vs M >1.5 (2 of 3) 
accession	entry	description	IEP	mw	Exp1 Cplx 4 WT	Exp2 Cplx 4 WT	Exp3 Cplx 4 WT	Exp1 Cplx 4 M	Exp2 Cplx 4 M	Exp3 Cplx 4 M	Exp1 Cplx 4 WT/M	Exp2 Cplx 4 WT/M	Exp3 Cplx 4 WT/M
Q9CQV8	1433B_MOUSE	14-3-3 protein beta/alpha OS=Mus musculus OX=10090 GN=Ywhab PE=1 SV=3	4.57	28200.5	108.309	108.877	47.6547	36.2622	57.1498	7.40378	2.98684	1.90512	6.43653
P62259	1433E_MOUSE	14-3-3 protein epsilon OS=Mus musculus OX=10090 GN=Ywhae PE=1 SV=1	4.44	29345	228.618	110.055	112.603	84.7155	77.8391	21.3248	2.69865	1.41387	5.28036
P68510	1433F_MOUSE	14-3-3 protein eta OS=Mus musculus OX=10090 GN=Ywhah PE=1 SV=2	4.61	28382.9	64.6381	69.4695	36.9578	22.2508	40.8553	4.22111	2.90497	1.70038	8.75548
P61982	1433G_MOUSE	14-3-3 protein gamma OS=Mus musculus OX=10090 GN=Ywhag PE=1 SV=2	4.61	28473.7	248.126	99.2027	111.957	80.1974	71.2366	15.404	3.09395	1.39258	7.26806
P68254	1433T_MOUSE	14-3-3 protein theta OS=Mus musculus OX=10090 GN=Ywhaq PE=1 SV=1	4.49	28063.5	75.5565	55.2009	35.8835	28.3586	30.9973	5.19502	2.66432	1.78083	6.90729
P63101	1433Z_MOUSE	14-3-3 protein zeta/delta OS=Mus musculus OX=10090 GN=Ywhaz PE=1 SV=1	4.53	27942.3	217.792	128.775	101.864	73.8369	68.6565	14.2634	2.94963	1.87565	7.1416
Q60597	ODO1_MOUSE	2-oxoglutarate dehydrogenase_ mitochondrial OS=Mus musculus OX=10090 GN=Ogdh PE=1 SV=3	6.4	117647	3.50796	15.2344	30.7787	0.1	3.8364	0.1	35.0796	3.971	307.787
P50136	ODBA_MOUSE	2-oxoisovalerate dehydrogenase subunit alpha_ mitochondrial OS=Mus musculus OX=10090 GN=Bckdha PE=1 SV=1	8.07	50655.9	11.4153	8.35922	8.94444	8.11269	2.54536	1.91002	1.4071	3.2841	4.68291
Q6P3A8	ODBB_MOUSE	2-oxoisovalerate dehydrogenase subunit beta_ mitochondrial OS=Mus musculus OX=10090 GN=Bckdhb PE=1 SV=2	6.3	43678.8	15.9456	16.0261	11.9538	4.66123	8.13875	1.67386	3.42089	1.96911	7.14149
Q3TXS7	PSMD1_MOUSE	26S proteasome non-ATPase regulatory subunit 1 OS=Mus musculus OX=10090 GN=Psmd1 PE=1 SV=1	5.09	106757	28.1618	38.4941	11.6853	4.98061	13.7808	0.1	5.65429	2.79332	116.853
Q8BG32	PSD11_MOUSE	26S proteasome non-ATPase regulatory subunit 11 OS=Mus musculus OX=10090 GN=Psmd11 PE=1 SV=3	6.07	47722	22.1439	39.4236	10.6226	3.80198	22.0262	0.1	5.8243	1.78985	106.226
Q9D8W5	PSD12_MOUSE	26S proteasome non-ATPase regulatory subunit 12 OS=Mus musculus OX=10090 GN=Psmd12 PE=1 SV=4	6.73	53294.5	15.9539	29.5916	8.08323	5.6387	15.5165	0.1	2.82936	1.90711	80.8323
Q9WVJ2	PSD13_MOUSE	26S proteasome non-ATPase regulatory subunit 13 OS=Mus musculus OX=10090 GN=Psmd13 PE=1 SV=1	5.36	43151.6	24.0876	26.9637	11.833	6.34477	13.2597	0.1	3.79646	2.03351	118.33
O35593	PSDE_MOUSE	26S proteasome non-ATPase regulatory subunit 14 OS=Mus musculus OX=10090 GN=Psmd14 PE=1 SV=2	6.09	34748.2	25.2049	42.4607	16.2322	3.25718	19.1654	0.1	7.73828	2.21549	162.322
Q8VDM4	PSMD2_MOUSE	26S proteasome non-ATPase regulatory subunit 2 OS=Mus musculus OX=10090 GN=Psmd2 PE=1 SV=1	4.88	101001	50.852	16.6439	26.5758	9.41631	7.96465	0.1	5.40041	2.08972	265.758
P14685	PSMD3_MOUSE	26S proteasome non-ATPase regulatory subunit 3 OS=Mus musculus OX=10090 GN=Psmd3 PE=1 SV=3	8.76	60832.4	15.5854	24.0323	5.108	3.09049	11.8732	0.1	5.04303	2.02408	51.08
O35226	PSMD4_MOUSE	26S proteasome non-ATPase regulatory subunit 4 OS=Mus musculus OX=10090 GN=Psmd4 PE=1 SV=1	4.48	40931.9	13.1871	24.0912	6.40724	1.70907	11.9837	0.1	7.71593	2.01032	64.0724
Q8BJY1	PSMD5_MOUSE	26S proteasome non-ATPase regulatory subunit 5 OS=Mus musculus OX=10090 GN=Psmd5 PE=1 SV=4	4.94	56371.4	61.6262	64.8664	22.5467	7.53045	33.7311	0.1	8.1836	1.92304	225.467
Q99JI4	PSMD6_MOUSE	26S proteasome non-ATPase regulatory subunit 6 OS=Mus musculus OX=10090 GN=Psmd6 PE=1 SV=1	5.22	45821.6	12.1126	13.3289	4.14005	2.49036	25.3503	0.1	4.86379	0.525788	41.4005
P26516	PSMD7_MOUSE	26S proteasome non-ATPase regulatory subunit 7 OS=Mus musculus OX=10090 GN=Psmd7 PE=1 SV=2	6.33	36596.9	15.9623	27.8819	5.95496	2.93886	16.6093	0.1	5.43148	1.67869	59.5496
Q9CX56	PSMD8_MOUSE	26S proteasome non-ATPase regulatory subunit 8 OS=Mus musculus OX=10090 GN=Psmd8 PE=1 SV=2	10.04	40215.4	18.3057	30.288	6.92996	0.1	12.2844	0.1	183.057	2.46556	69.2996
P62334	PRS10_MOUSE	26S proteasome regulatory subunit 10B OS=Mus musculus OX=10090 GN=Psmc6 PE=1 SV=1	7.29	44458.2	24.719	26.2556	12.6739	7.22471	18.3698	0.1	3.42146	1.42928	126.739
P62192	PRS4_MOUSE	26S proteasome regulatory subunit 4 OS=Mus musculus OX=10090 GN=Psmc1 PE=1 SV=1	5.82	49355.7	48.9333	67.4009	24.0767	7.67243	32.5563	0.1	6.37781	2.07028	240.767
O88685	PRS6A_MOUSE	26S proteasome regulatory subunit 6A OS=Mus musculus OX=10090 GN=Psmc3 PE=1 SV=2	4.9	49834.2	25.4029	33.4203	12.5055	6.81377	19.9739	0.1	3.72817	1.6732	125.055
P54775	PRS6B_MOUSE	26S proteasome regulatory subunit 6B OS=Mus musculus OX=10090 GN=Psmc4 PE=1 SV=2	4.91	47522.5	27.4217	27.1162	16.822	4.99768	13.4174	0.1	5.48688	2.02098	168.22
P46471	PRS7_MOUSE	26S proteasome regulatory subunit 7 OS=Mus musculus OX=10090 GN=Psmc2 PE=1 SV=5	5.6	49047.2	44.877	49.117	21.1292	10.6064	27.3168	0.1	4.23114	1.79805	211.292
P62196	PRS8_MOUSE	26S proteasome regulatory subunit 8 OS=Mus musculus OX=10090 GN=Psmc5 PE=1 SV=1	7.41	45797.2	37.6146	47.097	21.328	7.61465	27.5084	0.1	4.93977	1.71209	213.28
Q9CY16	RT28_MOUSE	28S ribosomal protein S28_ mitochondrial OS=Mus musculus OX=10090 GN=Mrps28 PE=1 SV=1	9.35	20691.4	17.4025	13.8036	11.4618	16.4778	8.49256	7.58884	1.05612	1.62538	1.51035
Q9D0G0	RT30_MOUSE	28S ribosomal protein S30_ mitochondrial OS=Mus musculus OX=10090 GN=Mrps30 PE=1 SV=1	9.76	50395.6	7.20934	8.3055	8.98052	4.32818	3.9071	5.90082	1.66567	2.12575	1.52191
Q99N96	RM01_MOUSE	39S ribosomal protein L1_ mitochondrial OS=Mus musculus OX=10090 GN=Mrpl1 PE=1 SV=2	9.07	37881.8	9.07771	7.089	11.7932	4.5844	2.75169	2.25829	1.98013	2.57624	5.22218
Q3TBW2	RM10_MOUSE	39S ribosomal protein L10_ mitochondrial OS=Mus musculus OX=10090 GN=Mrpl10 PE=1 SV=2	10.27	29623.8	7.65803	5.23565	5.37065	3.08185	1.81152	1.71804	2.48488	2.8902	3.12602
Q9CQF0	RM11_MOUSE	39S ribosomal protein L11_ mitochondrial OS=Mus musculus OX=10090 GN=Mrpl11 PE=1 SV=1	10.45	20794.2	8.95536	5.55478	6.1862	6.6966	3.03628	3.14849	1.3373	1.82947	1.96482
Q9DB15	RM12_MOUSE	39S ribosomal protein L12_ mitochondrial OS=Mus musculus OX=10090 GN=Mrpl12 PE=1 SV=2	9.96	21822.5	30.7358	16.4112	21.7984	17.9493	7.71796	11.9468	1.71237	2.12636	1.82462
Q9D1P0	RM13_MOUSE	39S ribosomal protein L13_ mitochondrial OS=Mus musculus OX=10090 GN=Mrpl13 PE=1 SV=1	9.82	20733.9	2.7714	2.81635	3.45009	1.54923	1.42168	1.21647	1.7889	1.981	2.83615
Q9D1I6	RM14_MOUSE	39S ribosomal protein L14_ mitochondrial OS=Mus musculus OX=10090 GN=Mrpl14 PE=1 SV=1	11.56	15988.5	3.84881	2.30115	2.67165	2.03787	0.901648	6.89924	1.88864	2.55216	0.387238
Q9D8P4	RM17_MOUSE	39S ribosomal protein L17_ mitochondrial OS=Mus musculus OX=10090 GN=Mrpl17 PE=1 SV=1	10.3	20306.5	4.69668	2.22432	3.6267	2.1848	1.04826	2.06642	2.1497	2.12193	1.75507
Q9D338	RM19_MOUSE	39S ribosomal protein L19_ mitochondrial OS=Mus musculus OX=10090 GN=Mrpl19 PE=1 SV=1	9.97	33920.1	6.89901	4.62193	6.77215	2.9718	1.94618	2.79988	2.32149	2.37487	2.41872
O35972	RM23_MOUSE	39S ribosomal protein L23_ mitochondrial OS=Mus musculus OX=10090 GN=Mrpl23 PE=1 SV=1	10.12	17178.7	4.50862	5.17333	3.4092	4.1411	2.56965	2.0067	1.08875	2.01324	1.69891
Q9CQ06	RM24_MOUSE	39S ribosomal protein L24_ mitochondrial OS=Mus musculus OX=10090 GN=Mrpl24 PE=1 SV=1	9.99	25001.6	6.32914	8.67035	6.33302	4.23494	4.82039	3.45149	1.49451	1.79868	1.83486
Q99N92	RM27_MOUSE	39S ribosomal protein L27_ mitochondrial OS=Mus musculus OX=10090 GN=Mrpl27 PE=1 SV=1	10.77	16001.6	5.324	5.19442	6.59411	2.40684	3.2477	3.08342	2.21203	1.59941	2.13857
Q9D1B9	RM28_MOUSE	39S ribosomal protein L28_ mitochondrial OS=Mus musculus OX=10090 GN=Mrpl28 PE=1 SV=3	9.74	30226.9	12.2101	8.88336	10.1172	5.55041	3.13593	2.75768	2.19985	2.83277	3.66876
Q99N95	RM03_MOUSE	39S ribosomal protein L3_ mitochondrial OS=Mus musculus OX=10090 GN=Mrpl3 PE=1 SV=1	10.12	39338.1	5.03822	6.03507	5.95435	2.14848	2.67079	4.80885	2.34502	2.25965	1.23821
Q9D7N6	RM30_MOUSE	39S ribosomal protein L30_ mitochondrial OS=Mus musculus OX=10090 GN=Mrpl30 PE=1 SV=1	10.88	18456.6	6.57961	5.4221	5.27588	2.61986	2.42635	0.1	2.51144	2.23468	52.7588
Q921S7	RM37_MOUSE	39S ribosomal protein L37_ mitochondrial OS=Mus musculus OX=10090 GN=Mrpl37 PE=1 SV=1	9.05	48740	13.3861	6.50882	6.53215	4.78524	3.38725	3.16396	2.79737	1.92156	2.06455
Q8K2M0	RM38_MOUSE	39S ribosomal protein L38_ mitochondrial OS=Mus musculus OX=10090 GN=Mrpl38 PE=1 SV=2	8.1	45315.1	8.46423	5.55218	5.88684	3.44014	2.30117	3.31091	2.46043	2.41277	1.77801
Q9JKF7	RM39_MOUSE	39S ribosomal protein L39_ mitochondrial OS=Mus musculus OX=10090 GN=Mrpl39 PE=1 SV=4	7.92	38948.5	8.65468	6.7352	8.20963	4.86219	3.24774	3.73673	1.78	2.07381	2.19701
Q9DCU6	RM04_MOUSE	39S ribosomal protein L4_ mitochondrial OS=Mus musculus OX=10090 GN=Mrpl4 PE=1 SV=1	10.22	33130.2	6.61729	5.28658	5.15018	3.49826	2.51685	3.868	1.8916	2.10047	1.33148
Q9CQN7	RM41_MOUSE	39S ribosomal protein L41_ mitochondrial OS=Mus musculus OX=10090 GN=Mrpl41 PE=1 SV=1	10.43	15261.6	7.74969	5.5391	6.496	4.38744	2.61347	1.99284	1.76634	2.11944	3.25966
Q99N89	RM43_MOUSE	39S ribosomal protein L43_ mitochondrial OS=Mus musculus OX=10090 GN=Mrpl43 PE=1 SV=1	9.98	20373.9	7.3654	4.36686	7.07671	0.1	2.27868	3.34267	73.654	1.9164	2.11708
Q9CY73	RM44_MOUSE	39S ribosomal protein L44_ mitochondrial OS=Mus musculus OX=10090 GN=Mrpl44 PE=1 SV=3	8.67	37812.5	4.56479	3.94643	4.45009	2.9028	2.12392	2.65182	1.57255	1.85809	1.67813
Q9D0Q7	RM45_MOUSE	39S ribosomal protein L45_ mitochondrial OS=Mus musculus OX=10090 GN=Mrpl45 PE=1 SV=1	9.65	35639	5.18644	5.21272	4.69437	3.21987	6.79735	2.81381	1.61076	0.766874	1.66833
Q9EQI8	RM46_MOUSE	39S ribosomal protein L46_ mitochondrial OS=Mus musculus OX=10090 GN=Mrpl46 PE=1 SV=1	7.26	32302.8	13.9146	5.66428	11.2087	6.03382	2.52705	2.17353	2.30609	2.24146	5.15688
Q9CQ40	RM49_MOUSE	39S ribosomal protein L49_ mitochondrial OS=Mus musculus OX=10090 GN=Mrpl49 PE=1 SV=1	9.97	19190.1	5.8762	5.50052	5.61858	3.05545	2.70579	7.40223	1.92319	2.03287	0.759039
Q9D1H8	RM53_MOUSE	39S ribosomal protein L53_ mitochondrial OS=Mus musculus OX=10090 GN=Mrpl53 PE=1 SV=1	10.07	12908.7	7.46664	6.40559	4.62721	4.6706	2.45771	1.31857	1.59865	2.60633	3.50927
P62281	RS11_MOUSE	40S ribosomal protein S11 OS=Mus musculus OX=10090 GN=Rps11 PE=1 SV=3	10.95	18601.8	17.8016	42.8056	2.93529	5.40072	26.8277	0.1	3.29616	1.59557	29.3529
P62301	RS13_MOUSE	40S ribosomal protein S13 OS=Mus musculus OX=10090 GN=Rps13 PE=1 SV=2	11.18	17222.3	22.0465	37.8549	6.75874	7.21545	21.4564	4.01489	3.05545	1.76427	1.68342
P62843	RS15_MOUSE	40S ribosomal protein S15 OS=Mus musculus OX=10090 GN=Rps15 PE=1 SV=2	11.02	17040.2	10.6757	41.3714	2.6328	0.1	14.8354	0.1	106.757	2.7887	26.328
P63276	RS17_MOUSE	40S ribosomal protein S17 OS=Mus musculus OX=10090 GN=Rps17 PE=1 SV=2	10.45	15581.1	37.2813	47.9376	34.8721	18.0177	34.9194	18.1689	2.06915	1.37281	1.91933
P62270	RS18_MOUSE	40S ribosomal protein S18 OS=Mus musculus OX=10090 GN=Rps18 PE=1 SV=3	11.59	17718.7	20.3827	33.5877	3.89403	7.48163	21.076	2.32503	2.72436	1.59365	1.67483
P25444	RS2_MOUSE	40S ribosomal protein S2 OS=Mus musculus OX=10090 GN=Rps2 PE=1 SV=3	10.89	31516.5	23.6083	47.0053	18.4993	10.4468	31.1	14.2417	2.25987	1.51143	1.29896
P60867	RS20_MOUSE	40S ribosomal protein S20 OS=Mus musculus OX=10090 GN=Rps20 PE=1 SV=1	10.71	13486.8	61.9302	38.657	25.2684	33.8682	23.6404	19.0705	1.82857	1.63521	1.325
P62849	RS24_MOUSE	40S ribosomal protein S24 OS=Mus musculus OX=10090 GN=Rps24 PE=1 SV=1	11.47	15423.2	11.6034	28.5415	2.01532	0.1	15.1739	1.75384	116.034	1.88096	1.14909
P62852	RS25_MOUSE	40S ribosomal protein S25 OS=Mus musculus OX=10090 GN=Rps25 PE=1 SV=1	10.84	13799.2	16.2029	20.8025	14.5412	7.17593	12.5138	17.6047	2.25795	1.66236	0.825982
P62702	RS4X_MOUSE	40S ribosomal protein S4_ X isoform OS=Mus musculus OX=10090 GN=Rps4x PE=1 SV=2	10.84	29825.9	34.4629	42.3521	16.0162	15.8204	28.0529	7.02316	2.17838	1.50972	2.28049
P62754	RS6_MOUSE	40S ribosomal protein S6 OS=Mus musculus OX=10090 GN=Rps6 PE=1 SV=1	11.5	28851.8	20.6598	37.3208	2.81699	5.87596	25.9374	0.1	3.51598	1.43888	28.1699
P62082	RS7_MOUSE	40S ribosomal protein S7 OS=Mus musculus OX=10090 GN=Rps7 PE=2 SV=1	10.85	22126.9	17.3755	48.0724	4.72425	7.89771	34.2802	2.45155	2.20007	1.40234	1.92705
P62242	RS8_MOUSE	40S ribosomal protein S8 OS=Mus musculus OX=10090 GN=Rps8 PE=1 SV=2	10.96	24490.3	14.5582	47.7101	2.28776	4.02308	30.3426	2.46361	3.61867	1.57238	0.928622
P63038	CH60_MOUSE	60 kDa heat shock protein_ mitochondrial OS=Mus musculus OX=10090 GN=Hspd1 PE=1 SV=1	5.82	61126.7	24.1825	25.8242	17.8656	3.81698	8.31065	0.1	6.33549	3.10736	178.656
O08848	RO60_MOUSE	60 kDa SS-A/Ro ribonucleoprotein OS=Mus musculus OX=10090 GN=RO60 PE=1 SV=1	7.82	60865.3	153.636	0.746678	86.1177	88.7832	0.1	74.9452	1.73046	7.46678	1.14908
Q9CZM2	RL15_MOUSE	60S ribosomal protein L15 OS=Mus musculus OX=10090 GN=Rpl15 PE=1 SV=4	12.11	24260.2	9.40649	26.525	1.75847	2.2555	17.3798	0.1	4.17046	1.5262	17.5847
P62751	RL23A_MOUSE	60S ribosomal protein L23a OS=Mus musculus OX=10090 GN=Rpl23a PE=1 SV=1	11.15	17695.1	13.0029	22.8441	5.5068	4.46767	15.173	7.83605	2.91043	1.50557	0.702752
Q9D8E6	RL4_MOUSE	60S ribosomal protein L4 OS=Mus musculus OX=10090 GN=Rpl4 PE=1 SV=3	11.64	47438.9	10.6398	34.7358	1.19172	2.61057	23.6902	0.1	4.07567	1.46625	11.9172
P14148	RL7_MOUSE	60S ribosomal protein L7 OS=Mus musculus OX=10090 GN=Rpl7 PE=1 SV=2	11.53	31476.7	20.172	37.7495	4.50814	3.61332	23.0165	0.1	5.58268	1.64011	45.0814
Q9Z2N8	ACL6A_MOUSE	Actin-like protein 6A OS=Mus musculus OX=10090 GN=Actl6a PE=1 SV=2	5.27	47961.3	31.159	16.0144	15.3001	10.3128	7.53504	0.1	3.02139	2.12532	153.001
Q99MR0	ACL6B_MOUSE	Actin-like protein 6B OS=Mus musculus OX=10090 GN=Actl6b PE=1 SV=1	5.38	47347.8	5.35838	2.28073	2.80797	0.1	0.777314	0.1	53.5838	2.93412	28.0797
Q9QZB7	ARP10_MOUSE	Actin-related protein 10 OS=Mus musculus OX=10090 GN=Actr10 PE=1 SV=2	7.48	46778.3	112.881	59.8174	68.8249	47.7924	36.1939	8.29013	2.3619	1.65269	8.30202
Q8R146	APEH_MOUSE	Acylamino-acid-releasing enzyme OS=Mus musculus OX=10090 GN=Apeh PE=1 SV=3	5.25	82493.4	65.8918	8.51074	44.2037	18.6212	3.19169	2.35706	3.53854	2.66653	18.7537
Q8BSL7	ARF2_MOUSE	ADP-ribosylation factor 2 OS=Mus musculus OX=10090 GN=Arf2 PE=1 SV=2	6.2	20802.9	53.9416	9.95546	33.0622	0.1	0.1	0.1	539.416	99.5546	330.622
P61750	ARF4_MOUSE	ADP-ribosylation factor 4 OS=Mus musculus OX=10090 GN=Arf4 PE=1 SV=2	7.05	20510.7	1.97045	1.38431	0.673325	0.550756	0.1	0.1	3.57773	13.8431	6.73325
P84084	ARF5_MOUSE	ADP-ribosylation factor 5 OS=Mus musculus OX=10090 GN=Arf5 PE=1 SV=2	6.39	20643.8	5.4237	1.88746	2.03219	1.42439	6.72211	0.1	3.80774	0.280784	20.3219
P48962	ADT1_MOUSE	ADP/ATP translocase 1 OS=Mus musculus OX=10090 GN=Slc25a4 PE=1 SV=4	10.19	33132.4	85.7667	46.2947	32.4094	41.2793	29.2558	18.8616	2.07772	1.58241	1.71827
P51881	ADT2_MOUSE	ADP/ATP translocase 2 OS=Mus musculus OX=10090 GN=Slc25a5 PE=1 SV=3	10.21	33159.5	75.8079	50.252	32.5503	36.3857	32.0058	20.9762	2.08345	1.57009	1.55177
Q7TPR4	ACTN1_MOUSE	Alpha-actinin-1 OS=Mus musculus OX=10090 GN=Actn1 PE=1 SV=1	5.07	103696	60.1602	18.9628	34.7683	3.61185	7.17983	0.966474	16.6563	2.64112	35.9744
Q9JI91	ACTN2_MOUSE	Alpha-actinin-2 OS=Mus musculus OX=10090 GN=Actn2 PE=1 SV=2	5.16	104404	1.42322	0.526799	1.9027	0.228345	0.525996	0.1	6.23277	1.00153	19.027
P57780	ACTN4_MOUSE	Alpha-actinin-4 OS=Mus musculus OX=10090 GN=Actn4 PE=1 SV=1	5.1	105434	107.31	53.6958	75.4045	8.7196	14.7113	3.14309	12.3067	3.64998	23.9906
Q9QYC0	ADDA_MOUSE	Alpha-adducin OS=Mus musculus OX=10090 GN=Add1 PE=1 SV=2	5.54	81045.8	7.35265	1.09599	7.875	4.61628	0.995898	3.87786	1.59277	1.1005	2.03076
P61164	ACTZ_MOUSE	Alpha-centractin OS=Mus musculus OX=10090 GN=Actr1a PE=1 SV=1	6.22	42727.9	366.474	141.487	144.213	136.055	73.3	36.1828	2.69358	1.93025	3.98567
P46660	AINX_MOUSE	Alpha-internexin OS=Mus musculus OX=10090 GN=Ina PE=1 SV=3	5.2	55553.7	45.2077	1.4578	17.2973	21.6569	0.266547	1.84412	2.08745	5.46919	9.37971
Q9DB05	SNAA_MOUSE	Alpha-soluble NSF attachment protein OS=Mus musculus OX=10090 GN=Napa PE=1 SV=1	5.16	33645.9	11.6235	8.27652	4.67907	0.1	0.825704	0.1	116.235	10.0236	46.7907
P31230	AIMP1_MOUSE	Aminoacyl tRNA synthase complex-interacting multifunctional protein 1 OS=Mus musculus OX=10090 GN=Aimp1 PE=1 SV=2	8.5	34339.5	10.1499	18.0109	3.03323	0.1	8.63892	0.1	101.499	2.08486	30.3323
Q8R010	AIMP2_MOUSE	Aminoacyl tRNA synthase complex-interacting multifunctional protein 2 OS=Mus musculus OX=10090 GN=Aimp2 PE=1 SV=2	7.78	35662.8	2.79357	18.0426	1.86493	0.1	13.0958	0.1	27.9357	1.37774	18.6493
Q7TQF7	AMPH_MOUSE	Amphiphysin OS=Mus musculus OX=10090 GN=Amph PE=1 SV=1	4.36	75127.3	15.3217	35.4456	4.16939	7.89486	22.1396	0.1	1.94072	1.60101	41.6939
O35643	AP1B1_MOUSE	AP-1 complex subunit beta-1 OS=Mus musculus OX=10090 GN=Ap1b1 PE=1 SV=2	4.86	104790	15.5182	35.8038	12.2206	2.1716	13.5227	0.1	7.14598	2.64769	122.206
P17426	AP2A1_MOUSE	AP-2 complex subunit alpha-1 OS=Mus musculus OX=10090 GN=Ap2a1 PE=1 SV=1	6.66	108748	22.4537	32.1686	13.8965	3.97586	15.5121	2.09155	5.6475	2.07378	6.64409
P17427	AP2A2_MOUSE	AP-2 complex subunit alpha-2 OS=Mus musculus OX=10090 GN=Ap2a2 PE=1 SV=2	6.53	104929	17.7976	36.0613	14.1386	3.25115	12.7943	1.73764	5.47424	2.81853	8.13671
Q9DBG3	AP2B1_MOUSE	AP-2 complex subunit beta OS=Mus musculus OX=10090 GN=Ap2b1 PE=1 SV=1	5.06	105495	25.464	46.3066	21.6603	4.09757	19.231	1.98321	6.21441	2.40791	10.9219
P84091	AP2M1_MOUSE	AP-2 complex subunit mu OS=Mus musculus OX=10090 GN=Ap2m1 PE=1 SV=1	10.07	49996.9	28.7672	59.213	20.6532	5.39902	26.9904	3.84205	5.32824	2.19385	5.37556
P62743	AP2S1_MOUSE	AP-2 complex subunit sigma OS=Mus musculus OX=10090 GN=Ap2s1 PE=1 SV=1	5.78	17188.8	7.19372	18.2965	7.01432	2.11446	6.00124	1.53963	3.40215	3.04879	4.55586
O54774	AP3D1_MOUSE	AP-3 complex subunit delta-1 OS=Mus musculus OX=10090 GN=Ap3d1 PE=1 SV=1	7.04	136279	17.076	3.27837	9.87907	2.98243	0.1	0.1	5.72553	32.7837	98.7907
Q9JKC8	AP3M1_MOUSE	AP-3 complex subunit mu-1 OS=Mus musculus OX=10090 GN=Ap3m1 PE=1 SV=1	6.54	47278.4	11.3883	1.44514	7.96671	1.92879	2.06471	0.1	5.90434	0.699921	79.6671
Q8R2R9	AP3M2_MOUSE	AP-3 complex subunit mu-2 OS=Mus musculus OX=10090 GN=Ap3m2 PE=1 SV=1	7.38	47144.5	50.5198	46.4093	36.2647	6.89223	18.7135	4.04751	7.32996	2.47999	8.95974
Q9DCR2	AP3S1_MOUSE	AP-3 complex subunit sigma-1 OS=Mus musculus OX=10090 GN=Ap3s1 PE=1 SV=2	5.08	21960.3	18.175	20.8869	10.4359	1.07737	6.36529	0.1	16.8699	3.28138	104.359
Q8BSZ2	AP3S2_MOUSE	AP-3 complex subunit sigma-2 OS=Mus musculus OX=10090 GN=Ap3s2 PE=1 SV=1	4.95	22245.6	15.4521	6.60072	4.64566	0.1	2.644	0.1	154.521	2.49649	46.4566
E9Q414	APOB_MOUSE	Apolipoprotein B-100 OS=Mus musculus OX=10090 GN=Apob PE=1 SV=1	6.38	510802	8.72102	6.29379	2.52064	0.1	23.594	0.1	87.2102	0.266754	25.2064
Q9Z0X1	AIFM1_MOUSE	Apoptosis-inducing factor 1_ mitochondrial OS=Mus musculus OX=10090 GN=Aifm1 PE=1 SV=1	9.67	66993.7	39.2026	58.9497	27.8548	3.88725	26.2836	0.1	10.0849	2.24283	278.548
Q68FF6	GIT1_MOUSE	ARF GTPase-activating protein GIT1 OS=Mus musculus OX=10090 GN=Git1 PE=1 SV=1	6.51	86098.6	21.7461	4.03284	9.64737	0.1	1.48051	0.1	217.461	2.72395	96.4737
Q9D0I9	SYRC_MOUSE	Arginine--tRNA ligase_ cytoplasmic OS=Mus musculus OX=10090 GN=Rars PE=1 SV=2	7.39	76472.1	5.13725	17.5445	2.66988	0.1	7.17347	0.1	51.3725	2.44575	26.6988
A2APY7	NDUF5_MOUSE	Arginine-hydroxylase NDUFAF5_ mitochondrial OS=Mus musculus OX=10090 GN=Ndufaf5 PE=1 SV=1	5.7	38632.9	17.9172	7.46583	12.2219	5.09118	2.70082	1.9015	3.51927	2.76428	6.42753
Q8BHS6	ARMX3_MOUSE	Armadillo repeat-containing X-linked protein 3 OS=Mus musculus OX=10090 GN=Armcx3 PE=1 SV=1	8.9	42961.9	8.72325	2.18755	2.75729	1.60036	2.49417	0.1	5.45079	0.877066	27.5729
Q924K1	AIPL1_MOUSE	Aryl-hydrocarbon-interacting protein-like 1 OS=Mus musculus OX=10090 GN=Aipl1 PE=2 SV=2	5.59	38611.2	12.4248	9.78405	19.0172	2.46475	8.44552	1.89136	5.04103	1.15849	10.0548
Q8BP47	SYNC_MOUSE	Asparagine--tRNA ligase_ cytoplasmic OS=Mus musculus OX=10090 GN=NARS1 PE=1 SV=2	5.52	65191.9	37.1893	34.1206	12.8032	18.372	17.933	5.13745	2.02423	1.90267	2.49213
Q922B2	SYDC_MOUSE	Aspartate--tRNA ligase_ cytoplasmic OS=Mus musculus OX=10090 GN=Dars PE=1 SV=2	6.07	57603.6	12.6954	35.8076	4.142	0.1	14.9609	0.1	126.954	2.39341	41.42
Q6PA06	ATLA2_MOUSE	Atlastin-2 OS=Mus musculus OX=10090 GN=Atl2 PE=1 SV=1	5.11	66851.6	3.77348	0.7382	1.47693	0.1	0.1	0.1	37.7348	7.382	14.7693
P56480	ATPB_MOUSE	ATP synthase subunit beta_ mitochondrial OS=Mus musculus OX=10090 GN=Atp5f1b PE=1 SV=2	5.03	56300.6	37.5249	32.226	11.6732	4.00462	18.5151	6.34924	9.3704	1.74053	1.83851
P12382	PFKAL_MOUSE	ATP-dependent 6-phosphofructokinase_ liver type OS=Mus musculus OX=10090 GN=Pfkl PE=1 SV=4	6.78	86158.4	35.834	15.5045	12.8379	12.566	8.91702	3.29236	2.85166	1.73875	3.89931
P47857	PFKAM_MOUSE	ATP-dependent 6-phosphofructokinase_ muscle type OS=Mus musculus OX=10090 GN=Pfkm PE=1 SV=3	7.9	86124.2	19.798	3.62644	4.44221	15.5744	1.58959	0.1	1.27119	2.28137	44.4221
Q9WUA3	PFKAP_MOUSE	ATP-dependent 6-phosphofructokinase_ platelet type OS=Mus musculus OX=10090 GN=Pfkp PE=1 SV=1	6.75	86481.7	74.5494	12.8284	24.0218	20.0248	7.94034	5.96391	3.72286	1.6156	4.02786
Q925I1	ATAD3_MOUSE	ATPase family AAA domain-containing protein 3 OS=Mus musculus OX=10090 GN=Atad3 PE=1 SV=1	9.83	66913.2	18.3181	5.56181	17.4666	9.92638	2.63263	0.1	1.8454	2.11264	174.666
Q91XU0	WRIP1_MOUSE	ATPase WRNIP1 OS=Mus musculus OX=10090 GN=Wrnip1 PE=1 SV=2	5.76	72592.3	33.0823	5.58255	21.5737	17.2843	5.50653	5.19755	1.91401	1.0138	4.15075
Q6VVW5	ANPRB_MOUSE	Atrial natriuretic peptide receptor 2 OS=Mus musculus OX=10090 GN=Npr2 PE=1 SV=2	6.44	117916	8.13737	2.6561	1.1553	0.1	0.1	0.1	81.3737	26.561	11.553
O70318	E41L2_MOUSE	Band 4.1-like protein 2 OS=Mus musculus OX=10090 GN=Epb41l2 PE=1 SV=2	5.15	110453	129.985	61.5057	66.4233	57.0745	26.7289	31.9418	2.27745	2.30109	2.07951
Q9WV92	E41L3_MOUSE	Band 4.1-like protein 3 OS=Mus musculus OX=10090 GN=Epb41l3 PE=1 SV=1	5.04	103794	94.8619	22.3595	42.8163	33.1848	11.2976	13.4274	2.8586	1.97914	3.18873
Q8BGS1	E41L5_MOUSE	Band 4.1-like protein 5 OS=Mus musculus OX=10090 GN=Epb41l5 PE=1 SV=1	5.97	82319.9	11.0471	0.487904	2.21989	1.08623	2.20886	0.1	10.1701	0.220884	22.1989
Q3V3N7	BBS1_MOUSE	Bardet-Biedl syndrome 1 protein homolog OS=Mus musculus OX=10090 GN=Bbs1 PE=1 SV=1	8.7	65493.8	25.9051	77.0224	20.104	0.1	18.1156	0.1	259.051	4.25172	201.04
Q9CWF6	BBS2_MOUSE	Bardet-Biedl syndrome 2 protein homolog OS=Mus musculus OX=10090 GN=Bbs2 PE=1 SV=1	5.47	80559	9.5707	55.6957	10.9212	0.1	13.7243	0.1	95.707	4.05819	109.212
Q8C1Z7	BBS4_MOUSE	Bardet-Biedl syndrome 4 protein homolog OS=Mus musculus OX=10090 GN=Bbs4 PE=1 SV=1	8.1	58825.8	9.90982	32.8693	10.4901	0.1	8.11934	0.1	99.0982	4.04827	104.901
Q9CZQ9	BBS5_MOUSE	Bardet-Biedl syndrome 5 protein homolog OS=Mus musculus OX=10090 GN=Bbs5 PE=1 SV=1	5.26	39033.3	15.6969	17.3174	6.37873	0.1	4.1196	0.1	156.969	4.20367	63.7873
Q8K2G4	BBS7_MOUSE	Bardet-Biedl syndrome 7 protein homolog OS=Mus musculus OX=10090 GN=Bbs7 PE=1 SV=1	5.46	81118	11.5144	39.1512	11.5056	0.1	9.35459	0.1	115.144	4.18524	115.056
P18572	BASI_MOUSE	Basigin OS=Mus musculus OX=10090 GN=Bsg PE=1 SV=2	5.48	42901	58.333	4.41496	14.8337	10.8748	4.0044	1.66235	5.36404	1.10253	8.92338
Q99L88	SNTB1_MOUSE	Beta-1-syntrophin OS=Mus musculus OX=10090 GN=Sntb1 PE=1 SV=4	8.36	58480.5	7.20152	9.5521	3.18404	0.1	3.81644	0.1	72.0152	2.50288	31.8404
Q8BFZ3	ACTBL_MOUSE	Beta-actin-like protein 2 OS=Mus musculus OX=10090 GN=Actbl2 PE=1 SV=1	5.16	42346.5	33.879	66.0811	114.736	78.0088	11.5792	0.1	0.434298	5.70687	1147.36
Q9CWL8	CTBL1_MOUSE	Beta-catenin-like protein 1 OS=Mus musculus OX=10090 GN=Ctnnbl1 PE=1 SV=1	4.8	65436.5	49.2923	30.8138	27.1893	7.87381	7.74576	0.1	6.26028	3.97815	271.893
Q8R5C5	ACTY_MOUSE	Beta-centractin OS=Mus musculus OX=10090 GN=Actr1b PE=1 SV=1	5.99	42395.5	238.877	98.7945	99.9251	90.0831	42.266	18.492	2.65175	2.33745	5.4037
P28663	SNAB_MOUSE	Beta-soluble NSF attachment protein OS=Mus musculus OX=10090 GN=Napb PE=1 SV=2	5.18	33899.2	4.38572	3.15725	3.10149	0.1	0.295656	0.1	43.8572	10.6788	31.0149
Q8CGC7	SYEP_MOUSE	Bifunctional glutamate/proline--tRNA ligase OS=Mus musculus OX=10090 GN=Eprs PE=1 SV=4	7.55	171847	12.6073	5.57843	8.37896	1.34529	3.99923	0.1	9.37145	1.39488	83.7896
Q8BPZ8	ABRX1_MOUSE	BRCA1-A complex subunit Abraxas 1 OS=Mus musculus OX=10090 GN=Abraxas1 PE=1 SV=1	6.56	46495.4	2.4995	2.6098	2.33094	0.1	2.42243	0.1	24.995	1.07735	23.3094
Q8K3W0	BABA2_MOUSE	BRISC and BRCA1-A complex member 2 OS=Mus musculus OX=10090 GN=Babam2 PE=1 SV=2	5.56	44001	24.4625	11.8537	12.3022	8.7506	7.33271	0.1	2.79552	1.61655	123.022
Q3TCJ1	ABRX2_MOUSE	BRISC complex subunit Abraxas 2 OS=Mus musculus OX=10090 GN=Abraxas2 PE=1 SV=1	5.77	47171	14.5888	12.1998	8.23554	6.3241	7.271	0.1	2.30685	1.67788	82.3554
B2RQC6	PYR1_MOUSE	CAD protein OS=Mus musculus OX=10090 GN=Cad PE=1 SV=1	6	245805	18.9388	2.58799	24.2868	4.96309	2.1433	0.1	3.81592	1.20748	242.868
Q8BH59	CMC1_MOUSE	Calcium-binding mitochondrial carrier protein Aralar1 OS=Mus musculus OX=10090 GN=Slc25a12 PE=1 SV=1	8.31	74968.9	127.682	65.9476	59.0146	40.7584	36.0208	11.6633	3.13264	1.83082	5.05984
Q9QXX4	CMC2_MOUSE	Calcium-binding mitochondrial carrier protein Aralar2 OS=Mus musculus OX=10090 GN=Slc25a13 PE=1 SV=1	8.82	74866.2	7.73855	1.63339	1.79208	4.91193	0.704278	9.47973	1.57546	2.31925	0.189044
Q80TJ1	CAPS1_MOUSE	Calcium-dependent secretion activator 1 OS=Mus musculus OX=10090 GN=Cadps PE=1 SV=3	5.41	154197	8.47528	3.3495	4.18624	1.18174	0.869435	1.70902	7.17186	3.8525	2.4495
P11798	KCC2A_MOUSE	Calcium/calmodulin-dependent protein kinase type II subunit alpha OS=Mus musculus OX=10090 GN=Camk2a PE=1 SV=2	6.66	54685.1	19.6534	14.8788	9.59818	3.28895	7.28231	0.332585	5.97558	2.04315	28.8593
P28652	KCC2B_MOUSE	Calcium/calmodulin-dependent protein kinase type II subunit beta OS=Mus musculus OX=10090 GN=Camk2b PE=1 SV=2	6.93	61202.3	15.1467	17.0334	3.97758	3.54895	9.60816	1.10985	4.26793	1.7728	3.58389
Q6PHZ2	KCC2D_MOUSE	Calcium/calmodulin-dependent protein kinase type II subunit delta OS=Mus musculus OX=10090 GN=Camk2d PE=1 SV=1	6.88	56996.8	28.6809	47.9238	16.9208	13.9203	31.8837	67.3883	2.06037	1.50308	0.251093
Q923T9	KCC2G_MOUSE	Calcium/calmodulin-dependent protein kinase type II subunit gamma OS=Mus musculus OX=10090 GN=Camk2g PE=1 SV=1	7.32	60291.3	9.17402	3.35826	1.53022	2.10874	2.65565	0.5369	4.35048	1.26457	2.8501
O88456	CPNS1_MOUSE	Calpain small subunit 1 OS=Mus musculus OX=10090 GN=Capns1 PE=1 SV=1	5.29	28577.2	17.2756	73.9229	6.76966	7.86502	47.541	0.1	2.1965	1.55493	67.6966
O35887	CALU_MOUSE	Calumenin OS=Mus musculus OX=10090 GN=Calu PE=1 SV=1	4.3	37177.8	7.25296	7.44727	9.94956	1.69588	3.70515	0.1	4.2768	2.00998	99.4956
P05132	KAPCA_MOUSE	cAMP-dependent protein kinase catalytic subunit alpha OS=Mus musculus OX=10090 GN=Prkaca PE=1 SV=3	9.23	40684.7	9.15785	14.7188	7.11281	4.75015	8.47538	0.1	1.92791	1.73665	71.1281
P68181	KAPCB_MOUSE	cAMP-dependent protein kinase catalytic subunit beta OS=Mus musculus OX=10090 GN=Prkacb PE=1 SV=2	8.88	40879	11.0133	12.003	8.55986	4.9794	8.373	0.1	2.21177	1.43354	85.5986
Q9DBC7	KAP0_MOUSE	cAMP-dependent protein kinase type I-alpha regulatory subunit OS=Mus musculus OX=10090 GN=Prkar1a PE=1 SV=3	5.09	43470.3	35.3319	23.2461	22.7237	5.82885	14.0692	0.1	6.06156	1.65227	227.237
P12849	KAP1_MOUSE	cAMP-dependent protein kinase type I-beta regulatory subunit OS=Mus musculus OX=10090 GN=Prkar1b PE=1 SV=2	5.62	43623.3	17.5853	7.82803	11.3616	5.26358	6.36347	0.1	3.34093	1.23015	113.616
P31324	KAP3_MOUSE	cAMP-dependent protein kinase type II-beta regulatory subunit OS=Mus musculus OX=10090 GN=Prkar2b PE=1 SV=3	4.71	46566.4	0.534698	2.70792	1.15762	0.1	1.97237	0.1	5.34698	1.37293	11.5762
Q60737	CSK21_MOUSE	Casein kinase II subunit alpha OS=Mus musculus OX=10090 GN=Csnk2a1 PE=1 SV=2	7.61	45247.7	247.23	173.397	123.524	160.843	117.368	70.446	1.53709	1.47738	1.75345
O54833	CSK22_MOUSE	Casein kinase II subunit alpha' OS=Mus musculus OX=10090 GN=Csnk2a2 PE=1 SV=1	8.81	41386.4	95.5338	30.4089	44.3514	35.601	22.635	17.3244	2.68346	1.34345	2.56005
P26231	CTNA1_MOUSE	Catenin alpha-1 OS=Mus musculus OX=10090 GN=Ctnna1 PE=1 SV=1	5.85	100791	77.8963	25.0502	51.5834	20.5188	8.64035	3.5534	3.79634	2.89921	14.5166
Q61301	CTNA2_MOUSE	Catenin alpha-2 OS=Mus musculus OX=10090 GN=Ctnna2 PE=1 SV=3	5.38	106085	61.3603	20.1665	32.0051	18.0731	6.80039	4.43173	3.39511	2.96548	7.22181
Q02248	CTNB1_MOUSE	Catenin beta-1 OS=Mus musculus OX=10090 GN=Ctnnb1 PE=1 SV=1	5.47	86098.1	116.582	35.6589	60.5053	34.6062	18.1446	9.12832	3.36881	1.96526	6.6283
O54724	CAVN1_MOUSE	Caveolae-associated protein 1 OS=Mus musculus OX=10090 GN=Cavin1 PE=1 SV=1	5.26	43953.7	8.23674	0.946977	3.91224	3.04289	0.72882	0.1	2.70688	1.29933	39.1224
Q60809	CNOT7_MOUSE	CCR4-NOT transcription complex subunit 7 OS=Mus musculus OX=10090 GN=Cnot7 PE=1 SV=1	4.58	33060.3	2.57589	2.30534	2.97235	0.1	1.14139	0.1	25.7589	2.01977	29.7235
B1AR13	CISD3_MOUSE	CDGSH iron-sulfur domain-containing protein 3_ mitochondrial OS=Mus musculus OX=10090 GN=Cisd3 PE=1 SV=1	10.37	16075.5	2.43474	4.87199	2.71947	0.1	2.40922	0.1	24.3474	2.02223	27.1947
Q8VDP4	CCAR2_MOUSE	Cell cycle and apoptosis regulator protein 2 OS=Mus musculus OX=10090 GN=Ccar2 PE=1 SV=2	4.98	103630	8.01043	6.806	7.32923	0.1	4.79428	1.40735	80.1043	1.41961	5.20781
P60766	CDC42_MOUSE	Cell division control protein 42 homolog OS=Mus musculus OX=10090 GN=Cdc42 PE=1 SV=2	6.18	21600.8	8.28816	10.2941	2.45172	2.17036	6.90894	0.1	3.81879	1.48997	24.5172
Q9WTK2	CDYL_MOUSE	Chromodomain Y-like protein OS=Mus musculus OX=10090 GN=Cdyl PE=1 SV=1	8.75	65838.4	3.72193	1.75136	1.20934	0.1	1.13587	0.1	37.2193	1.54187	12.0934
Q68FD5	CLH1_MOUSE	Clathrin heavy chain 1 OS=Mus musculus OX=10090 GN=Cltc PE=1 SV=3	5.36	193325	241.911	69.1055	134.574	68.4715	49.8999	14.7997	3.53302	1.38488	9.09305
O08585	CLCA_MOUSE	Clathrin light chain A OS=Mus musculus OX=10090 GN=Clta PE=1 SV=2	4.3	25661.1	49.6763	31.5933	23.6277	14.9242	19.3937	2.23506	3.32857	1.62905	10.5714
Q6IRU5	CLCB_MOUSE	Clathrin light chain B OS=Mus musculus OX=10090 GN=Cltb PE=1 SV=1	4.36	25285.6	16.0978	14.6053	5.40119	2.49045	15.3432	0.1	6.46384	0.951904	54.0119
Q9EPU4	CPSF1_MOUSE	Cleavage and polyadenylation specificity factor subunit 1 OS=Mus musculus OX=10090 GN=Cpsf1 PE=1 SV=1	5.97	162130	14.8439	2.14524	8.27559	8.71391	2.20284	3.36665	1.70348	0.973852	2.45811
Q9QXK7	CPSF3_MOUSE	Cleavage and polyadenylation specificity factor subunit 3 OS=Mus musculus OX=10090 GN=Cpsf3 PE=1 SV=2	5.27	78132.5	32.9065	2.80044	8.41848	6.41516	1.99016	1.25589	5.12949	1.40715	6.7032
Q8CIE6	COPA_MOUSE	Coatomer subunit alpha OS=Mus musculus OX=10090 GN=Copa PE=1 SV=2	7.44	140086	166.346	87.0807	70.9083	80.491	45.8155	32.945	2.06665	1.90068	2.15232
Q9JIF7	COPB_MOUSE	Coatomer subunit beta OS=Mus musculus OX=10090 GN=Copb1 PE=1 SV=1	5.63	108207	173.644	31.9164	70.8735	75.8667	16.6891	16.5582	2.28881	1.91241	4.28027
O55029	COPB2_MOUSE	Coatomer subunit beta' OS=Mus musculus OX=10090 GN=Copb2 PE=1 SV=2	5.01	103305	156.853	81.8741	55.537	75.1196	46.3042	12.6624	2.08805	1.76818	4.38598
Q5XJY5	COPD_MOUSE	Coatomer subunit delta OS=Mus musculus OX=10090 GN=Arcn1 PE=1 SV=2	5.85	57685.7	110.085	56.1427	48.1681	54.3064	36.3019	9.30373	2.0271	1.54655	5.17729
O89079	COPE_MOUSE	Coatomer subunit epsilon OS=Mus musculus OX=10090 GN=Cope PE=1 SV=3	4.75	34795.3	150.965	67.0374	55.822	82.8886	37.1852	10.7866	1.82129	1.8028	5.1751
Q9QZE5	COPG1_MOUSE	Coatomer subunit gamma-1 OS=Mus musculus OX=10090 GN=Copg1 PE=1 SV=1	5.07	98767.6	108.47	42.805	60.5392	57.8339	25.0877	15.8679	1.87555	1.70621	3.81519
Q9QXK3	COPG2_MOUSE	Coatomer subunit gamma-2 OS=Mus musculus OX=10090 GN=Copg2 PE=1 SV=1	5.45	98878.3	84.4812	23.7227	39.0867	29.2839	12.948	3.4252	2.8849	1.83215	11.4115
Q9D3E6	STAG1_MOUSE	Cohesin subunit SA-1 OS=Mus musculus OX=10090 GN=Stag1 PE=1 SV=3	5.28	145410	2.6118	2.26443	1.62445	0.1	0.1	0.1	26.118	22.6443	16.2445
O35638	STAG2_MOUSE	Cohesin subunit SA-2 OS=Mus musculus OX=10090 GN=Stag2 PE=1 SV=3	5.11	142479	13.3258	4.47708	7.15136	0.1	0.1	0.1	133.258	44.7708	71.5136
Q8CEG5	CC28B_MOUSE	Coiled-coil domain-containing protein 28B OS=Mus musculus OX=10090 GN=Ccdc28b PE=1 SV=3	5.09	22260.9	2.81715	2.39583	4.30135	0.1	0.931117	0.1	28.1715	2.57307	43.0135
Q9D1L0	CHCH2_MOUSE	Coiled-coil-helix-coiled-coil-helix domain-containing protein 2 OS=Mus musculus OX=10090 GN=Chchd2 PE=2 SV=1	10.15	15888.9	6.0881	20.6654	5.18885	0.1	0.1	0.1	60.881	206.654	51.8885
Q8CFR0	C1QL2_MOUSE	Complement C1q-like protein 2 OS=Mus musculus OX=10090 GN=C1ql2 PE=1 SV=1	5.39	29520	4.04366	2.23048	2.00992	2.12369	2.08904	0.82019	1.90408	1.06771	2.45056
O35658	C1QBP_MOUSE	Complement component 1 Q subcomponent-binding protein_ mitochondrial OS=Mus musculus OX=10090 GN=C1qbp PE=1 SV=1	4.63	31355.1	122.368	87.6974	46.2725	8.27815	29.9456	8.00269	14.7821	2.92856	5.78212
Q99LD4	CSN1_MOUSE	COP9 signalosome complex subunit 1 OS=Mus musculus OX=10090 GN=Gps1 PE=1 SV=1	6.45	54012.5	74.6892	61.8154	52.591	25.6197	31.4264	6.57099	2.9153	1.96699	8.00352
P61202	CSN2_MOUSE	COP9 signalosome complex subunit 2 OS=Mus musculus OX=10090 GN=Cops2 PE=1 SV=1	5.21	51881.9	40.7909	7.96816	19.5171	11.3812	6.21072	5.71473	3.58406	1.28297	3.41523
O88543	CSN3_MOUSE	COP9 signalosome complex subunit 3 OS=Mus musculus OX=10090 GN=Cops3 PE=1 SV=3	6.22	48402.5	76.8818	74.7112	54.4262	22.5193	37.2503	7.47927	3.41404	2.00566	7.27694
O88544	CSN4_MOUSE	COP9 signalosome complex subunit 4 OS=Mus musculus OX=10090 GN=Cops4 PE=1 SV=1	5.49	46570	80.8255	75.9269	55.0037	23.7449	40.0607	7.40411	3.40391	1.8953	7.42881
O35864	CSN5_MOUSE	COP9 signalosome complex subunit 5 OS=Mus musculus OX=10090 GN=Cops5 PE=1 SV=3	6.12	37777	65.5544	79.7492	48.7019	21.5977	35.4364	5.75526	3.03525	2.25049	8.46216
O88545	CSN6_MOUSE	COP9 signalosome complex subunit 6 OS=Mus musculus OX=10090 GN=Cops6 PE=1 SV=1	5.39	36165.3	77.9823	80.8517	53.3237	22.0522	40.3725	6.71412	3.53626	2.00264	7.94202
Q9CZ04	CSN7A_MOUSE	COP9 signalosome complex subunit 7a OS=Mus musculus OX=10090 GN=Cops7a PE=1 SV=2	7.97	30395.6	56.2014	48.9034	39.2558	17.8894	27.0594	4.63178	3.14161	1.80726	8.47531
Q8BV13	CSN7B_MOUSE	COP9 signalosome complex subunit 7b OS=Mus musculus OX=10090 GN=Cops7b PE=1 SV=1	5.92	29974.2	23.4185	20.9032	17.627	5.9647	9.18126	0.1	3.92618	2.27673	176.27
Q8VBV7	CSN8_MOUSE	COP9 signalosome complex subunit 8 OS=Mus musculus OX=10090 GN=Cops8 PE=1 SV=1	4.89	23312.7	83.5054	63.6864	40.584	20.9354	35.5937	20.5262	3.98871	1.78926	1.97718
Q3TNH5	F172A_MOUSE	Cotranscriptional regulator FAM172A OS=Mus musculus OX=10090 GN=Fam172a PE=1 SV=2	5.6	48300.5	6.37818	12.1412	1.21189	0.1	8.33909	0.1	63.7818	1.45594	12.1189
Q04447	KCRB_MOUSE	Creatine kinase B-type OS=Mus musculus OX=10090 GN=Ckb PE=1 SV=1	5.3	42998.5	79.5678	227.291	1.81873	111.17	148.436	0.1	0.715728	1.53124	18.1873
O35207	CDKA1_MOUSE	Cyclin-dependent kinase 2-associated protein 1 OS=Mus musculus OX=10090 GN=Cdk2ap1 PE=1 SV=2	9.72	12411	5.55525	2.54777	6.17965	0.1	0.1	0.1	55.5525	25.4777	61.7965
Q52KE7	CCNL1_MOUSE	Cyclin-L1 OS=Mus musculus OX=10090 GN=Ccnl1 PE=1 SV=1	11.32	60532.5	10.522	3.98102	5.08333	6.8398	2.08455	6.52107	1.53835	1.90978	0.779525
Q7TQK0	CCNT2_MOUSE	Cyclin-T2 OS=Mus musculus OX=10090 GN=Ccnt2 PE=1 SV=1	9.29	80708	0.919398	2.01925	1.65489	2.92965	0.74401	0.85949	0.313825	2.71401	1.92543
Q9CZ13	QCR1_MOUSE	Cytochrome b-c1 complex subunit 1_ mitochondrial OS=Mus musculus OX=10090 GN=Uqcrc1 PE=1 SV=2	5.8	53479.1	4.10536	11.1105	1.87288	0.971671	5.03859	0.1	4.22505	2.20508	18.7288
Q9DB77	QCR2_MOUSE	Cytochrome b-c1 complex subunit 2_ mitochondrial OS=Mus musculus OX=10090 GN=Uqcrc2 PE=1 SV=1	9.71	48292	9.59741	57.0313	4.26358	4.74032	29.0261	0.1	2.02463	1.96483	42.6358
Q62425	NDUA4_MOUSE	Cytochrome c oxidase subunit NDUFA4 OS=Mus musculus OX=10090 GN=Ndufa4 PE=1 SV=2	10.04	9326.81	68.4447	71.5084	23.1894	29.6573	42.5056	8.7185	2.30785	1.68233	2.6598
Q9D0M3	CY1_MOUSE	Cytochrome c1_ heme protein_ mitochondrial OS=Mus musculus OX=10090 GN=Cyc1 PE=1 SV=1	9.44	35555.8	17.8892	56.884	9.66172	3.36233	29.9348	0.1	5.32046	1.90026	96.6172
O88487	DC1I2_MOUSE	Cytoplasmic dynein 1 intermediate chain 2 OS=Mus musculus OX=10090 GN=Dync1i2 PE=1 SV=1	5	68793.4	14.7461	14.9405	20.9337	2.8307	7.42513	1.45901	5.20934	2.01215	14.3479
Q8BMK4	CKAP4_MOUSE	Cytoskeleton-associated protein 4 OS=Mus musculus OX=10090 GN=Ckap4 PE=1 SV=2	5.34	63749.2	35.9882	14.8587	20.8164	16.2005	8.62402	10.4647	2.22142	1.72294	1.98921
Q80XN0	BDH_MOUSE	D-beta-hydroxybutyrate dehydrogenase_ mitochondrial OS=Mus musculus OX=10090 GN=Bdh1 PE=1 SV=2	9.34	38641.3	6.44052	7.03326	1.0864	1.75613	4.1531	0.1	3.66745	1.6935	10.864
Q91VU6	DCA11_MOUSE	DDB1- and CUL4-associated factor 11 OS=Mus musculus OX=10090 GN=Dcaf11 PE=1 SV=1	6.01	62676.5	25.9085	5.31256	14.8813	8.57452	3.53568	1.33113	3.02157	1.50256	11.1794
P61963	DCAF7_MOUSE	DDB1- and CUL4-associated factor 7 OS=Mus musculus OX=10090 GN=Dcaf7 PE=1 SV=1	5.15	39553.5	9.26234	9.38041	5.49936	0.1	7.15028	0.1	92.6234	1.31189	54.9936
P31001	DESM_MOUSE	Desmin OS=Mus musculus OX=10090 GN=Des PE=1 SV=3	5.03	53554.9	0.867799	4.78225	2.98948	0.288658	1.51956	1.75777	3.00632	3.14712	1.70072
Q9R1C6	DGKE_MOUSE	Diacylglycerol kinase epsilon OS=Mus musculus OX=10090 GN=Dgke PE=1 SV=1	7.22	65231.4	16.8887	3.42584	10.2624	5.36379	3.80122	2.91811	3.14864	0.901247	3.5168
Q8BMF4	ODP2_MOUSE	Dihydrolipoyllysine-residue acetyltransferase component of pyruvate dehydrogenase complex_ mitochondrial OS=Mus musculus OX=10090 GN=Dlat PE=1 SV=2	8.71	68512.1	12.1165	5.3376	20.7506	0.1	1.86497	0.1	121.165	2.86203	207.506
Q9D2G2	ODO2_MOUSE	Dihydrolipoyllysine-residue succinyltransferase component of 2-oxoglutarate dehydrogenase complex_ mitochondrial OS=Mus musculus OX=10090 GN=Dlst PE=1 SV=1	9.36	49336.8	18.0537	9.98565	12.0468	0.1	1.7285	0.1	180.537	5.77707	120.468
P97427	DPYL1_MOUSE	Dihydropyrimidinase-related protein 1 OS=Mus musculus OX=10090 GN=Crmp1 PE=1 SV=1	6.71	62510	2.30984	12.2017	2.9377	0.1	5.96247	0.707817	23.0984	2.04641	4.15037
O08553	DPYL2_MOUSE	Dihydropyrimidinase-related protein 2 OS=Mus musculus OX=10090 GN=Dpysl2 PE=1 SV=2	5.95	62676.9	8.58243	100.255	13.1918	53.9551	47.6857	2.0591	0.159066	2.10241	6.40658
Q62188	DPYL3_MOUSE	Dihydropyrimidinase-related protein 3 OS=Mus musculus OX=10090 GN=Dpysl3 PE=1 SV=1	6.06	62335.6	2.95688	22.2578	4.14841	0.270412	12.0039	1.14501	10.9347	1.85421	3.62304
Q62108	DLG4_MOUSE	Disks large homolog 4 OS=Mus musculus OX=10090 GN=Dlg4 PE=1 SV=1	5.49	80814.6	61.2892	8.14189	43.2926	30.1393	7.48052	13.2944	2.03353	1.08841	3.25645
Q8BPN8	DMXL2_MOUSE	DmX-like protein 2 OS=Mus musculus OX=10090 GN=Dmxl2 PE=1 SV=3	5.98	341745	37.3777	7.02537	33.941	6.74437	7.1995	1.91173	5.54206	0.975814	17.754
Q3U1J4	DDB1_MOUSE	DNA damage-binding protein 1 OS=Mus musculus OX=10090 GN=Ddb1 PE=1 SV=2	4.98	128108	197.886	150.588	113.374	99.7234	99.4611	66.6883	1.98435	1.51404	1.70006
P43247	MSH2_MOUSE	DNA mismatch repair protein Msh2 OS=Mus musculus OX=10090 GN=Msh2 PE=1 SV=1	5.62	104950	3.13414	3.43521	3.92828	0.1	1.73119	0.1	31.3414	1.98431	39.2828
Q9D483	RPC3_MOUSE	DNA-directed RNA polymerase III subunit RPC3 OS=Mus musculus OX=10090 GN=Polr3c PE=1 SV=1	7.37	61048.2	5.63457	8.09419	3.93949	2.81135	2.1408	1.6033	2.00422	3.78092	2.45711
Q921X6	RPC6_MOUSE	DNA-directed RNA polymerase III subunit RPC6 OS=Mus musculus OX=10090 GN=Polr3f PE=1 SV=1	5.74	36051.2	3.45581	2.27365	1.9401	0.1	1.88219	0.1	34.5581	1.20798	19.401
P52432	RPAC1_MOUSE	DNA-directed RNA polymerases I and III subunit RPAC1 OS=Mus musculus OX=10090 GN=Polr1c PE=1 SV=3	4.91	39334.8	5.49709	5.14335	2.36396	3.25486	3.26295	2.54681	1.68889	1.57629	0.928203
P63037	DNJA1_MOUSE	DnaJ homolog subfamily A member 1 OS=Mus musculus OX=10090 GN=Dnaja1 PE=1 SV=1	6.7	45609.6	21.8187	29.0841	19.1342	4.83231	13.9834	2.74685	4.51518	2.07991	6.96587
Q9QYJ0	DNJA2_MOUSE	DnaJ homolog subfamily A member 2 OS=Mus musculus OX=10090 GN=Dnaja2 PE=1 SV=1	6.07	46373	50.6092	52.8073	29.1922	17.8459	26.0798	4.5556	2.83589	2.02484	6.40798
Q9JMC3	DNJA4_MOUSE	DnaJ homolog subfamily A member 4 OS=Mus musculus OX=10090 GN=Dnaja4 PE=1 SV=1	7.45	45529.1	2.48773	5.02435	1.96518	0.1	2.12744	0.1	24.8773	2.36169	19.6518
Q99KV1	DJB11_MOUSE	DnaJ homolog subfamily B member 11 OS=Mus musculus OX=10090 GN=Dnajb11 PE=1 SV=1	5.91	40840.2	3.4042	19.5966	1.99091	0.1	11.2925	0.1	34.042	1.73537	19.9091
O70152	DPM1_MOUSE	Dolichol-phosphate mannosyltransferase subunit 1 OS=Mus musculus OX=10090 GN=Dpm1 PE=1 SV=1	9.93	29231.8	3.67673	6.4129	1.28183	1.73244	3.67385	0.1	2.12229	1.74555	12.8183
O08788	DCTN1_MOUSE	Dynactin subunit 1 OS=Mus musculus OX=10090 GN=Dctn1 PE=1 SV=3	5.57	142360	246.828	79.0129	117.384	114.111	37.1441	23.9939	2.16306	2.1272	4.89225
Q99KJ8	DCTN2_MOUSE	Dynactin subunit 2 OS=Mus musculus OX=10090 GN=Dctn2 PE=1 SV=3	4.97	44231	389.265	139.182	127.128	166.475	78.7749	46.6647	2.33828	1.76683	2.72429
Q9Z0Y1	DCTN3_MOUSE	Dynactin subunit 3 OS=Mus musculus OX=10090 GN=Dctn3 PE=1 SV=2	5.74	21092.4	178.356	78.8411	85.1242	69.4271	45.2727	12.3428	2.56897	1.74147	6.89667
Q8CBY8	DCTN4_MOUSE	Dynactin subunit 4 OS=Mus musculus OX=10090 GN=Dctn4 PE=1 SV=1	7.58	53912.4	189.951	76.9654	91.5275	66.831	30.8969	9.17115	2.84226	2.49104	9.97994
Q9QZB9	DCTN5_MOUSE	Dynactin subunit 5 OS=Mus musculus OX=10090 GN=Dctn5 PE=1 SV=1	7.95	20710.8	48.6737	28.1201	30.4205	20.7359	12.2235	8.49165	2.34732	2.30049	3.58241
Q9WUB4	DCTN6_MOUSE	Dynactin subunit 6 OS=Mus musculus OX=10090 GN=Dctn6 PE=1 SV=1	6.26	21012.2	54.9773	27.9734	30.4651	18.4055	13.0126	0.1	2.987	2.14972	304.651
P39053	DYN1_MOUSE	Dynamin-1 OS=Mus musculus OX=10090 GN=Dnm1 PE=1 SV=2	7.66	98202.2	6.01403	27.6163	12.6811	13.5931	3.40464	3.9528	0.442433	8.11137	3.20813
Q8BZ98	DYN3_MOUSE	Dynamin-3 OS=Mus musculus OX=10090 GN=Dnm3 PE=1 SV=1	8.5	97589.8	1.88235	2.05847	4.1292	0.1	1.33934	1.10214	18.8235	1.53693	3.74651
P63168	DYL1_MOUSE	Dynein light chain 1_ cytoplasmic OS=Mus musculus OX=10090 GN=Dynll1 PE=1 SV=1	7.24	10537	42.2614	32.174	23.8271	18.3051	12.2389	9.62259	2.30872	2.62882	2.47616
Q9D0M5	DYL2_MOUSE	Dynein light chain 2_ cytoplasmic OS=Mus musculus OX=10090 GN=Dynll2 PE=1 SV=1	7.26	10463.9	113.186	109.525	60.5065	59.2939	54.6554	28.2598	1.90889	2.00392	2.14108
P62627	DLRB1_MOUSE	Dynein light chain roadblock-type 1 OS=Mus musculus OX=10090 GN=Dynlrb1 PE=1 SV=3	7.57	10989.7	9.22941	10.9313	8.2044	0.1	6.2608	0.1	92.2941	1.74598	82.044
Q3U487	HECD3_MOUSE	E3 ubiquitin-protein ligase HECTD3 OS=Mus musculus OX=10090 GN=Hectd3 PE=1 SV=2	5.15	98430.7	3.81022	5.20771	5.90349	0.1	1.48468	0.1	38.1022	3.50763	59.0349
E9Q555	RN213_MOUSE	E3 ubiquitin-protein ligase RNF213 OS=Mus musculus OX=10090 GN=Rnf213 PE=1 SV=2	6.37	592084	3.17895	3.95003	2.48795	0.1	0.1	0.1	31.7895	39.5003	24.8795
Q8K0G5	EIPR1_MOUSE	EARP and GARP complex-interacting protein 1 OS=Mus musculus OX=10090 GN=Eipr1 PE=1 SV=2	4.77	43583.2	5.25668	10.672	3.61278	0.1	0.563259	0.1	52.5668	18.9468	36.1278
P62631	EF1A2_MOUSE	Elongation factor 1-alpha 2 OS=Mus musculus OX=10090 GN=Eef1a2 PE=1 SV=1	9.49	50796.4	2.3738	22.6272	2.97028	1.99234	14.0169	0.1	1.19147	1.61428	29.7028
O70251	EF1B_MOUSE	Elongation factor 1-beta OS=Mus musculus OX=10090 GN=Eef1b PE=1 SV=5	4.34	24864.8	5.16688	12.1246	2.01504	0.1	13.2719	0.1	51.6688	0.913549	20.1504
P57776	EF1D_MOUSE	Elongation factor 1-delta OS=Mus musculus OX=10090 GN=Eef1d PE=1 SV=3	4.72	31407.1	4.98299	13.6662	3.40026	0.1	7.33203	0.1	49.8299	1.8639	34.0026
Q9D8N0	EF1G_MOUSE	Elongation factor 1-gamma OS=Mus musculus OX=10090 GN=Eef1g PE=1 SV=3	6.34	50403	4.71244	11.1888	6.54236	1.6847	8.71025	1.80369	2.7972	1.28456	3.62721
Q8BFR5	EFTU_MOUSE	Elongation factor Tu_ mitochondrial OS=Mus musculus OX=10090 GN=Tufm PE=1 SV=1	7.34	49907.6	27.3457	12.5818	32.9865	10.3314	4.52873	5.50711	2.64684	2.7782	5.9898
Q7TT37	ELP1_MOUSE	Elongator complex protein 1 OS=Mus musculus OX=10090 GN=Elp1 PE=1 SV=2	5.61	151295	52.9847	17.99	27.1378	16.9817	12.5302	2.93696	3.12011	1.43574	9.24011
Q91WG4	ELP2_MOUSE	Elongator complex protein 2 OS=Mus musculus OX=10090 GN=Elp2 PE=1 SV=1	5.43	94575.8	40.3593	13.777	21.9867	15.2302	9.0972	2.25561	2.64996	1.51442	9.74758
Q9CZX0	ELP3_MOUSE	Elongator complex protein 3 OS=Mus musculus OX=10090 GN=Elp3 PE=1 SV=1	9.09	62955.4	42.2408	49.2062	23.5345	12.9533	28.9449	1.69292	3.261	1.69999	13.9017
Q62420	SH3G2_MOUSE	Endophilin-A1 OS=Mus musculus OX=10090 GN=Sh3gl2 PE=1 SV=2	5.1	40126.5	35.9068	20.1303	25.6171	6.4712	10.1013	0.1	5.54872	1.99285	256.171
Q8BFZ9	ERLN2_MOUSE	Erlin-2 OS=Mus musculus OX=10090 GN=Erlin2 PE=1 SV=1	5.22	38100.7	15.8058	3.83368	8.2116	3.26004	0.900981	0.1	4.84835	4.25501	82.116
P60843	IF4A1_MOUSE	Eukaryotic initiation factor 4A-I OS=Mus musculus OX=10090 GN=Eif4a1 PE=1 SV=1	5.16	46382.2	6.31568	5.90878	6.9749	4.35515	3.90438	1.19255	1.45016	1.51337	5.84871
P10630	IF4A2_MOUSE	Eukaryotic initiation factor 4A-II OS=Mus musculus OX=10090 GN=Eif4a2 PE=1 SV=2	5.17	46630.5	11.0276	15.4097	6.20156	9.86522	8.77111	3.122	1.11783	1.75687	1.98641
Q9D1M4	MCA3_MOUSE	Eukaryotic translation elongation factor 1 epsilon-1 OS=Mus musculus OX=10090 GN=Eef1e1 PE=1 SV=1	8.99	19915.8	3.0241	20.4411	2.54186	0.1	9.20156	0.1	30.241	2.22148	25.4186
P23116	EIF3A_MOUSE	Eukaryotic translation initiation factor 3 subunit A OS=Mus musculus OX=10090 GN=Eif3a PE=1 SV=5	6.37	162336	99.5979	55.7586	64.1787	63.7744	33.8146	28.3424	1.56172	1.64895	2.2644
O70194	EIF3D_MOUSE	Eukaryotic translation initiation factor 3 subunit D OS=Mus musculus OX=10090 GN=Eif3d PE=1 SV=2	5.7	64616.1	91.3685	51.1629	53.3529	58.9529	24.651	21.851	1.54985	2.07549	2.44167
P60229	EIF3E_MOUSE	Eukaryotic translation initiation factor 3 subunit E OS=Mus musculus OX=10090 GN=Eif3e PE=1 SV=1	5.65	52620.1	99.974	50.1722	61.2294	56.2485	27.5107	24.9995	1.77736	1.82374	2.44922
Q9DCH4	EIF3F_MOUSE	Eukaryotic translation initiation factor 3 subunit F OS=Mus musculus OX=10090 GN=Eif3f PE=1 SV=2	5.23	38098.4	97.8554	54.9825	46.9543	59.2063	27.3736	22.6713	1.65279	2.0086	2.07109
Q9Z1D1	EIF3G_MOUSE	Eukaryotic translation initiation factor 3 subunit G OS=Mus musculus OX=10090 GN=Eif3g PE=1 SV=2	5.57	35923.2	98.6843	16.4648	47.0728	64.7141	10.0267	22.0693	1.52493	1.64209	2.13295
Q91WK2	EIF3H_MOUSE	Eukaryotic translation initiation factor 3 subunit H OS=Mus musculus OX=10090 GN=Eif3h PE=1 SV=1	6.34	40003.4	87.8495	46.7347	50.2275	55.6873	31.4831	19.5628	1.57755	1.48444	2.56751
Q9QZD9	EIF3I_MOUSE	Eukaryotic translation initiation factor 3 subunit I OS=Mus musculus OX=10090 GN=Eif3i PE=1 SV=1	5.28	36860	110.094	48.6855	47.3487	74.0051	31.0011	21.8114	1.48766	1.57045	2.17082
Q9DBZ5	EIF3K_MOUSE	Eukaryotic translation initiation factor 3 subunit K OS=Mus musculus OX=10090 GN=Eif3k PE=1 SV=1	4.62	25371.9	83.7049	49.6513	46.5881	54.77	28.5544	23.0044	1.5283	1.73883	2.02518
Q8QZY1	EIF3L_MOUSE	Eukaryotic translation initiation factor 3 subunit L OS=Mus musculus OX=10090 GN=Eif3l PE=1 SV=1	6.02	66841.1	78.8274	16.3224	39.6115	48.3914	10.9399	22.1882	1.62896	1.49201	1.78525
Q99JX4	EIF3M_MOUSE	Eukaryotic translation initiation factor 3 subunit M OS=Mus musculus OX=10090 GN=Eif3m PE=1 SV=1	5.39	42973.3	87.7453	48.4057	45.0732	55.8535	28.5445	23.4597	1.57099	1.6958	1.9213
P63073	IF4E_MOUSE	Eukaryotic translation initiation factor 4E OS=Mus musculus OX=10090 GN=Eif4e PE=1 SV=1	5.75	25281.3	5.49594	10.1618	2.5521	2.92394	8.33512	0.1	1.87963	1.21915	25.521
P56564	EAA1_MOUSE	Excitatory amino acid transporter 1 OS=Mus musculus OX=10090 GN=Slc1a3 PE=1 SV=2	8.67	59793.7	21.2538	14.1495	9.84096	6.64667	12.2147	2.11554	3.19766	1.1584	4.65176
Q7TQK4	EXOS3_MOUSE	Exosome complex component RRP40 OS=Mus musculus OX=10090 GN=Exosc3 PE=1 SV=3	8.01	30059.6	3.3395	4.86168	2.1487	0.1	3.06299	0.1	33.395	1.58724	21.487
Q9D0M0	EXOS7_MOUSE	Exosome complex exonuclease RRP42 OS=Mus musculus OX=10090 GN=Exosc7 PE=1 SV=2	4.9	32509.8	2.80861	6.03868	2.99035	0.1	3.66746	0.1	28.0861	1.64656	29.9035
Q9CZU3	MTREX_MOUSE	Exosome RNA helicase MTR4 OS=Mus musculus OX=10090 GN=Mtrex PE=1 SV=1	6	118663	49.9233	24.5792	33.6557	22.6335	19.6297	10.356	2.20572	1.25214	3.24986
P47753	CAZA1_MOUSE	F-actin-capping protein subunit alpha-1 OS=Mus musculus OX=10090 GN=Capza1 PE=1 SV=4	5.21	33110.9	81.0092	78.9523	37.1106	34.5659	36.9745	6.60829	2.34361	2.13532	5.61577
P47754	CAZA2_MOUSE	F-actin-capping protein subunit alpha-2 OS=Mus musculus OX=10090 GN=Capza2 PE=1 SV=3	5.49	33138.2	107.39	123.929	50.1422	42.1456	55.5788	11.1506	2.54807	2.22979	4.49683
P47757	CAPZB_MOUSE	F-actin-capping protein subunit beta OS=Mus musculus OX=10090 GN=Capzb PE=1 SV=3	5.35	31630.7	95.446	31.6917	58.7294	49.2653	13.2596	13.1002	1.93739	2.39009	4.4831
Q9QXE7	TBL1X_MOUSE	F-box-like/WD repeat-containing protein TBL1X OS=Mus musculus OX=10090 GN=Tbl1x PE=1 SV=2	5.33	57486.7	56.7723	10.0569	28.7911	41.5858	4.33605	0.1	1.36518	2.31936	287.911
Q8BHJ5	TBL1R_MOUSE	F-box-like/WD repeat-containing protein TBL1XR1 OS=Mus musculus OX=10090 GN=Tbl1xr1 PE=1 SV=1	5.24	56288.3	38.147	9.10044	16.0775	2.96569	3.01165	0.1	12.8628	3.02174	160.775
Q8BMQ2	TF3C4_MOUSE	General transcription factor 3C polypeptide 4 OS=Mus musculus OX=10090 GN=Gtf3c4 PE=1 SV=2	6.3	92924.7	26.1754	12.7156	16.2298	3.32103	8.50782	0.1	7.88171	1.49458	162.298
Q8R2T8	TF3C5_MOUSE	General transcription factor 3C polypeptide 5 OS=Mus musculus OX=10090 GN=Gtf3c5 PE=2 SV=2	6.31	60958.1	9.89956	5.86326	6.97422	1.67356	5.59581	0.1	5.91528	1.0478	69.7422
Q9Z1Z0	USO1_MOUSE	General vesicular transport factor p115 OS=Mus musculus OX=10090 GN=Uso1 PE=1 SV=2	4.67	108067	95.9642	6.45683	30.8786	60.8773	3.90355	19.8055	1.57635	1.65409	1.55909
Q8BUV3	GEPH_MOUSE	Gephyrin OS=Mus musculus OX=10090 GN=Gphn PE=1 SV=2	5.26	84023.9	40.4622	10.6346	30.4233	16.089	6.78335	4.82992	2.5149	1.56775	6.29892
P03995	GFAP_MOUSE	Glial fibrillary acidic protein OS=Mus musculus OX=10090 GN=Gfap PE=1 SV=4	5.1	49957.2	159.319	47.2055	55.8826	46.7146	17.3983	5.32772	3.41048	2.71322	10.489
P15105	GLNA_MOUSE	Glutamine synthetase OS=Mus musculus OX=10090 GN=Glul PE=1 SV=6	6.69	42861.1	73.0873	313.412	9.21665	62.0952	207.513	4.01375	1.17702	1.51032	2.29627
Q921M4	GOGA2_MOUSE	Golgin subfamily A member 2 OS=Mus musculus OX=10090 GN=Golga2 PE=1 SV=3	4.77	113678	29.9135	2.81766	25.5286	3.82345	0.681509	0.1	7.82369	4.13445	255.286
Q9CR59	G45IP_MOUSE	Growth arrest and DNA damage-inducible proteins-interacting protein 1 OS=Mus musculus OX=10090 GN=Gadd45gip1 PE=1 SV=1	10.87	25877.5	5.2902	5.13253	3.33226	3.35926	2.51611	2.70997	1.57481	2.03987	1.22963
P62874	GBB1_MOUSE	Guanine nucleotide-binding protein G(I)/G(S)/G(T) subunit beta-1 OS=Mus musculus OX=10090 GN=Gnb1 PE=1 SV=3	5.56	38175.4	156.465	297.02	53.0216	88.1425	149.667	13.8002	1.77513	1.98454	3.84208
P62880	GBB2_MOUSE	Guanine nucleotide-binding protein G(I)/G(S)/G(T) subunit beta-2 OS=Mus musculus OX=10090 GN=Gnb2 PE=1 SV=3	5.56	38072.5	19.586	19.2209	1.57999	1.28366	11.3104	0.1	15.2579	1.6994	15.7999
Q61011	GBB3_MOUSE	Guanine nucleotide-binding protein G(I)/G(S)/G(T) subunit beta-3 OS=Mus musculus OX=10090 GN=Gnb3 PE=1 SV=2	5.3	38209.7	3.81661	16.273	0.747876	0.442614	9.27482	0.1	8.62288	1.75453	7.47876
P20612	GNAT1_MOUSE	Guanine nucleotide-binding protein G(t) subunit alpha-1 OS=Mus musculus OX=10090 GN=Gnat1 PE=1 SV=3	5.28	40423	106.692	10.2783	31.1792	50.4733	6.98837	9.75867	2.11383	1.47078	3.19503
P50149	GNAT2_MOUSE	Guanine nucleotide-binding protein G(t) subunit alpha-2 OS=Mus musculus OX=10090 GN=Gnat2 PE=2 SV=2	5.04	40688.1	3.18062	6.55145	2.21736	0.617469	4.83327	0.1	5.15106	1.35549	22.1736
A0A0U1RPR8	GUC2D_MOUSE	Guanylate cyclase D OS=Mus musculus OX=10090 GN=Gucy2d PE=2 SV=1	6.15	123840	25.3571	12.1206	9.11469	0.1	1.0595	0.1	253.571	11.4399	91.1469
O54865	GCYB1_MOUSE	Guanylate cyclase soluble subunit beta-1 OS=Mus musculus OX=10090 GN=Gucy1b1 PE=1 SV=1	5.01	71396.1	3.61091	19.9066	3.89098	1.3758	13.7263	0.1	2.62459	1.45026	38.9098
Q9CRB2	NHP2_MOUSE	H/ACA ribonucleoprotein complex subunit 2 OS=Mus musculus OX=10090 GN=Nhp2 PE=1 SV=1	8.5	17589.3	10.5249	2.12261	5.94385	6.3281	0.1	2.22758	1.6632	21.2261	2.6683
P16627	HS71L_MOUSE	Heat shock 70 kDa protein 1-like OS=Mus musculus OX=10090 GN=Hspa1l PE=1 SV=4	5.85	71036.6	1.64153	4.8621	1.24791	0.1	5.85786	0.1	16.4153	0.830014	12.4791
Q8K0U4	HS12A_MOUSE	Heat shock 70 kDa protein 12A OS=Mus musculus OX=10090 GN=Hspa12a PE=1 SV=1	6.35	75213.7	19.9145	7.86137	8.56258	6.36227	4.19211	1.63127	3.13009	1.87528	5.24903
P63017	HSP7C_MOUSE	Heat shock cognate 71 kDa protein OS=Mus musculus OX=10090 GN=Hspa8 PE=1 SV=1	5.2	71099.3	383.287	179.602	176.49	226.692	128.635	112.848	1.69078	1.39621	1.56397
P07901	HS90A_MOUSE	Heat shock protein HSP 90-alpha OS=Mus musculus OX=10090 GN=Hsp90aa1 PE=1 SV=4	4.74	85187.2	632.066	131.836	245.224	221.55	64.9947	66.5266	2.85293	2.02841	3.6861
P11499	HS90B_MOUSE	Heat shock protein HSP 90-beta OS=Mus musculus OX=10090 GN=Hsp90ab1 PE=1 SV=3	4.78	83623.5	199.522	39.0717	107.639	55.3625	22.4764	13.1481	3.60391	1.73835	8.18667
D3YXG0	HMCN1_MOUSE	Hemicentin-1 OS=Mus musculus OX=10090 GN=Hmcn1 PE=1 SV=1	6.21	621827	2.02546	5.84298	4.92325	0.1	1.71345	0.1	20.2546	3.41007	49.2325
Q8VDM6	HNRL1_MOUSE	Heterogeneous nuclear ribonucleoprotein U-like protein 1 OS=Mus musculus OX=10090 GN=Hnrnpul1 PE=1 SV=1	6.17	96572.3	32.2409	18.8269	17.4085	21.2281	10.1198	13.702	1.51878	1.8604	1.27051
Q61035	SYHC_MOUSE	Histidine--tRNA ligase_ cytoplasmic OS=Mus musculus OX=10090 GN=Hars PE=1 SV=2	5.67	57945.7	3.9444	4.7676	1.09721	0.1	0.1	0.1	39.444	47.676	10.9721
O09106	HDAC1_MOUSE	Histone deacetylase 1 OS=Mus musculus OX=10090 GN=Hdac1 PE=1 SV=1	5.17	55645.3	42.3365	4.41751	20.9392	12.7142	1.71582	3.57741	3.32986	2.57457	5.85318
P70288	HDAC2_MOUSE	Histone deacetylase 2 OS=Mus musculus OX=10090 GN=Hdac2 PE=1 SV=1	5.53	55872.5	77.723	19.4959	42.8102	18.8626	10.8814	26.331	4.12047	1.79168	1.62585
O88895	HDAC3_MOUSE	Histone deacetylase 3 OS=Mus musculus OX=10090 GN=Hdac3 PE=1 SV=1	4.91	49048.6	13.4671	6.85369	6.0691	1.13953	2.11187	0.1	11.8181	3.24532	60.691
P68433	H31_MOUSE	Histone H3.1 OS=Mus musculus OX=10090 GN=H3c1 PE=1 SV=2	11.69	15518.2	0.830592	12.4557	2.22793	0.1	1.9268	0.1	8.30592	6.46445	22.2793
P84228	H32_MOUSE	Histone H3.2 OS=Mus musculus OX=10090 GN=Hist1h3b PE=1 SV=2	11.81	15445.1	5.38107	53.1864	14.9493	0.1	6.66277	0.1	53.8107	7.98263	149.493
P62806	H4_MOUSE	Histone H4 OS=Mus musculus OX=10090 GN=H4c1 PE=1 SV=2	11.89	11367.4	11.3774	61.6999	21.2574	2.91819	32.0467	17.3428	3.8988	1.92532	1.22572
Q60972	RBBP4_MOUSE	Histone-binding protein RBBP4 OS=Mus musculus OX=10090 GN=Rbbp4 PE=1 SV=5	4.56	47940.9	107.773	53.4495	59.4629	33.7203	23.7622	9.61855	3.19609	2.24935	6.1821
Q60973	RBBP7_MOUSE	Histone-binding protein RBBP7 OS=Mus musculus OX=10090 GN=Rbbp7 PE=1 SV=1	4.72	48132.3	43.3188	10.8212	22.2147	15.0047	6.92653	3.93354	2.88702	1.56228	5.64751
Q8VHL1	SETD7_MOUSE	Histone-lysine N-methyltransferase SETD7 OS=Mus musculus OX=10090 GN=Setd7 PE=1 SV=2	4.33	40848.6	6.75692	6.97696	11.6721	2.19801	3.07338	5.4597	3.07411	2.27012	2.13786
Q61081	CDC37_MOUSE	Hsp90 co-chaperone Cdc37 OS=Mus musculus OX=10090 GN=Cdc37 PE=1 SV=1	5.07	45106.8	156.132	24.3072	65.3217	45.6894	12.1881	4.14002	3.41724	1.99434	15.7781
P52293	IMA1_MOUSE	Importin subunit alpha-1 OS=Mus musculus OX=10090 GN=Kpna2 PE=1 SV=2	5.36	58270.3	12.8449	3.71297	5.73427	2.63181	1.20367	0.1	4.88062	3.08471	57.3427
O35343	IMA3_MOUSE	Importin subunit alpha-3 OS=Mus musculus OX=10090 GN=Kpna4 PE=1 SV=1	4.6	58436.1	90.9894	24.3433	35.5853	34.2361	12.8992	7.77411	2.6577	1.8872	4.57741
O35344	IMA4_MOUSE	Importin subunit alpha-4 OS=Mus musculus OX=10090 GN=Kpna3 PE=1 SV=1	4.61	58229.1	60.4745	33.6014	23.0185	17.8843	12.9185	5.26769	3.38144	2.60103	4.36975
Q60960	IMA5_MOUSE	Importin subunit alpha-5 OS=Mus musculus OX=10090 GN=Kpna1 PE=1 SV=2	4.74	60924	33.3158	1.13754	22.2524	21.2954	0.753375	20.3669	1.56446	1.50993	1.09258
P70168	IMB1_MOUSE	Importin subunit beta-1 OS=Mus musculus OX=10090 GN=Kpnb1 PE=1 SV=2	4.49	98438.9	115.313	49.8468	64.5769	7.65059	15.5081	1.19469	15.0725	3.21424	54.0531
P50096	IMDH1_MOUSE	Inosine-5'-monophosphate dehydrogenase 1 OS=Mus musculus OX=10090 GN=Impdh1 PE=1 SV=2	6.37	55620.8	13.4994	57.5426	7.16768	4.61598	36.0552	0.1	2.92449	1.59596	71.6768
Q6NWV3	IF122_MOUSE	Intraflagellar transport protein 122 homolog OS=Mus musculus OX=10090 GN=Ift122 PE=1 SV=1	6.57	136795	4.67814	3.03307	2.9216	0.1	3.88492	0.1	46.7814	0.780729	29.216
E9PY46	IF140_MOUSE	Intraflagellar transport protein 140 homolog OS=Mus musculus OX=10090 GN=Ift140 PE=1 SV=1	5.54	167586	4.94228	2.22244	3.74214	0.1	0.1	0.1	49.4228	22.2244	37.4214
Q62559	IFT52_MOUSE	Intraflagellar transport protein 52 homolog OS=Mus musculus OX=10090 GN=Ift52 PE=1 SV=2	4.92	48590.3	9.8849	6.04771	5.68166	6.38066	4.92145	3.57868	1.5492	1.22885	1.58764
O35594	IFT81_MOUSE	Intraflagellar transport protein 81 homolog OS=Mus musculus OX=10090 GN=Ift81 PE=1 SV=4	9.17	79741.6	11.7269	7.43859	10.4423	7.37454	6.12083	4.6071	1.59019	1.21529	2.26656
P56546-2	CTBP2_MOUSE	Isoform 2 of C-terminal-binding protein 2 OS=Mus musculus OX=10090 GN=Ctbp2	7.37	107868	11.1698	4.19944	5.14998	3.50923	2.53589	0.1	3.18296	1.656	51.4998
Q64704-2	STX3_MOUSE	Isoform 3B of Syntaxin-3 OS=Mus musculus OX=10090 GN=Stx3	5.09	33066.9	61.6541	22.5416	21.4482	0.1	0.1	0.1	616.541	225.416	214.482
Q8BU30	SYIC_MOUSE	Isoleucine--tRNA ligase_ cytoplasmic OS=Mus musculus OX=10090 GN=Iars PE=1 SV=2	6.14	145640	9.74616	14.6546	3.94866	0.1	6.84541	0.1	97.4616	2.14079	39.4866
Q02257	PLAK_MOUSE	Junction plakoglobin OS=Mus musculus OX=10090 GN=Jup PE=1 SV=3	5.72	82542.3	3.96275	1.49999	3.85119	2.1354	0.634759	3.99232	1.85574	2.36308	0.964652
Q8R124	KLH36_MOUSE	Kelch-like protein 36 OS=Mus musculus OX=10090 GN=Klhl36 PE=1 SV=1	5.52	70862.6	18.8383	1.7652	18.6689	5.81868	1.08581	5.3825	3.23755	1.6257	3.46844
Q6ZPU9	KBP_MOUSE	KIF-binding protein OS=Mus musculus OX=10090 GN=Kifbp PE=1 SV=2	5.2	71679.5	12.7809	3.79259	7.39131	0.1	0.1	0.1	127.809	37.9259	73.9131
P70188	KIFA3_MOUSE	Kinesin-associated protein 3 OS=Mus musculus OX=10090 GN=Kifap3 PE=1 SV=1	4.8	92090	36.4872	4.68738	19.9905	0.1	0.1	0.1	364.872	46.8738	199.905
P28741	KIF3A_MOUSE	Kinesin-like protein KIF3A OS=Mus musculus OX=10090 GN=Kif3a PE=1 SV=2	6.14	80512.2	38.077	19.5581	24.4806	0.1	3.43457	0.1	380.77	5.69447	244.806
Q61771	KIF3B_MOUSE	Kinesin-like protein KIF3B OS=Mus musculus OX=10090 GN=Kif3b PE=1 SV=1	7.62	85402.5	40.1449	34.9054	23.4408	0.1	8.15479	0.1	401.449	4.28035	234.408
O35066	KIF3C_MOUSE	Kinesin-like protein KIF3C OS=Mus musculus OX=10090 GN=Kif3c PE=1 SV=3	8.18	90201.2	1.34976	0.565219	6.22261	0.1	0.53386	0.1	13.4976	1.05874	62.2261
P14733	LMNB1_MOUSE	Lamin-B1 OS=Mus musculus OX=10090 GN=Lmnb1 PE=1 SV=3	4.92	67013.8	10.14	4.62612	5.81431	4.14027	1.86153	6.4706	2.44911	2.48512	0.898573
Q8BMJ2	SYLC_MOUSE	Leucine--tRNA ligase_ cytoplasmic OS=Mus musculus OX=10090 GN=Lars PE=1 SV=2	6.66	135447	5.51291	0.61175	2.08895	0.1	0.372134	0.1	55.1291	1.6439	20.8895
P32067	LA_MOUSE	Lupus La protein homolog OS=Mus musculus OX=10090 GN=Ssb PE=1 SV=1	10.47	47927.6	56.703	37.4119	15.1107	15.9509	20.6604	4.20216	3.55484	1.8108	3.59594
P46737	BRCC3_MOUSE	Lys-63-specific deubiquitinase BRCC36 OS=Mus musculus OX=10090 GN=Brcc3 PE=1 SV=1	5.47	33739.3	10.9201	12.2895	8.34027	5.64657	8.54467	0.1	1.93394	1.43827	83.4027
Q99MN1	SYK_MOUSE	Lysine--tRNA ligase OS=Mus musculus OX=10090 GN=Kars1 PE=1 SV=1	5.57	68296	17.6427	40.1142	4.25833	0.1	15.5711	0.1	176.427	2.5762	42.5833
Q6ZQ88	KDM1A_MOUSE	Lysine-specific histone demethylase 1A OS=Mus musculus OX=10090 GN=Kdm1a PE=1 SV=2	6.11	93364	9.75939	10.8426	6.59012	2.44096	3.99107	0.1	3.99818	2.71672	65.9012
Q6P7F1	MPP4_MOUSE	MAGUK p55 subfamily member 4 OS=Mus musculus OX=10090 GN=Mpp4 PE=1 SV=1	5.18	73085	73.1142	4.64392	52.3194	34.2577	3.43951	13.0182	2.13424	1.35017	4.01893
Q9JLB2	MPP5_MOUSE	MAGUK p55 subfamily member 5 OS=Mus musculus OX=10090 GN=Mpp5 PE=1 SV=1	5.69	77514.7	5.02761	1.10362	4.75208	0.1	0.1	0.1	50.2761	11.0362	47.5208
Q9CZH7	MXRA7_MOUSE	Matrix-remodeling-associated protein 7 OS=Mus musculus OX=10090 GN=Mxra7 PE=1 SV=2	4	19514.6	13.2067	4.45837	4.75447	0.1	4.36988	0.1	132.067	1.02025	47.5447
Q9QYH6	MAGD1_MOUSE	Melanoma-associated antigen D1 OS=Mus musculus OX=10090 GN=Maged1 PE=1 SV=1	7.5	85727	4.59875	2.92873	2.5388	0.1	1.69663	0.1	45.9875	1.7262	25.388
Q8K4B0	MTA1_MOUSE	Metastasis-associated protein MTA1 OS=Mus musculus OX=10090 GN=Mta1 PE=1 SV=1	9.66	81482.6	4.362	2.59344	1.24267	0.1	0.830464	0.1	43.62	3.12288	12.4267
Q9R190	MTA2_MOUSE	Metastasis-associated protein MTA2 OS=Mus musculus OX=10090 GN=Mta2 PE=1 SV=1	10.17	75771.5	27.1105	10.6223	4.96054	0.1	7.54109	0.1	271.105	1.40859	49.6054
Q68FL6	SYMC_MOUSE	Methionine--tRNA ligase_ cytoplasmic OS=Mus musculus OX=10090 GN=Mars PE=1 SV=1	6.78	102799	5.51484	10.1073	45.9918	0.1	4.8946	0.1	55.1484	2.06499	459.918
Q9Z2E1	MBD2_MOUSE	Methyl-CpG-binding domain protein 2 OS=Mus musculus OX=10090 GN=Mbd2 PE=2 SV=2	10.75	43843	8.84637	3.29637	5.4876	0.1	1.27713	0.1	88.4637	2.58108	54.876
Q9Z2D8	MBD3_MOUSE	Methyl-CpG-binding domain protein 3 OS=Mus musculus OX=10090 GN=Mbd3 PE=1 SV=1	5.52	32396.6	11.9572	3.87386	6.29861	0.1	1.46599	0.1	119.572	2.64249	62.9861
Q99J09	MEP50_MOUSE	Methylosome protein 50 OS=Mus musculus OX=10090 GN=Wdr77 PE=1 SV=1	4.92	37626.9	10.5606	19.4284	9.66673	2.0181	7.37968	0.1	5.23293	2.63268	96.6673
Q8CAQ8	MIC60_MOUSE	MICOS complex subunit Mic60 OS=Mus musculus OX=10090 GN=Immt PE=1 SV=1	6.19	84299.4	5.39442	6.67701	4.93233	0.1	2.7773	0.1	53.9442	2.40414	49.3233
P14873	MAP1B_MOUSE	Microtubule-associated protein 1B OS=Mus musculus OX=10090 GN=Map1b PE=1 SV=2	4.57	271510	227.666	96.2995	126.332	145.164	52.3235	87.8299	1.56834	1.84047	1.43837
Q61166	MARE1_MOUSE	Microtubule-associated protein RP/EB family member 1 OS=Mus musculus OX=10090 GN=Mapre1 PE=1 SV=3	4.93	30187.3	36.1294	45.5013	23.316	1.58386	14.5914	0.1	22.811	3.11835	233.16
Q8R001	MARE2_MOUSE	Microtubule-associated protein RP/EB family member 2 OS=Mus musculus OX=10090 GN=Mapre2 PE=1 SV=1	5.08	37174.3	63.0847	33.4217	44.0371	3.07385	10.4056	0.1	20.523	3.21189	440.371
Q6PER3	MARE3_MOUSE	Microtubule-associated protein RP/EB family member 3 OS=Mus musculus OX=10090 GN=Mapre3 PE=1 SV=1	5.2	32251.4	83.3626	14.1288	62.4542	6.32108	8.25116	0.1	13.188	1.71234	624.542
Q9CR62	M2OM_MOUSE	Mitochondrial 2-oxoglutarate/malate carrier protein OS=Mus musculus OX=10090 GN=Slc25a11 PE=1 SV=3	10.44	34326.1	20.6152	24.7919	12.2874	9.46721	16.4674	4.88438	2.17753	1.50552	2.51566
Q9D6M3	GHC1_MOUSE	Mitochondrial glutamate carrier 1 OS=Mus musculus OX=10090 GN=Slc25a22 PE=1 SV=1	9.37	35126.7	32.9015	18.6377	10.3438	18.4572	14.1751	5.67289	1.78258	1.31482	1.82337
Q6PEB6	PHOCN_MOUSE	MOB-like protein phocein OS=Mus musculus OX=10090 GN=Mob4 PE=1 SV=1	5.42	26545.7	51.9654	25.4708	28.0812	17.4304	17.1237	0.1	2.9813	1.48746	280.812
P53986	MOT1_MOUSE	Monocarboxylate transporter 1 OS=Mus musculus OX=10090 GN=Slc16a1 PE=1 SV=1	7.37	53894.6	17.9389	9.00598	8.64173	6.52794	7.2855	0.1	2.74802	1.23615	86.4173
O08539	BIN1_MOUSE	Myc box-dependent-interacting protein 1 OS=Mus musculus OX=10090 GN=Bin1 PE=1 SV=1	4.77	64698.4	37.6287	3.72638	25.5544	12.7959	2.42331	0.1	2.94069	1.53772	255.544
Q99KX1	MLF2_MOUSE	Myeloid leukemia factor 2 OS=Mus musculus OX=10090 GN=Mlf2 PE=1 SV=1	6.55	28112.4	4.26305	5.1697	2.96159	1.60108	3.31471	0.1	2.6626	1.55962	29.6159
Q8CI43	MYL6B_MOUSE	Myosin light chain 6B OS=Mus musculus OX=10090 GN=Myl6b PE=1 SV=1	5.25	22863	1.81924	2.0658	1.65954	14.1645	0.589265	0.1	0.128437	3.50572	16.5954
Q60605	MYL6_MOUSE	Myosin light polypeptide 6 OS=Mus musculus OX=10090 GN=Myl6 PE=1 SV=3	4.36	17101.2	63.7827	35.8831	47.612	15.8954	16.0987	2.05918	4.01265	2.22894	23.1219
Q3THE2	ML12B_MOUSE	Myosin regulatory light chain 12B OS=Mus musculus OX=10090 GN=Myl12b PE=1 SV=2	4.49	19836.2	84.5684	52.1515	62.8427	14.5935	18.0056	4.55004	5.79495	2.89641	13.8115
Q9CQ19	MYL9_MOUSE	Myosin regulatory light polypeptide 9 OS=Mus musculus OX=10090 GN=Myl9 PE=1 SV=3	4.59	19911.3	6.21714	4.99221	8.98422	0.1	0.837398	0.1	62.1714	5.96158	89.8422
Q61879	MYH10_MOUSE	Myosin-10 OS=Mus musculus OX=10090 GN=Myh10 PE=1 SV=2	5.28	229966	167.205	46.8594	86.2362	8.36644	6.88364	1.28703	19.9852	6.80736	67.0043
O08638	MYH11_MOUSE	Myosin-11 OS=Mus musculus OX=10090 GN=Myh11 PE=1 SV=1	5.2	227884	10.4049	4.06611	8.865	0.978163	5.70646	0.1	10.6372	0.712545	88.65
Q6URW6	MYH14_MOUSE	Myosin-14 OS=Mus musculus OX=10090 GN=Myh14 PE=1 SV=1	5.33	229498	26.4428	9.01859	15.7867	1.5612	3.42281	0.1	16.9375	2.63485	157.867
Q8VDD5	MYH9_MOUSE	Myosin-9 OS=Mus musculus OX=10090 GN=Myh9 PE=1 SV=4	5.39	227570	39.3224	18.9246	33.1324	1.35849	1.82194	0.1	28.9457	10.3871	331.324
Q8BG18	NECA1_MOUSE	N-terminal EF-hand calcium-binding protein 1 OS=Mus musculus OX=10090 GN=Necab1 PE=1 SV=1	4.65	41104.8	10.2631	5.08611	5.18889	4.45364	2.94644	1.97557	2.30443	1.72619	2.62654
Q91ZP9	NECA2_MOUSE	N-terminal EF-hand calcium-binding protein 2 OS=Mus musculus OX=10090 GN=Necab2 PE=1 SV=1	5.01	43897.3	17.1868	14.2467	11.5701	1.13217	5.03512	0.1	15.1804	2.82947	115.701
Q8VBW6	ULA1_MOUSE	NEDD8-activating enzyme E1 regulatory subunit OS=Mus musculus OX=10090 GN=Nae1 PE=1 SV=1	5.2	60729.8	4.8421	35.918	2.96536	0.1	13.7445	0.1	48.421	2.61326	29.6536
Q6ZWR6	SYNE1_MOUSE	Nesprin-1 OS=Mus musculus OX=10090 GN=Syne1 PE=1 SV=2	5.3	1.01728e+06	22.1181	20.8568	10.0932	6.78709	0.1	5.49067	3.25885	208.568	1.83825
P19246	NFH_MOUSE	Neurofilament heavy polypeptide OS=Mus musculus OX=10090 GN=Nefh PE=1 SV=3	5.56	117280	4.63104	0.271005	2.03286	1.74381	1.41933	0.1	2.65571	0.190938	20.3286
P08553	NFM_MOUSE	Neurofilament medium polypeptide OS=Mus musculus OX=10090 GN=Nefm PE=1 SV=4	4.56	96030.3	6.89346	0.554039	28.5841	1.0486	0.505523	0.1	6.57395	1.09597	285.841
Q99K10	NLGN1_MOUSE	Neuroligin-1 OS=Mus musculus OX=10090 GN=Nlgn1 PE=1 SV=2	5.56	94947.9	3.38776	0.526462	1.79673	0.1	0.1	0.1	33.8776	5.26462	17.9673
Q69ZK9	NLGN2_MOUSE	Neuroligin-2 OS=Mus musculus OX=10090 GN=Nlgn2 PE=1 SV=2	5.76	91559.4	7.92202	1.54341	10.7228	1.78654	0.1	0.1	4.43427	15.4341	107.228
Q8BYM5	NLGN3_MOUSE	Neuroligin-3 OS=Mus musculus OX=10090 GN=Nlgn3 PE=1 SV=2	5.4	91675.3	31.9517	6.15642	21.9332	7.02642	1.64431	0.682921	4.54737	3.74407	32.1168
Q9CZA6	NDE1_MOUSE	Nuclear distribution protein nudE homolog 1 OS=Mus musculus OX=10090 GN=Nde1 PE=1 SV=1	5.08	38579.9	6.37709	2.16454	4.2296	2.0276	2.23732	0.1	3.14514	0.967467	42.296
Q9ERR1	NDEL1_MOUSE	Nuclear distribution protein nudE-like 1 OS=Mus musculus OX=10090 GN=Ndel1 PE=1 SV=2	4.97	38594	6.84036	4.28356	5.64279	1.33549	0.1	0.1	5.12198	42.8356	56.4279
Q9Z0W3	NU160_MOUSE	Nuclear pore complex protein Nup160 OS=Mus musculus OX=10090 GN=Nup160 PE=1 SV=2	5.19	160228	33.4998	2.64171	10.5761	14.7634	1.40395	5.87005	2.26912	1.88163	1.80171
P81117	NUCB2_MOUSE	Nucleobindin-2 OS=Mus musculus OX=10090 GN=Nucb2 PE=1 SV=2	4.88	50418.6	2.69884	2.74111	10.1571	0.1	0.1	0.1	26.9884	27.4111	101.571
Q9D6Z1	NOP56_MOUSE	Nucleolar protein 56 OS=Mus musculus OX=10090 GN=Nop56 PE=1 SV=2	9.69	64920.6	17.4357	6.24534	8.47201	9.73551	3.79227	7.46532	1.79094	1.64686	1.13485
Q61937	NPM_MOUSE	Nucleophosmin OS=Mus musculus OX=10090 GN=Npm1 PE=1 SV=1	4.43	32731.2	130.607	51.5554	57.1881	46.777	39.291	37.3577	2.79212	1.31214	1.53082
P28656	NP1L1_MOUSE	Nucleosome assembly protein 1-like 1 OS=Mus musculus OX=10090 GN=Nap1l1 PE=1 SV=2	4.16	45630.3	10.7341	20.5538	6.39482	0.1	6.64929	2.16639	107.341	3.09112	2.95183
Q9CZ30	OLA1_MOUSE	Obg-like ATPase 1 OS=Mus musculus OX=10090 GN=Ola1 PE=1 SV=1	7.85	44957.7	73.7489	5.07954	38.4363	48.8231	0.1	16.3865	1.51053	50.7954	2.34561
A2AAJ9	OBSCN_MOUSE	Obscurin OS=Mus musculus OX=10090 GN=Obscn PE=1 SV=3	5.56	979994	9.99012	8.06037	5.93722	0.1	1.56781	0.1	99.9012	5.14117	59.3722
Q9QZH3	PPIE_MOUSE	Peptidyl-prolyl cis-trans isomerase E OS=Mus musculus OX=10090 GN=Ppie PE=1 SV=2	5.28	33734.1	1.35876	5.01712	1.92304	0.1	5.82175	0.1	13.5876	0.86179	19.2304
O35465	FKBP8_MOUSE	Peptidyl-prolyl cis-trans isomerase FKBP8 OS=Mus musculus OX=10090 GN=Fkbp8 PE=1 SV=2	4.9	43985.1	6.18336	1.57252	3.23863	1.85632	0.1	0.1	3.33098	15.7252	32.3863
Q8R035	ICT1_MOUSE	Peptidyl-tRNA hydrolase ICT1_ mitochondrial OS=Mus musculus OX=10090 GN=Mrpl58 PE=1 SV=1	10.82	23648.1	6.98303	5.00889	6.81115	2.96588	0.1	3.09682	2.35445	50.0889	2.1994
Q9QW08	PHOS_MOUSE	Phosducin OS=Mus musculus OX=10090 GN=Pdc PE=2 SV=1	4.38	28301.5	3.73775	2.62584	6.57631	0.1	1.79209	1.7774	37.3775	1.46524	3.69996
Q9DBX2	PHLP_MOUSE	Phosducin-like protein OS=Mus musculus OX=10090 GN=Pdcl PE=1 SV=1	4.59	34748.9	1.36895	0.857976	1.49408	0.1	0.1	0.1	13.6895	8.57976	14.9408
Q8VEM8	MPCP_MOUSE	Phosphate carrier protein_ mitochondrial OS=Mus musculus OX=10090 GN=Slc25a3 PE=1 SV=1	9.6	40088.6	41.2137	10.3535	18.7303	17.6005	8.69724	6.46552	2.34162	1.19043	2.89696
Q8K212	PACS1_MOUSE	Phosphofurin acidic cluster sorting protein 1 OS=Mus musculus OX=10090 GN=Pacs1 PE=1 SV=2	7.66	105229	14.0465	5.52107	3.21917	8.1793	2.23261	1.47284	1.71732	2.47292	2.18569
Q9CQJ2	PIHD1_MOUSE	PIH1 domain-containing protein 1 OS=Mus musculus OX=10090 GN=Pih1d1 PE=1 SV=1	4.92	32436.7	27.7498	1.87555	15.9927	0.1	0.1	0.1	277.498	18.7555	159.927
P57722	PCBP3_MOUSE	Poly(rC)-binding protein 3 OS=Mus musculus OX=10090 GN=Pcbp3 PE=1 SV=3	7.32	39579.4	6.67082	4.6701	4.31198	2.61144	2.3903	3.33036	2.55446	1.95377	1.29475
Q9Z1W8	AT12A_MOUSE	Potassium-transporting ATPase alpha chain 2 OS=Mus musculus OX=10090 GN=Atp12a PE=1 SV=3	5.93	115468	1.81559	27.8808	3.01349	0.1	0.865165	2.01294	18.1559	32.226	1.49706
Q99KP6	PRP19_MOUSE	Pre-mRNA-processing factor 19 OS=Mus musculus OX=10090 GN=Prpf19 PE=1 SV=1	6.18	55695.2	38.6152	13.6392	7.553	3.71767	6.1645	19.3097	10.3869	2.21255	0.391152
Q91YR7	PRP6_MOUSE	Pre-mRNA-processing factor 6 OS=Mus musculus OX=10090 GN=Prpf6 PE=1 SV=1	8.05	107520	30.6971	12.1748	20.7698	15.632	5.98481	6.23071	1.96373	2.03428	3.33346
Q99PV0	PRP8_MOUSE	Pre-mRNA-processing-splicing factor 8 OS=Mus musculus OX=10090 GN=Prpf8 PE=1 SV=2	9.09	274929	48.2973	11.9616	25.0526	13.0693	3.4469	1.46407	3.69546	3.47024	17.1116
O35286	DHX15_MOUSE	Pre-mRNA-splicing factor ATP-dependent RNA helicase DHX15 OS=Mus musculus OX=10090 GN=Dhx15 PE=1 SV=2	7.15	91805.5	18.032	6.6718	15.2833	9.79148	3.9842	18.0408	1.8416	1.67456	0.847151
Q9ER69	FL2D_MOUSE	Pre-mRNA-splicing regulator WTAP OS=Mus musculus OX=10090 GN=Wtap PE=1 SV=3	4.98	44347.8	13.5493	1.91925	6.18114	9.2986	1.03705	2.97446	1.45713	1.85068	2.07807
P70398	USP9X_MOUSE	Probable ubiquitin carboxyl-terminal hydrolase FAF-X OS=Mus musculus OX=10090 GN=Usp9x PE=1 SV=2	5.5	294247	30.4677	0.640479	33.8285	0.1	0.1	0.1	304.677	6.40479	338.285
Q3U0K8	OGFD1_MOUSE	Prolyl 3-hydroxylase OGFOD1 OS=Mus musculus OX=10090 GN=Ogfod1 PE=1 SV=1	4.65	63247.7	17.0094	3.86711	7.2996	4.60862	0.1	0.1	3.69078	38.6711	72.996
Q9JKV1	ADRM1_MOUSE	Proteasomal ubiquitin receptor ADRM1 OS=Mus musculus OX=10090 GN=Adrm1 PE=1 SV=2	4.75	42402.4	7.43649	5.01714	2.60527	0.1	2.07345	0.1	74.3649	2.4197	26.0527
Q9R1P4	PSA1_MOUSE	Proteasome subunit alpha type-1 OS=Mus musculus OX=10090 GN=Psma1 PE=1 SV=1	6.02	29831.7	2.28189	4.42446	2.89846	0.1	1.38128	0.1	22.8189	3.20317	28.9846
P49722	PSA2_MOUSE	Proteasome subunit alpha type-2 OS=Mus musculus OX=10090 GN=Psma2 PE=1 SV=3	7.32	26040.7	3.20359	5.95477	1.5447	0.1	2.02829	0.1	32.0359	2.93585	15.447
P99026	PSB4_MOUSE	Proteasome subunit beta type-4 OS=Mus musculus OX=10090 GN=Psmb4 PE=1 SV=1	5.32	29230.2	2.8066	2.89285	2.23138	0.1	1.23992	0.1	28.066	2.3331	22.3138
P48193	41_MOUSE	Protein 4.1 OS=Mus musculus OX=10090 GN=Epb41 PE=1 SV=2	5.3	96367.6	34.6522	16.0374	17.5734	19.9988	5.66859	9.81935	1.73272	2.82917	1.78967
Q9JIF0	ANM1_MOUSE	Protein arginine N-methyltransferase 1 OS=Mus musculus OX=10090 GN=Prmt1 PE=1 SV=1	5.09	43063	8.59968	35.1227	5.43797	4.28413	19.5779	0.974514	2.00733	1.794	5.58019
Q8CIG8	ANM5_MOUSE	Protein arginine N-methyltransferase 5 OS=Mus musculus OX=10090 GN=Prmt5 PE=1 SV=3	5.99	73364.3	15.2651	24.8248	14.8777	2.77541	14.3406	0.1	5.50014	1.73108	148.777
Q9CQ89	CUTA_MOUSE	Protein CutA OS=Mus musculus OX=10090 GN=Cuta PE=1 SV=3	6.38	18979.1	17.8276	20.7725	3.19033	0.1	14.0397	0.1	178.276	1.47956	31.9033
Q99LT0	DPY30_MOUSE	Protein dpy-30 homolog OS=Mus musculus OX=10090 GN=Dpy30 PE=1 SV=1	4.64	11212.7	7.76252	8.33294	6.8767	4.78533	3.77239	2.82724	1.62215	2.20893	2.4323
Q61239	FNTA_MOUSE	Protein farnesyltransferase/geranylgeranyltransferase type-1 subunit alpha OS=Mus musculus OX=10090 GN=Fnta PE=1 SV=1	4.64	44184.4	3.7283	4.33225	2.96618	2.07273	2.6124	1.72454	1.79874	1.65834	1.71998
Q61644	PACN1_MOUSE	Protein kinase C and casein kinase substrate in neurons protein 1 OS=Mus musculus OX=10090 GN=Pacsin1 PE=1 SV=1	4.97	50917.5	149.284	12.0711	91.8953	73.7223	5.46837	17.3812	2.02495	2.20743	5.28706
Q9WVE8	PACN2_MOUSE	Protein kinase C and casein kinase substrate in neurons protein 2 OS=Mus musculus OX=10090 GN=Pacsin2 PE=1 SV=1	4.92	56175.1	55.2388	8.02328	33.3038	33.6998	4.0201	7.92604	1.63915	1.99579	4.20183
Q8JZS0	LIN7A_MOUSE	Protein lin-7 homolog A OS=Mus musculus OX=10090 GN=Lin7a PE=1 SV=2	9.16	26106.8	2.42226	7.1339	11.7468	1.4057	4.7218	0.1	1.72318	1.51084	117.468
Q9CYI0	NJMU_MOUSE	Protein Njmu-R1 OS=Mus musculus OX=10090 PE=1 SV=2	4.8	45049.7	1.90031	2.18887	1.79647	0.1	1.10028	0.1	19.0031	1.98937	17.9647
Q9DBR7	MYPT1_MOUSE	Protein phosphatase 1 regulatory subunit 12A OS=Mus musculus OX=10090 GN=Ppp1r12a PE=1 SV=2	5.21	115453	23.2848	2.09076	12.8012	3.11581	0.480819	0.1	7.47312	4.34834	128.012
Q811G0	PTHB1_MOUSE	Protein PTHB1 OS=Mus musculus OX=10090 GN=Bbs9 PE=1 SV=2	5.72	100255	37.1064	8.55867	9.79383	0.1	2.03034	0.1	371.064	4.21539	97.9383
Q8BRE0	RD3_MOUSE	Protein RD3 OS=Mus musculus OX=10090 GN=Rd3 PE=1 SV=1	8.92	22840.1	2.7994	2.04641	1.76591	0.1	0.1	0.1	27.994	20.4641	17.6591
Q3TDK6	ROGDI_MOUSE	Protein rogdi homolog OS=Mus musculus OX=10090 GN=Rogdi PE=1 SV=2	8.25	32328.2	41.5577	22.9597	27.1748	6.72801	9.46987	2.07138	6.17681	2.4245	13.1192
Q9D394	RUFY3_MOUSE	Protein RUFY3 OS=Mus musculus OX=10090 GN=Rufy3 PE=1 SV=1	5.2	53292.3	3.05666	2.60461	5.08705	0.1	3.12052	0.1	30.5666	0.834673	50.8705
Q6NZL0	SOGA3_MOUSE	Protein SOGA3 OS=Mus musculus OX=10090 GN=Soga3 PE=1 SV=2	5.79	103822	20.6051	1.58839	13.4628	0.1	0.1	0.1	206.051	15.8839	134.628
Q01405	SC23A_MOUSE	Protein transport protein Sec23A OS=Mus musculus OX=10090 GN=Sec23a PE=1 SV=2	6.68	87074.4	4.92706	28.1315	5.98227	0.1	8.35555	0.1	49.2706	3.36681	59.8227
Q9D662	SC23B_MOUSE	Protein transport protein Sec23B OS=Mus musculus OX=10090 GN=Sec23b PE=1 SV=1	6.56	87349.7	5.54872	6.92438	2.29571	0.1	9.58758	0.1	55.4872	0.722224	22.9571
P56873	ZNRD2_MOUSE	Protein ZNRD2 OS=Mus musculus OX=10090 GN=Znrd2 PE=1 SV=1	4.79	21735.2	2.56292	2.05803	3.22522	1.23668	2.00552	0.1	2.07242	1.02618	32.2522
Q8BHD8	PCMD2_MOUSE	Protein-L-isoaspartate O-methyltransferase domain-containing protein 2 OS=Mus musculus OX=10090 GN=Pcmtd2 PE=2 SV=1	6.06	41211.9	6.87565	2.87187	9.93356	9.20906	1.84055	5.06006	0.746618	1.56033	1.96313
Q11011	PSA_MOUSE	Puromycin-sensitive aminopeptidase OS=Mus musculus OX=10090 GN=Npepps PE=1 SV=2	5.53	104010	171.972	9.06712	95.2006	78.3293	2.70762	74.5108	2.19549	3.34874	1.27768
Q68FL4	SAHH3_MOUSE	Putative adenosylhomocysteinase 3 OS=Mus musculus OX=10090 GN=Ahcyl2 PE=1 SV=1	7.1	67926	7.37273	7.84713	4.22462	1.16665	5.6001	0.1	6.31959	1.40125	42.2462
Q9CYI4	LUC7L_MOUSE	Putative RNA-binding protein Luc7-like 1 OS=Mus musculus OX=10090 GN=Luc7l PE=1 SV=2	10.51	44333.4	4.34071	7.57646	6.32535	1.14729	4.15444	0.1	3.78344	1.8237	63.2535
Q9D051	ODPB_MOUSE	Pyruvate dehydrogenase E1 component subunit beta_ mitochondrial OS=Mus musculus OX=10090 GN=Pdhb PE=1 SV=1	6.47	39279.4	4.31933	6.47951	11.208	0.1	1.28008	0.1	43.1933	5.06181	112.08
Q148V7	RELCH_MOUSE	RAB11-binding protein RELCH OS=Mus musculus OX=10090 GN=Relch PE=1 SV=1	5.04	135442	99.2878	4.11962	8.14986	0.1	0.1	0.1	992.878	41.1962	81.4986
Q8BMG7	RBGPR_MOUSE	Rab3 GTPase-activating protein non-catalytic subunit OS=Mus musculus OX=10090 GN=Rab3gap2 PE=1 SV=2	5.82	154132	7.95966	9.14618	11.0639	0.1	2.58517	0.1	79.5966	3.53794	110.639
P34057	RECO_MOUSE	Recoverin OS=Mus musculus OX=10090 GN=Rcvrn PE=1 SV=2	4.87	23463.6	0.913078	1.75754	1.92644	0.1	1.16461	0.1	9.13078	1.50912	19.2644
Q3UJU9	RMD3_MOUSE	Regulator of microtubule dynamics protein 3 OS=Mus musculus OX=10090 GN=Rmdn3 PE=1 SV=2	4.93	52371.1	111.468	18.702	49.3581	56.149	10.276	13.6022	1.98522	1.81997	3.6287
Q9CQ71	RFA3_MOUSE	Replication protein A 14 kDa subunit OS=Mus musculus OX=10090 GN=Rpa3 PE=1 SV=1	4.58	13697.9	5.93697	21.4686	5.79381	4.98797	11.4382	1.8143	1.19026	1.87691	3.19342
Q8VEE4	RFA1_MOUSE	Replication protein A 70 kDa DNA-binding subunit OS=Mus musculus OX=10090 GN=Rpa1 PE=1 SV=1	7.88	69664.6	13.1793	3.7633	9.49089	8.57298	2.80983	5.46698	1.53731	1.33933	1.73604
Q8CFE3	RCOR1_MOUSE	REST corepressor 1 OS=Mus musculus OX=10090 GN=Rcor1 PE=1 SV=3	6.64	52771.9	0.646495	1.60925	3.08885	0.1	0.927261	0.1	6.46495	1.73549	30.8885
Q6PGA0	RCOR3_MOUSE	REST corepressor 3 OS=Mus musculus OX=10090 GN=Rcor3 PE=1 SV=2	8.7	49950.3	6.0284	1.28235	2.71567	0.1	0.632131	0.1	60.284	2.02862	27.1567
Q05186	RCN1_MOUSE	Reticulocalbin-1 OS=Mus musculus OX=10090 GN=Rcn1 PE=1 SV=1	4.51	38113.1	7.76377	12.5305	4.88442	2.51251	5.86144	0.1	3.09005	2.13778	48.8442
P52785	GUC2E_MOUSE	Retinal guanylyl cyclase 1 OS=Mus musculus OX=10090 GN=Gucy2e PE=1 SV=2	7.58	121665	116.192	53.7019	67.8996	18.9141	25.2067	6.92742	6.14313	2.13046	9.80157
Q5SDA5	GUC2F_MOUSE	Retinal guanylyl cyclase 2 OS=Mus musculus OX=10090 GN=Gucy2f PE=1 SV=1	7.11	125395	19.0682	13.4145	27.5846	2.29926	5.73334	1.71899	8.29319	2.33973	16.0469
Q9Z275	RLBP1_MOUSE	Retinaldehyde-binding protein 1 OS=Mus musculus OX=10090 GN=Rlbp1 PE=1 SV=3	4.8	36693.6	14.6799	2.32974	21.1171	5.44155	1.30197	3.52589	2.69773	1.78939	5.98915
P49194	RET3_MOUSE	Retinol-binding protein 3 OS=Mus musculus OX=10090 GN=Rbp3 PE=2 SV=3	4.81	134908	57.1595	8.18021	37.3886	19.3131	5.2281	18.532	2.95962	1.56466	2.01751
Q9Z1L4	XLRS1_MOUSE	Retinoschisin OS=Mus musculus OX=10090 GN=Rs1 PE=1 SV=1	5.32	26145.3	391.145	149.587	175.005	184.596	59.7261	124.212	2.11892	2.50456	1.40892
Q9ES28	ARHG7_MOUSE	Rho guanine nucleotide exchange factor 7 OS=Mus musculus OX=10090 GN=Arhgef7 PE=1 SV=2	6.38	97797.3	13.3895	7.83693	10.9728	0.1	2.61549	0.1	133.895	2.99636	109.728
P15409	OPSD_MOUSE	Rhodopsin OS=Mus musculus OX=10090 GN=Rho PE=1 SV=2	6.25	39640.2	174.748	45.5498	80.2738	69.7647	48.8529	41.2025	2.50482	0.932388	1.94827
Q9CQH8	RPP14_MOUSE	Ribonuclease P protein subunit p14 OS=Mus musculus OX=10090 GN=Rpp14 PE=1 SV=1	8.44	13735.9	3.57276	5.04506	2.89545	2.26814	3.23466	0.1	1.57519	1.55969	28.9545
O88796	RPP30_MOUSE	Ribonuclease P protein subunit p30 OS=Mus musculus OX=10090 GN=Rpp30 PE=1 SV=1	9.42	29872.7	21.8278	8.35393	11.2236	9.91714	5.76059	5.93411	2.20101	1.45019	1.89136
Q8R1F9	RPP40_MOUSE	Ribonuclease P protein subunit p40 OS=Mus musculus OX=10090 GN=Rpp40 PE=2 SV=2	6.25	42116.9	6.99297	9.38844	3.52429	3.89484	7.22218	1.74101	1.79544	1.29994	2.02428
Q9DB28	POP5_MOUSE	Ribonuclease P/MRP protein subunit POP5 OS=Mus musculus OX=10090 GN=Pop5 PE=1 SV=1	7.85	19741.5	5.37368	3.21573	2.79446	3.46869	2.4628	0.1	1.54919	1.30572	27.9446
Q9JJA4	WDR12_MOUSE	Ribosome biogenesis protein WDR12 OS=Mus musculus OX=10090 GN=Wdr12 PE=1 SV=1	5.25	47859.8	2.39803	13.1281	1.61676	0.1	5.67237	0.1	23.9803	2.31439	16.1676
Q9D7H3	RTCA_MOUSE	RNA 3'-terminal phosphate cyclase OS=Mus musculus OX=10090 GN=RtcA PE=1 SV=2	7.85	39710.8	2.30388	1.31888	0.680616	0.1	0.74178	0.1	23.0388	1.778	6.80616
Q9D706	RPAP3_MOUSE	RNA polymerase II-associated protein 3 OS=Mus musculus OX=10090 GN=Rpap3 PE=1 SV=1	8.15	74323.8	46.6076	31.4231	20.0819	0.1	3.24406	0.1	466.076	9.68634	200.819
Q8VH51	RBM39_MOUSE	RNA-binding protein 39 OS=Mus musculus OX=10090 GN=Rbm39 PE=1 SV=2	10.73	59691.9	20.0078	30.4862	9.97309	7.77605	18.9458	6.11975	2.57301	1.60912	1.62966
P27664	PDE6A_MOUSE	Rod cGMP-specific 3'_5'-cyclic phosphodiesterase subunit alpha OS=Mus musculus OX=10090 GN=Pde6a PE=2 SV=3	5.23	100386	25.8576	86.8879	18.8746	9.36023	58.2367	2.24692	2.76249	1.49198	8.40018
P23440	PDE6B_MOUSE	Rod cGMP-specific 3'_5'-cyclic phosphodiesterase subunit beta OS=Mus musculus OX=10090 GN=Pde6b PE=2 SV=3	5.02	99732.8	8.61969	7.4339	6.37112	3.76327	6.26076	1.31411	2.29048	1.18738	4.84825
P35550	FBRL_MOUSE	rRNA 2'-O-methyltransferase fibrillarin OS=Mus musculus OX=10090 GN=Fbl PE=1 SV=2	10.86	34420.9	10.5069	10.6907	4.58025	4.17588	6.93008	1.82352	2.51609	1.54265	2.51176
P60122	RUVB1_MOUSE	RuvB-like 1 OS=Mus musculus OX=10090 GN=Ruvbl1 PE=1 SV=1	6.02	50556.2	102.898	59.2106	47.956	28.8949	29.358	6.9199	3.5611	2.01685	6.93017
Q9WTM5	RUVB2_MOUSE	RuvB-like 2 OS=Mus musculus OX=10090 GN=Ruvbl2 PE=1 SV=3	5.34	51283.7	82.5225	54.8784	48.8738	29.4877	28.4641	8.14162	2.79854	1.92799	6.00296
Q80SW1	SAHH2_MOUSE	S-adenosylhomocysteine hydrolase-like protein 1 OS=Mus musculus OX=10090 GN=Ahcyl1 PE=1 SV=1	6.51	60035.1	22.4133	28.6854	29.5123	11.0633	19.6849	11.0907	2.02592	1.45723	2.661
P20443	ARRS_MOUSE	S-arrestin OS=Mus musculus OX=10090 GN=Sag PE=1 SV=1	5.45	45158.6	90.2401	24.8004	46.6721	41.729	18.8246	16.622	2.16253	1.31745	2.80785
Q3URD3	SLMAP_MOUSE	Sarcolemmal membrane-associated protein OS=Mus musculus OX=10090 GN=Slmap PE=1 SV=2	5.07	97789	9.21279	3.97028	8.6224	17.2533	1.22232	0.1	0.533973	3.24816	86.224
Q9Z1Z2	STRAP_MOUSE	Serine-threonine kinase receptor-associated protein OS=Mus musculus OX=10090 GN=Strap PE=1 SV=2	4.81	38727.4	3.18405	15.2242	1.76936	1.88139	8.32215	0.708054	1.69239	1.82936	2.49891
Q7TT50	MRCKB_MOUSE	Serine/threonine-protein kinase MRCK beta OS=Mus musculus OX=10090 GN=Cdc42bpb PE=1 SV=2	6.04	196635	13.0395	7.46531	14.5322	0.1	0.989977	0.1	130.395	7.54089	145.322
Q6P1F6	2ABA_MOUSE	Serine/threonine-protein phosphatase 2A 55 kDa regulatory subunit B alpha isoform OS=Mus musculus OX=10090 GN=Ppp2r2a PE=1 SV=1	5.79	52205.4	38.6588	4.401	43.105	9.36258	2.0796	5.01563	4.12908	2.11627	8.59413
Q6ZWR4	2ABB_MOUSE	Serine/threonine-protein phosphatase 2A 55 kDa regulatory subunit B beta isoform OS=Mus musculus OX=10090 GN=Ppp2r2b PE=1 SV=1	6.02	52109.4	3.77461	0.687206	6.66712	0.1	0.584001	0.1	37.7461	1.17672	66.6712
Q925E7	2ABD_MOUSE	Serine/threonine-protein phosphatase 2A 55 kDa regulatory subunit B delta isoform OS=Mus musculus OX=10090 GN=Ppp2r2d PE=1 SV=1	6.06	52527.8	30.3271	2.07792	15.4898	1.95381	0.1	1.53923	15.5221	20.7792	10.0634
Q61151	2A5E_MOUSE	Serine/threonine-protein phosphatase 2A 56 kDa regulatory subunit epsilon isoform OS=Mus musculus OX=10090 GN=Ppp2r5e PE=1 SV=3	6.56	55112.7	20.9236	15.482	23.5327	1.99876	8.16012	0.1	10.4683	1.89728	235.327
Q60996	2A5G_MOUSE	Serine/threonine-protein phosphatase 2A 56 kDa regulatory subunit gamma isoform OS=Mus musculus OX=10090 GN=Ppp2r5c PE=1 SV=2	6.21	61223.7	5.63767	6.84635	5.38899	0.1	1.92951	0.1	56.3767	3.54824	53.8899
Q76MZ3	2AAA_MOUSE	Serine/threonine-protein phosphatase 2A 65 kDa regulatory subunit A alpha isoform OS=Mus musculus OX=10090 GN=Ppp2r1a PE=1 SV=3	4.82	66121.1	167.152	99.6252	96.0275	58.1656	68.602	18.2368	2.87373	1.45222	5.26559
P63330	PP2AA_MOUSE	Serine/threonine-protein phosphatase 2A catalytic subunit alpha isoform OS=Mus musculus OX=10090 GN=Ppp2ca PE=1 SV=1	5.18	36178.5	69.7688	102.546	66.0919	23.9332	0.1	6.80223	2.91515	1025.46	9.7162
P62715	PP2AB_MOUSE	Serine/threonine-protein phosphatase 2A catalytic subunit beta isoform OS=Mus musculus OX=10090 GN=Ppp2cb PE=1 SV=1	5.07	36145.4	69.3376	69.2347	24.7516	17.247	95.7714	2.87574	4.02028	0.722916	8.60707
Q9CQR6	PPP6_MOUSE	Serine/threonine-protein phosphatase 6 catalytic subunit OS=Mus musculus OX=10090 GN=Ppp6c PE=1 SV=1	5.32	35843.6	61.9521	78.0992	35.3976	29.4683	53.8521	15.8664	2.10233	1.45025	2.23098
P62137	PP1A_MOUSE	Serine/threonine-protein phosphatase PP1-alpha catalytic subunit OS=Mus musculus OX=10090 GN=Ppp1ca PE=1 SV=1	5.92	38281.5	12.8918	13.2003	10.7318	8.10359	7.35982	2.68127	1.59087	1.79356	4.00251
P62141	PP1B_MOUSE	Serine/threonine-protein phosphatase PP1-beta catalytic subunit OS=Mus musculus OX=10090 GN=Ppp1cb PE=1 SV=3	5.79	37985.3	43.308	26.9907	28.0792	10.8471	14.2109	3.68129	3.9926	1.8993	7.62754
P63087	PP1G_MOUSE	Serine/threonine-protein phosphatase PP1-gamma catalytic subunit OS=Mus musculus OX=10090 GN=Ppp1cc PE=1 SV=1	6.13	37725.2	57.7706	35.1074	28.0059	30.5013	20.7842	8.33986	1.89403	1.68914	3.35809
Q91V61	SFXN3_MOUSE	Sideroflexin-3 OS=Mus musculus OX=10090 GN=Sfxn3 PE=1 SV=1	9.88	35691.4	9.13594	11.5287	2.41277	4.10982	7.0201	0.1	2.22295	1.64224	24.1277
P16254	SRP14_MOUSE	Signal recognition particle 14 kDa protein OS=Mus musculus OX=10090 GN=Srp14 PE=1 SV=1	10.9	12623.7	52.3756	28.3879	28.1576	24.6061	17.0988	12.8098	2.12857	1.66023	2.19812
P14576	SRP54_MOUSE	Signal recognition particle 54 kDa protein OS=Mus musculus OX=10090 GN=Srp54 PE=1 SV=2	9.19	56006.1	94.7002	34.5092	46.8319	45.4646	16.2393	20.0639	2.08295	2.12505	2.33413
Q8BMA6	SRP68_MOUSE	Signal recognition particle subunit SRP68 OS=Mus musculus OX=10090 GN=Srp68 PE=1 SV=2	8.74	71087.6	80.3858	21.5355	40.1914	38.3298	6.38449	12.1261	2.09722	3.3731	3.31446
Q9CYR0	SSBP_MOUSE	Single-stranded DNA-binding protein_ mitochondrial OS=Mus musculus OX=10090 GN=Ssbp1 PE=1 SV=1	10.43	17376	68.2507	55.1347	55.6519	39.9975	25.9794	28.496	1.70638	2.12225	1.95298
P62305	RUXE_MOUSE	Small nuclear ribonucleoprotein E OS=Mus musculus OX=10090 GN=Snrpe PE=1 SV=1	9.87	10860.7	89.932	47.5342	38.7217	45.4981	25.3079	25.1555	1.97661	1.87824	1.53929
P62309	RUXG_MOUSE	Small nuclear ribonucleoprotein G OS=Mus musculus OX=10090 GN=Snrpg PE=1 SV=1	9.58	8553.13	32.1756	17.7129	9.44302	0.1	20.2885	0.1	321.756	0.873052	94.4302
P62315	SMD1_MOUSE	Small nuclear ribonucleoprotein Sm D1 OS=Mus musculus OX=10090 GN=Snrpd1 PE=1 SV=1	12.07	13281.6	60.2455	60.9746	33.0309	19.617	30.1525	5.62915	3.07108	2.0222	5.86782
P62317	SMD2_MOUSE	Small nuclear ribonucleoprotein Sm D2 OS=Mus musculus OX=10090 GN=Snrpd2 PE=1 SV=1	10.65	13641	98.7608	48.0526	54.9293	52.2566	28.3363	33.9344	1.88992	1.69579	1.61869
P62320	SMD3_MOUSE	Small nuclear ribonucleoprotein Sm D3 OS=Mus musculus OX=10090 GN=Snrpd3 PE=1 SV=1	10.97	14030.4	151.212	86.0377	70.8398	95.4186	50.0943	60.9755	1.58473	1.71752	1.16177
P27048	RSMB_MOUSE	Small nuclear ribonucleoprotein-associated protein B OS=Mus musculus OX=10090 GN=Snrpb PE=1 SV=1	11.5	23827.1	85.81	59.5932	34.9849	43.4361	29.7756	2.46372	1.97555	2.00141	14.2001
Q8VDN2	AT1A1_MOUSE	Sodium/potassium-transporting ATPase subunit alpha-1 OS=Mus musculus OX=10090 GN=Atp1a1 PE=1 SV=1	5.14	114294	11.2491	11.1163	20.2896	15.3763	2.1319	6.921	0.731585	5.21428	2.93159
Q6PIE5	AT1A2_MOUSE	Sodium/potassium-transporting ATPase subunit alpha-2 OS=Mus musculus OX=10090 GN=Atp1a2 PE=1 SV=1	5.24	113529	16.5748	11.32	11.0338	14.9794	7.47524	0.1	1.10651	1.51433	110.338
Q6PIC6	AT1A3_MOUSE	Sodium/potassium-transporting ATPase subunit alpha-3 OS=Mus musculus OX=10090 GN=Atp1a3 PE=1 SV=1	5.1	113117	54.8448	11.5185	24.4876	21.0049	10.5872	10.3116	2.61105	1.08796	2.37475
P14094	AT1B1_MOUSE	Sodium/potassium-transporting ATPase subunit beta-1 OS=Mus musculus OX=10090 GN=Atp1b1 PE=1 SV=1	8.82	35593.8	6.85052	17.098	2.10037	3.40104	14.6902	0.1	2.01424	1.16391	21.0037
P17809	GTR1_MOUSE	Solute carrier family 2_ facilitated glucose transporter member 1 OS=Mus musculus OX=10090 GN=Slc2a1 PE=1 SV=4	9.08	54326.9	18.0722	10.6307	8.25611	5.13096	8.01338	2.60405	3.52219	1.32662	3.17049
P16546	SPTN1_MOUSE	Spectrin alpha chain_ non-erythrocytic 1 OS=Mus musculus OX=10090 GN=Sptan1 PE=1 SV=4	5.04	285396	174.571	33.6781	119.055	72.8691	16.2674	14.7792	2.39568	2.07028	8.05558
P15508	SPTB1_MOUSE	Spectrin beta chain_ erythrocytic OS=Mus musculus OX=10090 GN=Sptb PE=1 SV=4	5.02	246049	17.3691	6.99081	14.134	6.27705	1.65902	0.1	2.76708	4.21382	141.34
Q62261	SPTB2_MOUSE	Spectrin beta chain_ non-erythrocytic 1 OS=Mus musculus OX=10090 GN=Sptbn1 PE=1 SV=2	5.27	275079	150.674	51.2293	108.471	59.8468	11.819	40.2584	2.51767	4.33449	2.69437
P26369	U2AF2_MOUSE	Splicing factor U2AF 65 kDa subunit OS=Mus musculus OX=10090 GN=U2af2 PE=1 SV=3	9.47	53859.3	65.924	64.4684	36.0368	28.4391	37.3778	24.4729	2.31807	1.72478	1.47252
Q9WUD1	CHIP_MOUSE	STIP1 homology and U box-containing protein 1 OS=Mus musculus OX=10090 GN=Stub1 PE=1 SV=1	5.65	35365.6	80.242	7.25868	9.48561	4.99978	4.09244	0.1	16.0491	1.77368	94.8561
Q60864	STIP1_MOUSE	Stress-induced-phosphoprotein 1 OS=Mus musculus OX=10090 GN=Stip1 PE=1 SV=1	6.42	63209.5	1.98355	5.50592	2.85207	0.1	2.595	0.1	19.8355	2.12174	28.5207
O55106	STRN_MOUSE	Striatin OS=Mus musculus OX=10090 GN=Strn PE=1 SV=2	4.95	86422.1	14.4971	1.7182	8.93385	4.14894	1.35487	0.1	3.49417	1.26817	89.3385
Q9ERG2	STRN3_MOUSE	Striatin-3 OS=Mus musculus OX=10090 GN=Strn3 PE=1 SV=1	4.96	87606.8	75.7487	30.371	32.5612	24.2567	18.8674	0.1	3.12279	1.60971	325.612
P58404	STRN4_MOUSE	Striatin-4 OS=Mus musculus OX=10090 GN=Strn4 PE=1 SV=2	5.04	82329.5	25.2179	0.329595	11.8706	8.00687	1.42029	0.1	3.14953	0.232061	118.706
Q8C079	STRP1_MOUSE	Striatin-interacting protein 1 OS=Mus musculus OX=10090 GN=Strip1 PE=1 SV=2	5.85	96326.4	18.2651	1.89002	7.16936	4.94427	1.25367	0.1	3.69419	1.50758	71.6936
Q9CW03	SMC3_MOUSE	Structural maintenance of chromosomes protein 3 OS=Mus musculus OX=10090 GN=Smc3 PE=1 SV=2	6.81	141955	22.5474	24.6249	14.9062	4.62287	10.6393	0.1	4.87736	2.31452	149.062
P63280	UBC9_MOUSE	SUMO-conjugating enzyme UBC9 OS=Mus musculus OX=10090 GN=Ube2i PE=1 SV=1	8.91	18235	16.2701	5.87579	2.66926	3.95999	3.9605	1.06897	4.10863	1.4836	2.49702
P09926	SURF2_MOUSE	Surfeit locus protein 2 OS=Mus musculus OX=10090 GN=Surf2 PE=1 SV=1	9.72	30640.3	10.4123	0.842442	9.24636	2.25647	0.1	0.1	4.61442	8.42442	92.4636
P97496	SMRC1_MOUSE	SWI/SNF complex subunit SMARCC1 OS=Mus musculus OX=10090 GN=Smarcc1 PE=1 SV=2	5.39	123404	18.1426	1.64157	1.94176	2.75537	0.1	0.1	6.58445	16.4157	19.4176
Q6PDG5	SMRC2_MOUSE	SWI/SNF complex subunit SMARCC2 OS=Mus musculus OX=10090 GN=Smarcc2 PE=1 SV=2	5.29	133003	44.6077	5.13403	29.2234	17.7786	3.63314	1.11813	2.50907	1.41311	26.1359
Q9Z0H3	SNF5_MOUSE	SWI/SNF-related matrix-associated actin-dependent regulator of chromatin subfamily B member 1 OS=Mus musculus OX=10090 GN=Smarcb1 PE=1 SV=1	5.83	44426.5	18.2344	8.43954	10.9831	6.14275	3.56688	0.1	2.96843	2.36609	109.831
Q61466	SMRD1_MOUSE	SWI/SNF-related matrix-associated actin-dependent regulator of chromatin subfamily D member 1 OS=Mus musculus OX=10090 GN=Smarcd1 PE=1 SV=3	9.71	58529.8	9.79645	6.18684	4.35705	2.74041	3.12782	0.1	3.57481	1.978	43.5705
Q99JR8	SMRD2_MOUSE	SWI/SNF-related matrix-associated actin-dependent regulator of chromatin subfamily D member 2 OS=Mus musculus OX=10090 GN=Smarcd2 PE=1 SV=2	10.2	59313.4	13.3254	5.47141	6.52843	3.10418	2.28269	0.1	4.29272	2.39691	65.2843
Q6P9Z1	SMRD3_MOUSE	SWI/SNF-related matrix-associated actin-dependent regulator of chromatin subfamily D member 3 OS=Mus musculus OX=10090 GN=Smarcd3 PE=1 SV=2	9.84	55214.1	8.82648	0.686475	6.38067	0.1	0.1	0.1	88.2648	6.86475	63.8067
Q9JIS5	SV2A_MOUSE	Synaptic vesicle glycoprotein 2A OS=Mus musculus OX=10090 GN=Sv2a PE=1 SV=1	5.24	83445.8	36.3298	12.7625	10.9045	13.768	11.3064	3.58566	2.63872	1.12879	3.04115
Q8BG39	SV2B_MOUSE	Synaptic vesicle glycoprotein 2B OS=Mus musculus OX=10090 GN=Sv2b PE=1 SV=1	5.23	78255.9	7.96431	2.65489	1.90747	3.29507	2.67262	0.1	2.41704	0.993366	19.0747
P60879	SNP25_MOUSE	Synaptosomal-associated protein 25 OS=Mus musculus OX=10090 GN=Snap25 PE=1 SV=1	4.46	23543.3	109.871	60.0295	82.7078	15.8517	8.84591	1.32237	6.93114	6.78613	62.5451
Q8R570	SNP47_MOUSE	Synaptosomal-associated protein 47 OS=Mus musculus OX=10090 GN=Snap47 PE=1 SV=1	5.44	46752.5	5.80432	8.6894	3.93051	0.1	0.849934	0.1	58.0432	10.2236	39.3051
Q8CI71	VPS50_MOUSE	Syndetin OS=Mus musculus OX=10090 GN=Vps50 PE=1 SV=2	5.7	112030	6.36099	3.81801	4.58889	0.1	0.1	0.1	63.6099	38.1801	45.8889
Q9ER00	STX12_MOUSE	Syntaxin-12 OS=Mus musculus OX=10090 GN=Stx12 PE=1 SV=1	5.17	31309.4	5.67939	3.34087	2.3557	0.1	0.1	0.1	56.7939	33.4087	23.557
Q8BVI5	STX16_MOUSE	Syntaxin-16 OS=Mus musculus OX=10090 GN=Stx16 PE=1 SV=3	5.49	37251.3	3.64888	1.10671	1.46815	0.1	0.1	0.1	36.4888	11.0671	14.6815
P61264	STX1B_MOUSE	Syntaxin-1B OS=Mus musculus OX=10090 GN=Stx1b PE=1 SV=1	5.09	33472.9	21.5126	6.78475	5.83836	0.1	0.1	0.1	215.126	67.8475	58.3836
Q9JKK1	STX6_MOUSE	Syntaxin-6 OS=Mus musculus OX=10090 GN=Stx6 PE=1 SV=1	4.63	29053.9	40.6655	26.0866	19.5361	0.1	0.1	0.1	406.655	260.866	195.361
O70439	STX7_MOUSE	Syntaxin-7 OS=Mus musculus OX=10090 GN=Stx7 PE=1 SV=3	5.47	29991.8	9.638	4.84741	4.31316	0.1	0.1	0.1	96.38	48.4741	43.1316
O08599	STXB1_MOUSE	Syntaxin-binding protein 1 OS=Mus musculus OX=10090 GN=Stxbp1 PE=1 SV=2	6.54	67968	10.4143	8.7543	8.08138	2.95544	3.49929	2.24082	3.52379	2.50174	3.60644
P11983	TCPA_MOUSE	T-complex protein 1 subunit alpha OS=Mus musculus OX=10090 GN=Tcp1 PE=1 SV=3	5.77	60905	18.118	53.1446	17.6475	2.47503	15.0193	3.29703	7.32034	3.53842	5.35253
P80314	TCPB_MOUSE	T-complex protein 1 subunit beta OS=Mus musculus OX=10090 GN=Cct2 PE=1 SV=4	5.98	57819.5	21.386	87.7256	25.2788	2.27889	28.4238	0.1	9.38439	3.08635	252.788
P80315	TCPD_MOUSE	T-complex protein 1 subunit delta OS=Mus musculus OX=10090 GN=Cct4 PE=1 SV=3	8.01	58579.7	14.5786	73.8985	22.6365	1.52335	27.536	0.1	9.57008	2.6837	226.365
P80316	TCPE_MOUSE	T-complex protein 1 subunit epsilon OS=Mus musculus OX=10090 GN=Cct5 PE=1 SV=1	5.65	60080.5	15.0145	62.8003	27.2666	1.97799	27.7733	1.03511	7.59082	2.26118	26.3417
P80313	TCPH_MOUSE	T-complex protein 1 subunit eta OS=Mus musculus OX=10090 GN=Cct7 PE=1 SV=1	7.79	60165.5	21.0345	82.0922	21.4257	2.20347	23.7289	0.1	9.54609	3.45958	214.257
P80318	TCPG_MOUSE	T-complex protein 1 subunit gamma OS=Mus musculus OX=10090 GN=Cct3 PE=1 SV=1	6.29	61200.4	20.5417	69.7195	25.1501	2.38403	25.553	0.1	8.61638	2.72843	251.501
P42932	TCPQ_MOUSE	T-complex protein 1 subunit theta OS=Mus musculus OX=10090 GN=Cct8 PE=1 SV=3	5.3	60125.9	17.4897	57.8463	17.571	2.24351	17.7534	1.22897	7.7957	3.25833	14.2973
P80317	TCPZ_MOUSE	T-complex protein 1 subunit zeta OS=Mus musculus OX=10090 GN=Cct6a PE=1 SV=3	6.69	58460.6	29.8943	74.9035	25.4489	2.69901	19.2386	0.1	11.076	3.8934	254.489
P62340	TBPL1_MOUSE	TATA box-binding protein-like protein 1 OS=Mus musculus OX=10090 GN=Tbpl1 PE=1 SV=1	10.08	21171.7	10.6034	1.30919	8.35124	5.41658	0.1	0.1	1.95759	13.0919	83.5124
A3KGB4	TBC8B_MOUSE	TBC1 domain family member 8B OS=Mus musculus OX=10090 GN=Tbc1d8b PE=1 SV=1	5.19	129091	3.80753	1.18052	1.32947	0.1	0.944764	0.1	38.0753	1.24954	13.2947
Q8VD72	TTC8_MOUSE	Tetratricopeptide repeat protein 8 OS=Mus musculus OX=10090 GN=Ttc8 PE=1 SV=1	6.49	58953.1	8.26498	74.6651	11.0842	0.1	14.7113	0.1	82.6498	5.07535	110.842
P83877	TXN4A_MOUSE	Thioredoxin-like protein 4A OS=Mus musculus OX=10090 GN=Txnl4a PE=1 SV=1	5.45	16900.5	6.11941	3.71253	4.54351	4.29952	1.85246	0.1	1.42328	2.00411	45.4351
Q99J36	THUM1_MOUSE	THUMP domain-containing protein 1 OS=Mus musculus OX=10090 GN=Thumpd1 PE=1 SV=1	5.75	39170.1	20.3448	1.78674	13.8247	11.4028	0.1	4.39227	1.78419	17.8674	3.14752
Q3TKT4	SMCA4_MOUSE	Transcription activator BRG1 OS=Mus musculus OX=10090 GN=Smarca4 PE=1 SV=1	8	181941	10.2764	2.31309	5.03028	3.06516	0.1	0.1	3.35265	23.1309	50.3028
P63271	SPT4A_MOUSE	Transcription elongation factor SPT4-A OS=Mus musculus OX=10090 GN=Supt4h1a PE=2 SV=1	8.11	13478.4	26.7438	25.2605	21.021	0.1	22.4172	0.1	267.438	1.12683	210.21
P42669	PURA_MOUSE	Transcriptional activator protein Pur-alpha OS=Mus musculus OX=10090 GN=Pura PE=1 SV=1	6.05	34997.8	252.768	75.1797	189.301	155.934	61.2575	119.379	1.62099	1.22727	1.58571
O35295	PURB_MOUSE	Transcriptional activator protein Pur-beta OS=Mus musculus OX=10090 GN=Purb PE=1 SV=3	5.14	34015.5	113.788	115.843	157.166	82.1835	72.8684	91.8701	1.38457	1.58976	1.71074
Q8CHY6	P66A_MOUSE	Transcriptional repressor p66 alpha OS=Mus musculus OX=10090 GN=Gatad2a PE=1 SV=2	10.62	67676.3	17.2346	3.67754	12.7566	4.76156	1.0475	0.1	3.61952	3.51078	127.566
Q8VHR5	P66B_MOUSE	Transcriptional repressor p66-beta OS=Mus musculus OX=10090 GN=Gatad2b PE=1 SV=1	10.36	65753.2	27.9813	6.128	16.2942	5.62211	1.94707	1.07248	4.97702	3.14729	15.193
P40142	TKT_MOUSE	Transketolase OS=Mus musculus OX=10090 GN=Tkt PE=1 SV=1	7.25	68314.9	4.17272	1.63903	2.40776	0.1	1.33044	0.1	41.7272	1.23194	24.0776
Q99LD9	EI2BB_MOUSE	Translation initiation factor eIF-2B subunit beta OS=Mus musculus OX=10090 GN=Eif2b2 PE=1 SV=1	5.82	39125.7	13.6221	23.7333	9.95316	1.37633	8.12276	0.1	9.89739	2.92182	99.5316
Q8JZU2	TXTP_MOUSE	Tricarboxylate transport protein_ mitochondrial OS=Mus musculus OX=10090 GN=Slc25a1 PE=1 SV=1	10.42	34273.7	12.8634	4.85398	7.02196	5.56208	3.73552	0.1	2.31269	1.29941	70.2196
Q9Z120	TRMB_MOUSE	tRNA (guanine-N(7)-)-methyltransferase OS=Mus musculus OX=10090 GN=Mettl1 PE=1 SV=1	6.99	30774.3	11.5626	39.2614	2.49659	4.52414	25.1076	0.1	2.55576	1.56373	24.9659
Q9JKK7	TMOD2_MOUSE	Tropomodulin-2 OS=Mus musculus OX=10090 GN=Tmod2 PE=1 SV=2	5.09	39510.9	11.8543	13.7689	8.37823	4.30353	6.58728	3.70849	2.75456	2.09023	2.2592
P58771	TPM1_MOUSE	Tropomyosin alpha-1 chain OS=Mus musculus OX=10090 GN=Tpm1 PE=1 SV=1	4.49	32737.6	18.0318	17.5883	17.3931	2.23445	10.9241	0.1	8.0699	1.61005	173.931
P21107	TPM3_MOUSE	Tropomyosin alpha-3 chain OS=Mus musculus OX=10090 GN=Tpm3 PE=1 SV=3	4.48	33051.1	13.6991	9.411	7.42718	3.51261	9.14432	0.1	3.89998	1.02916	74.2718
Q6IRU2	TPM4_MOUSE	Tropomyosin alpha-4 chain OS=Mus musculus OX=10090 GN=Tpm4 PE=1 SV=3	4.45	28581.8	5.82696	4.45293	5.93567	0.1	4.64338	0.1	58.2696	0.958985	59.3567
P58774	TPM2_MOUSE	Tropomyosin beta chain OS=Mus musculus OX=10090 GN=Tpm2 PE=1 SV=1	4.46	32950.8	2.40325	2.45397	13.6805	0.1	1.29521	4.60611	24.0325	1.89465	2.97008
P68373	TBA1C_MOUSE	Tubulin alpha-1C chain OS=Mus musculus OX=10090 GN=Tuba1c PE=1 SV=1	4.79	50593.8	506.318	196.306	242.417	198.648	43.5826	176.728	2.54883	4.50422	1.3717
A2AQ07	TBB1_MOUSE	Tubulin beta-1 chain OS=Mus musculus OX=10090 GN=Tubb1 PE=1 SV=1	4.78	51125.4	1.48592	0.421506	0.594474	0.1	0.1	6.12474	14.8592	4.21506	0.097061
Q7TMM9	TBB2A_MOUSE	Tubulin beta-2A chain OS=Mus musculus OX=10090 GN=Tubb2a PE=1 SV=1	4.59	50306.3	328.878	78.8662	108.907	118.189	51.1601	57.9493	2.78265	1.54156	1.87934
Q9CWF2	TBB2B_MOUSE	Tubulin beta-2B chain OS=Mus musculus OX=10090 GN=Tubb2b PE=1 SV=1	4.59	50409.4	200.203	27.8835	86.1278	49.279	19.2654	39.8428	4.06264	1.44733	2.16169
Q9ERD7	TBB3_MOUSE	Tubulin beta-3 chain OS=Mus musculus OX=10090 GN=Tubb3 PE=1 SV=1	4.63	50875	302.511	68.3587	164.49	135.084	42.3261	73.2901	2.23943	1.61505	2.24436
Q9D6F9	TBB4A_MOUSE	Tubulin beta-4A chain OS=Mus musculus OX=10090 GN=Tubb4a PE=1 SV=3	4.59	50042.1	145.797	122.083	82.9721	57.2389	70.5043	28.7438	2.54716	1.73156	2.88661
P99024	TBB5_MOUSE	Tubulin beta-5 chain OS=Mus musculus OX=10090 GN=Tubb5 PE=1 SV=1	4.59	50127.2	437.054	99.5714	153.838	189.976	63.2047	83.416	2.30058	1.57538	1.84423
P83887	TBG1_MOUSE	Tubulin gamma-1 chain OS=Mus musculus OX=10090 GN=Tubg1 PE=1 SV=1	5.62	51443.1	2.67244	4.80416	3.88195	0.1	2.89524	0.1	26.7244	1.65933	38.8195
Q8VCK3	TBG2_MOUSE	Tubulin gamma-2 chain OS=Mus musculus OX=10090 GN=Tubg2 PE=1 SV=1	5.79	51464.1	0.790249	1.152	2.01187	0.1	0.1	0.1	7.90249	11.52	20.1187
Q922U1	PRPF3_MOUSE	U4/U6 small nuclear ribonucleoprotein Prp3 OS=Mus musculus OX=10090 GN=Prpf3 PE=1 SV=1	10.21	77626	12.5354	14.3079	3.51986	6.93131	10.3397	0.1	1.80852	1.38378	35.1986
Q3TIX9	SNUT2_MOUSE	U4/U6.U5 tri-snRNP-associated protein 2 OS=Mus musculus OX=10090 GN=Usp39 PE=1 SV=2	9.24	65545.6	7.88363	5.04134	4.15471	6.60402	2.63645	2.21203	1.19376	1.91217	1.87823
Q6PE01	SNR40_MOUSE	U5 small nuclear ribonucleoprotein 40 kDa protein OS=Mus musculus OX=10090 GN=Snrnp40 PE=1 SV=1	8.08	39731.8	51.7811	23.1363	31.9045	23.4177	11.4535	8.89778	2.2112	2.02002	3.58567
P57080	UBP25_MOUSE	Ubiquitin carboxyl-terminal hydrolase 25 OS=Mus musculus OX=10090 GN=Usp25 PE=1 SV=2	5.03	122219	5.96826	3.44615	2.99614	4.20036	2.23117	0.1	1.42089	1.54455	29.9614
Q6A4J8	UBP7_MOUSE	Ubiquitin carboxyl-terminal hydrolase 7 OS=Mus musculus OX=10090 GN=Usp7 PE=1 SV=1	5.15	129559	39.8841	12.1185	22.4448	9.78923	6.29987	0.1	4.07429	1.92361	224.448
Q99104	MYO5A_MOUSE	Unconventional myosin-Va OS=Mus musculus OX=10090 GN=Myo5a PE=1 SV=2	8.79	217192	15.5382	2.95772	5.06211	8.41629	2.23247	0.1	1.8462	1.32486	50.6211
Q9JMH9	MY18A_MOUSE	Unconventional myosin-XVIIIa OS=Mus musculus OX=10090 GN=Myo18a PE=1 SV=2	5.89	233782	40.9952	10.9712	16.7118	21.4912	5.41903	6.63546	1.90754	2.02458	2.51855
P50516	VATA_MOUSE	V-type proton ATPase catalytic subunit A OS=Mus musculus OX=10090 GN=Atp6v1a PE=1 SV=2	5.27	68668.4	6.33288	54.8052	6.7253	0.1	19.5829	0.1	63.3288	2.79862	67.253
P62814	VATB2_MOUSE	V-type proton ATPase subunit B_ brain isoform OS=Mus musculus OX=10090 GN=Atp6v1b2 PE=1 SV=1	5.46	56893.1	6.29831	42.1229	11.3582	1.1484	13.2384	1.38763	5.48441	3.18187	8.18533
Q8BVE3	VATH_MOUSE	V-type proton ATPase subunit H OS=Mus musculus OX=10090 GN=Atp6v1h PE=1 SV=1	6.2	56311.3	5.92907	10.2291	4.02678	0.1	1.79578	0.1	59.2907	5.69618	40.2678
Q920Q4	VPS16_MOUSE	Vacuolar protein sorting-associated protein 16 homolog OS=Mus musculus OX=10090 GN=Vps16 PE=1 SV=3	6.6	96011.8	3.29153	5.67772	3.67217	0.1	1.5805	0.1	32.9153	3.59235	36.7217
Q3UVL4	VPS51_MOUSE	Vacuolar protein sorting-associated protein 51 homolog OS=Mus musculus OX=10090 GN=Vps51 PE=1 SV=2	5.85	87100	7.57075	1.2135	5.90301	0.1	0.1	0.1	75.7075	12.135	59.0301
Q8C754	VPS52_MOUSE	Vacuolar protein sorting-associated protein 52 homolog OS=Mus musculus OX=10090 GN=Vps52 PE=1 SV=1	5.56	82386.3	6.04439	3.20252	4.25594	0.1	0.1	0.1	60.4439	32.0252	42.5594
Q8CCB4	VPS53_MOUSE	Vacuolar protein sorting-associated protein 53 homolog OS=Mus musculus OX=10090 GN=Vps53 PE=1 SV=1	6.2	95278.8	6.08477	6.69008	4.55932	0.1	2.03537	0.1	60.8477	3.28691	45.5932
P63044	VAMP2_MOUSE	Vesicle-associated membrane protein 2 OS=Mus musculus OX=10090 GN=Vamp2 PE=1 SV=2	8.64	12747.8	140.524	40.7459	25.0812	0.1	4.62234	0.1	1405.24	8.815	250.812
Q9WV55	VAPA_MOUSE	Vesicle-associated membrane protein-associated protein A OS=Mus musculus OX=10090 GN=Vapa PE=1 SV=2	8.6	28083.4	3.46046	5.02015	3.50025	1.92885	3.55559	0.1	1.79405	1.4119	35.0025
Q9QY76	VAPB_MOUSE	Vesicle-associated membrane protein-associated protein B OS=Mus musculus OX=10090 GN=Vapb PE=1 SV=3	7.84	27174.4	33.3422	14.7966	20.9697	13.9037	12.0795	5.41737	2.39809	1.22494	3.87082
P46460	NSF_MOUSE	Vesicle-fusing ATPase OS=Mus musculus OX=10090 GN=Nsf PE=1 SV=2	6.55	83183.9	21.0313	14.2704	15.6923	5.65213	6.46771	3.90824	3.72094	2.2064	4.01519
P20152	VIME_MOUSE	Vimentin OS=Mus musculus OX=10090 GN=Vim PE=1 SV=3	4.86	53744.8	589.626	116.881	208.629	267.851	69.6984	57.8304	2.20132	1.67696	3.60761
Q60932	VDAC1_MOUSE	Voltage-dependent anion-selective channel protein 1 OS=Mus musculus OX=10090 GN=Vdac1 PE=1 SV=3	8.7	32522.6	0.76968	2.83899	1.21967	0.1	2.2088	0.1	7.6968	1.28531	12.1967
P62482	KCAB2_MOUSE	Voltage-gated potassium channel subunit beta-2 OS=Mus musculus OX=10090 GN=Kcnab2 PE=1 SV=1	9.31	41306.5	1.90656	7.34491	1.76577	0.1	4.12786	0.1	19.0656	1.77935	17.6577
Q8VDD8	WASH1_MOUSE	WASH complex subunit 1 OS=Mus musculus OX=10090 GN=Washc1 PE=1 SV=1	5.16	51772.7	19.2717	5.75631	9.74036	9.8073	2.10505	1.59393	1.96504	2.73453	6.1109
Q3UMB9	WASC4_MOUSE	WASH complex subunit 4 OS=Mus musculus OX=10090 GN=Washc4 PE=1 SV=2	7.02	137397	13.4826	3.52842	9.63097	7.70469	0.1	1.79463	1.74991	35.2842	5.36655
Q8C2E7	WASC5_MOUSE	WASH complex subunit 5 OS=Mus musculus OX=10090 GN=Washc5 PE=1 SV=2	6.75	134966	19.2946	18.697	11.6857	11.876	1.39919	3.32463	1.62468	13.3627	3.51489
Q8BND3	WDR35_MOUSE	WD repeat-containing protein 35 OS=Mus musculus OX=10090 GN=Wdr35 PE=1 SV=3	5.93	135874	10.1241	4.11486	3.51833	0.1	0.1	0.1	101.241	41.1486	35.1833
Q8BH57	WDR48_MOUSE	WD repeat-containing protein 48 OS=Mus musculus OX=10090 GN=Wdr48 PE=1 SV=1	6.78	76862.8	4.43615	19.3915	2.17991	0.1	9.14294	0.1	44.3615	2.12093	21.7991
Q920I9	WDR7_MOUSE	WD repeat-containing protein 7 OS=Mus musculus OX=10090 GN=Wdr7 PE=1 SV=3	6.47	165902	74.1936	22.6165	54.665	14.8836	8.11549	10.1133	4.98492	2.78684	5.40524
Q8BFQ4	WDR82_MOUSE	WD repeat-containing protein 82 OS=Mus musculus OX=10090 GN=Wdr82 PE=1 SV=1	7.61	35478.3	15.9114	18.6706	12.7642	7.91326	12.4176	7.08998	2.01073	1.50356	1.80031
Q8BGF3	WDR92_MOUSE	WD repeat-containing protein 92 OS=Mus musculus OX=10090 GN=Wdr92 PE=1 SV=1	8.16	40189.7	10.2524	11.6593	6.24849	0.1	1.3089	0.1	102.524	8.90766	62.4849
Q8VHI6	WASF3_MOUSE	Wiskott-Aldrich syndrome protein family member 3 OS=Mus musculus OX=10090 GN=Wasf3 PE=1 SV=1	5.94	55317.8	2.82242	18.4684	1.14066	0.1	8.63135	0.1	28.2242	2.13969	11.4066
Q9JKB3	YBOX3_MOUSE	Y-box-binding protein 3 OS=Mus musculus OX=10090 GN=Ybx3 PE=1 SV=2	10.09	38813.6	54.0907	50.2137	33.7026	22.9487	29.9672	16.5539	2.35702	1.67562	2.03593
Q9CZ96	ZCRB1_MOUSE	Zinc finger CCHC-type and RNA-binding motif-containing protein 1 OS=Mus musculus OX=10090 GN=Zcrb1 PE=1 SV=1	8.83	24810.9	5.85825	2.14648	3.25848	0.1	0.1	0.1	58.5825	21.4648	32.5848

## Sheet: 4_Exp1 Cplx 4 WT
accession	entry	description	IEP	mw	max score	reported peptides	sequence coverage	Cplx 4 WT 1	Cplx 4 WT 2	AVERAGE Cplx 4 WT
O08810	U5S1_MOUSE	116 kDa U5 small nuclear ribonucleoprotein component OS=Mus musculus OX=10090 GN=Eftud2 PE=1 SV=1	4.67	110330	522.71	18	30.07	4.129	67.0373	35.5831
Q9CQV8	1433B_MOUSE	14-3-3 protein beta/alpha OS=Mus musculus OX=10090 GN=Ywhab PE=1 SV=3	4.57	28200.5	29772.9	15	64.63	109.199	107.419	108.309
P62259	1433E_MOUSE	14-3-3 protein epsilon OS=Mus musculus OX=10090 GN=Ywhae PE=1 SV=1	4.44	29345	51104.4	20	70.98	243.13	214.105	228.618
P68510	1433F_MOUSE	14-3-3 protein eta OS=Mus musculus OX=10090 GN=Ywhah PE=1 SV=2	4.61	28382.9	16833.7	14	50	68.2033	61.0729	64.6381
P61982	1433G_MOUSE	14-3-3 protein gamma OS=Mus musculus OX=10090 GN=Ywhag PE=1 SV=2	4.61	28473.7	50645.3	15	71.26	248.853	247.4	248.126
P68254	1433T_MOUSE	14-3-3 protein theta OS=Mus musculus OX=10090 GN=Ywhaq PE=1 SV=1	4.49	28063.5	22762.4	15	55.92	76.5778	74.5352	75.5565
P63101	1433Z_MOUSE	14-3-3 protein zeta/delta OS=Mus musculus OX=10090 GN=Ywhaz PE=1 SV=1	4.53	27942.3	40987.4	17	66.12	225.581	210.002	217.792
Q9Z1B3	PLCB1_MOUSE	1-phosphatidylinositol 4_5-bisphosphate phosphodiesterase beta-1 OS=Mus musculus OX=10090 GN=Plcb1 PE=1 SV=2	5.76	139252	657.333	3	2.88	2.17398	3.07523	2.62461
Q8K2J0	PLCD3_MOUSE	1-phosphatidylinositol 4_5-bisphosphate phosphodiesterase delta-3 OS=Mus musculus OX=10090 GN=Plcd3 PE=1 SV=2	6.4	89633.2	592.012	9	19.62	4.82274	2.93134	3.87704
Q8K3R3	PLCD4_MOUSE	1-phosphatidylinositol 4_5-bisphosphate phosphodiesterase delta-4 OS=Mus musculus OX=10090 GN=Plcd4 PE=1 SV=2	4.83	93606.7	356.026	2	7.31	1.1461	1.47724	1.31167
Q4KWH5	PLCH1_MOUSE	1-phosphatidylinositol 4_5-bisphosphate phosphodiesterase eta-1 OS=Mus musculus OX=10090 GN=Plch1 PE=2 SV=1	6.96	189739	632.82	4	2.68	3.05003	1.95016	2.50009
Q3TXS7	PSMD1_MOUSE	26S proteasome non-ATPase regulatory subunit 1 OS=Mus musculus OX=10090 GN=Psmd1 PE=1 SV=1	5.09	106757	5713.24	30	45.33	31.2786	25.045	28.1618
Q8BG32	PSD11_MOUSE	26S proteasome non-ATPase regulatory subunit 11 OS=Mus musculus OX=10090 GN=Psmd11 PE=1 SV=3	6.07	47722	4888.74	21	59.72	24.3001	19.9876	22.1439
Q9D8W5	PSD12_MOUSE	26S proteasome non-ATPase regulatory subunit 12 OS=Mus musculus OX=10090 GN=Psmd12 PE=1 SV=4	6.73	53294.5	4761.75	18	47.81	17.0879	14.82	15.9539
Q9WVJ2	PSD13_MOUSE	26S proteasome non-ATPase regulatory subunit 13 OS=Mus musculus OX=10090 GN=Psmd13 PE=1 SV=1	5.36	43151.6	4872.53	22	72.87	24.9673	23.208	24.0876
O35593	PSDE_MOUSE	26S proteasome non-ATPase regulatory subunit 14 OS=Mus musculus OX=10090 GN=Psmd14 PE=1 SV=2	6.09	34748.2	8168.56	9	47.74	27.2857	23.1242	25.2049
Q8VDM4	PSMD2_MOUSE	26S proteasome non-ATPase regulatory subunit 2 OS=Mus musculus OX=10090 GN=Psmd2 PE=1 SV=1	4.88	101001	9006.32	40	63.77	57.4059	44.2981	50.852
P14685	PSMD3_MOUSE	26S proteasome non-ATPase regulatory subunit 3 OS=Mus musculus OX=10090 GN=Psmd3 PE=1 SV=3	8.76	60832.4	2760.51	20	43.58	16.4008	14.77	15.5854
O35226	PSMD4_MOUSE	26S proteasome non-ATPase regulatory subunit 4 OS=Mus musculus OX=10090 GN=Psmd4 PE=1 SV=1	4.48	40931.9	1837.52	9	35.64	14.5215	11.8526	13.1871
Q8BJY1	PSMD5_MOUSE	26S proteasome non-ATPase regulatory subunit 5 OS=Mus musculus OX=10090 GN=Psmd5 PE=1 SV=4	4.94	56371.4	16535.1	21	67.06	66.6126	56.6399	61.6262
Q99JI4	PSMD6_MOUSE	26S proteasome non-ATPase regulatory subunit 6 OS=Mus musculus OX=10090 GN=Psmd6 PE=1 SV=1	5.22	45821.6	1536.36	12	41.9	12.5571	11.6681	12.1126
P26516	PSMD7_MOUSE	26S proteasome non-ATPase regulatory subunit 7 OS=Mus musculus OX=10090 GN=Psmd7 PE=1 SV=2	6.33	36596.9	4106.87	12	66.04	16.191	15.7337	15.9623
Q9CX56	PSMD8_MOUSE	26S proteasome non-ATPase regulatory subunit 8 OS=Mus musculus OX=10090 GN=Psmd8 PE=1 SV=2	10.04	40215.4	1673.19	11	28.05	19.6398	16.9716	18.3057
P62334	PRS10_MOUSE	26S proteasome regulatory subunit 10B OS=Mus musculus OX=10090 GN=Psmc6 PE=1 SV=1	7.29	44458.2	5400.89	14	50.64	26.6268	22.8113	24.719
P62192	PRS4_MOUSE	26S proteasome regulatory subunit 4 OS=Mus musculus OX=10090 GN=Psmc1 PE=1 SV=1	5.82	49355.7	6407.7	20	49.55	53.9324	43.9342	48.9333
O88685	PRS6A_MOUSE	26S proteasome regulatory subunit 6A OS=Mus musculus OX=10090 GN=Psmc3 PE=1 SV=2	4.9	49834.2	7662.89	21	65.16	26.4953	24.3104	25.4029
P54775	PRS6B_MOUSE	26S proteasome regulatory subunit 6B OS=Mus musculus OX=10090 GN=Psmc4 PE=1 SV=2	4.91	47522.5	7168.17	23	71.29	28.8999	25.9435	27.4217
P46471	PRS7_MOUSE	26S proteasome regulatory subunit 7 OS=Mus musculus OX=10090 GN=Psmc2 PE=1 SV=5	5.6	49047.2	11279.8	22	62.12	48.6797	41.0742	44.877
P62196	PRS8_MOUSE	26S proteasome regulatory subunit 8 OS=Mus musculus OX=10090 GN=Psmc5 PE=1 SV=1	7.41	45797.2	6073.7	19	53.45	41.4913	33.7379	37.6146
Q3UHX2	HAP28_MOUSE	28 kDa heat- and acid-stable phosphoprotein OS=Mus musculus OX=10090 GN=Pdap1 PE=1 SV=1	7.66	20604.9	4301.21	5	36.46	14.2141	15.1589	14.6865
Q80ZK0	RT10_MOUSE	28S ribosomal protein S10_ mitochondrial OS=Mus musculus OX=10090 GN=Mrps10 PE=1 SV=1	9.31	18754.8	3741.06	6	48.13	15.7876	12.7104	14.249
Q9DCA2	RT11_MOUSE	28S ribosomal protein S11_ mitochondrial OS=Mus musculus OX=10090 GN=Mrps11 PE=1 SV=2	11.4	20322.3	2626.32	4	28.8	9.84895	8.07885	8.9639
Q9CPX7	RT16_MOUSE	28S ribosomal protein S16_ mitochondrial OS=Mus musculus OX=10090 GN=Mrps16 PE=1 SV=1	10.18	15419.8	2350.38	3	25.19	14.5153	11.154	12.8346
Q9CQE3	RT17_MOUSE	28S ribosomal protein S17_ mitochondrial OS=Mus musculus OX=10090 GN=Mrps17 PE=1 SV=1	10.5	13496	3309.94	4	51.67	16.5807	15.833	16.2068
Q99N84	RT18B_MOUSE	28S ribosomal protein S18b_ mitochondrial OS=Mus musculus OX=10090 GN=Mrps18b PE=1 SV=1	8.37	29101.9	2629.28	5	37.4	20.3105	18.0983	19.2044
Q8R2L5	RT18C_MOUSE	28S ribosomal protein S18c_ mitochondrial OS=Mus musculus OX=10090 GN=Mrps18c PE=1 SV=1	9.82	16731.3	1124.23	4	27.97	4.4778	3.55267	4.01524
Q924T2	RT02_MOUSE	28S ribosomal protein S2_ mitochondrial OS=Mus musculus OX=10090 GN=Mrps2 PE=1 SV=1	9.5	32655.3	5751.51	9	51.2	22.3633	19.5091	20.9362
P58059	RT21_MOUSE	28S ribosomal protein S21_ mitochondrial OS=Mus musculus OX=10090 GN=Mrps21 PE=1 SV=1	10.8	10732.5	6826.48	5	56.32	19.4683	18.1745	18.8214
Q9CXW2	RT22_MOUSE	28S ribosomal protein S22_ mitochondrial OS=Mus musculus OX=10090 GN=Mrps22 PE=1 SV=1	8.91	41306.2	4032.15	15	54.04	27.9469	25.2611	26.604
Q8VE22	RT23_MOUSE	28S ribosomal protein S23_ mitochondrial OS=Mus musculus OX=10090 GN=Mrps23 PE=1 SV=1	9.05	20405.1	4068.84	8	53.11	22.5536	20.2124	21.383
Q9CQV5	RT24_MOUSE	28S ribosomal protein S24_ mitochondrial OS=Mus musculus OX=10090 GN=Mrps24 PE=1 SV=1	10.2	19186.2	1004.7	3	28.74	8.1741	6.76739	7.47074
Q9D125	RT25_MOUSE	28S ribosomal protein S25_ mitochondrial OS=Mus musculus OX=10090 GN=Mrps25 PE=1 SV=1	9.69	20148.5	2138.41	7	54.39	11.6294	9.7025	10.666
Q80ZS3	RT26_MOUSE	28S ribosomal protein S26_ mitochondrial OS=Mus musculus OX=10090 GN=Mrps26 PE=1 SV=1	10.61	23443.8	4559.56	6	30	24.2996	21.5212	22.9104
Q8BK72	RT27_MOUSE	28S ribosomal protein S27_ mitochondrial OS=Mus musculus OX=10090 GN=Mrps27 PE=1 SV=2	5.22	48177.8	5198.28	13	41.2	21.8688	18.7575	20.3132
Q9CY16	RT28_MOUSE	28S ribosomal protein S28_ mitochondrial OS=Mus musculus OX=10090 GN=Mrps28 PE=1 SV=1	9.35	20691.4	7003.25	5	37.63	17.1271	17.678	17.4025
Q9ER88	RT29_MOUSE	28S ribosomal protein S29_ mitochondrial OS=Mus musculus OX=10090 GN=Dap3 PE=1 SV=1	9.27	45098.6	4169.78	14	42.71	30.8347	29.0143	29.9245
Q9D0G0	RT30_MOUSE	28S ribosomal protein S30_ mitochondrial OS=Mus musculus OX=10090 GN=Mrps30 PE=1 SV=1	9.76	50395.6	1318.88	11	40.27	7.35509	7.06359	7.20934
Q61733	RT31_MOUSE	28S ribosomal protein S31_ mitochondrial OS=Mus musculus OX=10090 GN=Mrps31 PE=1 SV=1	8.85	44109	7317.06	14	51.3	25.717	24.2832	25.0001
Q9JIK9	RT34_MOUSE	28S ribosomal protein S34_ mitochondrial OS=Mus musculus OX=10090 GN=Mrps34 PE=1 SV=1	10.99	25883.8	744.593	5	29.36	5.22069	4.50392	4.8623
Q8BJZ4	RT35_MOUSE	28S ribosomal protein S35_ mitochondrial OS=Mus musculus OX=10090 GN=Mrps35 PE=1 SV=2	8.74	36374.5	3683.49	14	55.31	17.4741	16.4129	16.9435
P58064	RT06_MOUSE	28S ribosomal protein S6_ mitochondrial OS=Mus musculus OX=10090 GN=Mrps6 PE=1 SV=3	9.95	14365.7	1983.04	5	39.2	17.4232	13.5243	15.4737
Q80X85	RT07_MOUSE	28S ribosomal protein S7_ mitochondrial OS=Mus musculus OX=10090 GN=Mrps7 PE=1 SV=1	10.51	28233.9	5596.66	6	29.75	21.6868	19.0882	20.3875
Q9D7N3	RT09_MOUSE	28S ribosomal protein S9_ mitochondrial OS=Mus musculus OX=10090 GN=Mrps9 PE=1 SV=3	9.06	45271.6	3166.96	12	39.23	34.6098	31.4194	33.0146
Q60597	ODO1_MOUSE	2-oxoglutarate dehydrogenase_ mitochondrial OS=Mus musculus OX=10090 GN=Ogdh PE=1 SV=3	6.4	117647	580.549	13	18.87	3.6592	3.35671	3.50796
P50136	ODBA_MOUSE	2-oxoisovalerate dehydrogenase subunit alpha_ mitochondrial OS=Mus musculus OX=10090 GN=Bckdha PE=1 SV=1	8.07	50655.9	1564.17	12	40.72	12.5935	10.2372	11.4153
Q6P3A8	ODBB_MOUSE	2-oxoisovalerate dehydrogenase subunit beta_ mitochondrial OS=Mus musculus OX=10090 GN=Bckdhb PE=1 SV=2	6.3	43678.8	3948.25	12	47.18	16.6518	15.2394	15.9456
Q99N96	RM01_MOUSE	39S ribosomal protein L1_ mitochondrial OS=Mus musculus OX=10090 GN=Mrpl1 PE=1 SV=2	9.07	37881.8	1055	8	32.74	9.63219	8.52322	9.07771
Q3TBW2	RM10_MOUSE	39S ribosomal protein L10_ mitochondrial OS=Mus musculus OX=10090 GN=Mrpl10 PE=1 SV=2	10.27	29623.8	4010.43	5	30.15	8.06821	7.24785	7.65803
Q9CQF0	RM11_MOUSE	39S ribosomal protein L11_ mitochondrial OS=Mus musculus OX=10090 GN=Mrpl11 PE=1 SV=1	10.45	20794.2	1368.65	8	46.35	9.10967	8.80106	8.95536
Q9DB15	RM12_MOUSE	39S ribosomal protein L12_ mitochondrial OS=Mus musculus OX=10090 GN=Mrpl12 PE=1 SV=2	9.96	21822.5	6010.48	7	57.71	32.9735	28.4981	30.7358
Q9D1P0	RM13_MOUSE	39S ribosomal protein L13_ mitochondrial OS=Mus musculus OX=10090 GN=Mrpl13 PE=1 SV=1	9.82	20733.9	446.577	4	20.79	2.71007	2.83273	2.7714
Q9D1I6	RM14_MOUSE	39S ribosomal protein L14_ mitochondrial OS=Mus musculus OX=10090 GN=Mrpl14 PE=1 SV=1	11.56	15988.5	1530.1	2	20	4.09771	3.5999	3.84881
Q9D8P4	RM17_MOUSE	39S ribosomal protein L17_ mitochondrial OS=Mus musculus OX=10090 GN=Mrpl17 PE=1 SV=1	10.3	20306.5	812.052	5	39.77	4.78052	4.61284	4.69668
Q9D338	RM19_MOUSE	39S ribosomal protein L19_ mitochondrial OS=Mus musculus OX=10090 GN=Mrpl19 PE=1 SV=1	9.97	33920.1	826.702	5	18.15	7.94641	5.85161	6.89901
Q8BU88	RM22_MOUSE	39S ribosomal protein L22_ mitochondrial OS=Mus musculus OX=10090 GN=Mrpl22 PE=1 SV=1	10.39	24033	649.282	4	16.99	6.40291	4.51536	5.45914
O35972	RM23_MOUSE	39S ribosomal protein L23_ mitochondrial OS=Mus musculus OX=10090 GN=Mrpl23 PE=1 SV=1	10.12	17178.7	4123.16	4	48.63	4.62425	4.39298	4.50862
Q9CQ06	RM24_MOUSE	39S ribosomal protein L24_ mitochondrial OS=Mus musculus OX=10090 GN=Mrpl24 PE=1 SV=1	9.99	25001.6	970.675	5	36.57	6.79284	5.86544	6.32914
Q99N92	RM27_MOUSE	39S ribosomal protein L27_ mitochondrial OS=Mus musculus OX=10090 GN=Mrpl27 PE=1 SV=1	10.77	16001.6	412.526	3	29.73	5.5396	5.1084	5.324
Q9D1B9	RM28_MOUSE	39S ribosomal protein L28_ mitochondrial OS=Mus musculus OX=10090 GN=Mrpl28 PE=1 SV=3	9.74	30226.9	3840.27	5	24.51	14.327	10.0932	12.2101
Q99N95	RM03_MOUSE	39S ribosomal protein L3_ mitochondrial OS=Mus musculus OX=10090 GN=Mrpl3 PE=1 SV=1	10.12	39338.1	958.752	8	36.49	5.74308	4.33337	5.03822
Q9D7N6	RM30_MOUSE	39S ribosomal protein L30_ mitochondrial OS=Mus musculus OX=10090 GN=Mrpl30 PE=1 SV=1	10.88	18456.6	1285.47	3	23.75	6.99769	6.16152	6.57961
Q9DCI9	RM32_MOUSE	39S ribosomal protein L32_ mitochondrial OS=Mus musculus OX=10090 GN=Mrpl32 PE=1 SV=1	10.3	22132.4	857.846	2	16.58	4.5738	3.89648	4.23514
Q921S7	RM37_MOUSE	39S ribosomal protein L37_ mitochondrial OS=Mus musculus OX=10090 GN=Mrpl37 PE=1 SV=1	9.05	48740	1517.51	11	34.52	14.3874	12.3848	13.3861
Q8K2M0	RM38_MOUSE	39S ribosomal protein L38_ mitochondrial OS=Mus musculus OX=10090 GN=Mrpl38 PE=1 SV=2	8.1	45315.1	1107.53	9	39.74	9.9255	7.00296	8.46423
Q9JKF7	RM39_MOUSE	39S ribosomal protein L39_ mitochondrial OS=Mus musculus OX=10090 GN=Mrpl39 PE=1 SV=4	7.92	38948.5	1231.15	9	31.55	9.66431	7.64505	8.65468
Q9DCU6	RM04_MOUSE	39S ribosomal protein L4_ mitochondrial OS=Mus musculus OX=10090 GN=Mrpl4 PE=1 SV=1	10.22	33130.2	778.288	5	28.91	7.24989	5.98468	6.61729
Q9CQN7	RM41_MOUSE	39S ribosomal protein L41_ mitochondrial OS=Mus musculus OX=10090 GN=Mrpl41 PE=1 SV=1	10.43	15261.6	1747.22	4	36.3	7.88993	7.60946	7.74969
Q99N89	RM43_MOUSE	39S ribosomal protein L43_ mitochondrial OS=Mus musculus OX=10090 GN=Mrpl43 PE=1 SV=1	9.98	20373.9	646.567	4	20.22	7.47011	7.26068	7.3654
Q9CY73	RM44_MOUSE	39S ribosomal protein L44_ mitochondrial OS=Mus musculus OX=10090 GN=Mrpl44 PE=1 SV=3	8.67	37812.5	985.42	8	29.73	5.13141	3.99817	4.56479
Q9D0Q7	RM45_MOUSE	39S ribosomal protein L45_ mitochondrial OS=Mus musculus OX=10090 GN=Mrpl45 PE=1 SV=1	9.65	35639	733.231	5	23.2	5.33392	5.03897	5.18644
Q9EQI8	RM46_MOUSE	39S ribosomal protein L46_ mitochondrial OS=Mus musculus OX=10090 GN=Mrpl46 PE=1 SV=1	7.26	32302.8	1863.32	8	37.81	15.8255	12.0036	13.9146
Q9CQ40	RM49_MOUSE	39S ribosomal protein L49_ mitochondrial OS=Mus musculus OX=10090 GN=Mrpl49 PE=1 SV=1	9.97	19190.1	1938.54	3	22.29	6.14089	5.6115	5.8762
Q8VDT9	RM50_MOUSE	39S ribosomal protein L50_ mitochondrial OS=Mus musculus OX=10090 GN=Mrpl50 PE=1 SV=2	9.86	18327.1	867.807	3	23.9	3.88593	3.26427	3.5751
Q9D1H8	RM53_MOUSE	39S ribosomal protein L53_ mitochondrial OS=Mus musculus OX=10090 GN=Mrpl53 PE=1 SV=1	10.07	12908.7	2661.6	5	59.32	7.78114	7.15213	7.46664
Q99N94	RM09_MOUSE	39S ribosomal protein L9_ mitochondrial OS=Mus musculus OX=10090 GN=Mrpl9 PE=1 SV=2	10.75	30358.1	752.27	6	25.66	6.71283	6.05763	6.38523
P63325	RS10_MOUSE	40S ribosomal protein S10 OS=Mus musculus OX=10090 GN=Rps10 PE=1 SV=1	10.72	18915.8	7836.88	8	50.91	51.412	42.0549	46.7334
P62281	RS11_MOUSE	40S ribosomal protein S11 OS=Mus musculus OX=10090 GN=Rps11 PE=1 SV=3	10.95	18601.8	3630.88	8	51.27	19.9439	15.6594	17.8016
P63323	RS12_MOUSE	40S ribosomal protein S12 OS=Mus musculus OX=10090 GN=Rps12 PE=1 SV=2	7.04	14867.1	11512.7	5	41.67	46.9076	61.4853	54.1964
P62301	RS13_MOUSE	40S ribosomal protein S13 OS=Mus musculus OX=10090 GN=Rps13 PE=1 SV=2	11.18	17222.3	3072.89	5	36.42	22.4332	21.6598	22.0465
P62264	RS14_MOUSE	40S ribosomal protein S14 OS=Mus musculus OX=10090 GN=Rps14 PE=1 SV=3	10.78	16443.8	23478.6	7	63.58	93.2481	72.3866	82.8173
P62843	RS15_MOUSE	40S ribosomal protein S15 OS=Mus musculus OX=10090 GN=Rps15 PE=1 SV=2	11.02	17040.2	5423.4	4	55.17	11.5951	9.75633	10.6757
P62245	RS15A_MOUSE	40S ribosomal protein S15a OS=Mus musculus OX=10090 GN=Rps15a PE=1 SV=2	10.88	14953.6	10368.5	6	48.46	62.1324	58.6469	60.3897
P14131	RS16_MOUSE	40S ribosomal protein S16 OS=Mus musculus OX=10090 GN=Rps16 PE=1 SV=4	10.79	16559.4	7730.98	9	54.11	65.9595	56.5168	61.2381
P63276	RS17_MOUSE	40S ribosomal protein S17 OS=Mus musculus OX=10090 GN=Rps17 PE=1 SV=2	10.45	15581.1	24389.9	7	56.3	41.1062	33.4563	37.2813
P62270	RS18_MOUSE	40S ribosomal protein S18 OS=Mus musculus OX=10090 GN=Rps18 PE=1 SV=3	11.59	17718.7	2674.47	6	34.87	20.5799	20.1854	20.3827
Q9CZX8	RS19_MOUSE	40S ribosomal protein S19 OS=Mus musculus OX=10090 GN=Rps19 PE=1 SV=3	11.08	16085.5	15840.2	6	37.24	78.6259	74.8837	76.7548
P25444	RS2_MOUSE	40S ribosomal protein S2 OS=Mus musculus OX=10090 GN=Rps2 PE=1 SV=3	10.89	31516.5	4394.35	12	44.03	24.595	22.6216	23.6083
P60867	RS20_MOUSE	40S ribosomal protein S20 OS=Mus musculus OX=10090 GN=Rps20 PE=1 SV=1	10.71	13486.8	8286.42	2	15.97	63.1638	60.6967	61.9302
Q9CQR2	RS21_MOUSE	40S ribosomal protein S21 OS=Mus musculus OX=10090 GN=Rps21 PE=1 SV=1	8.84	9255.44	5898.82	5	65.06	11.2533	20.7317	15.9925
P62267	RS23_MOUSE	40S ribosomal protein S23 OS=Mus musculus OX=10090 GN=Rps23 PE=1 SV=3	11.22	15978.7	1906.31	2	23.08	5.03983	3.32274	4.18129
P62849	RS24_MOUSE	40S ribosomal protein S24 OS=Mus musculus OX=10090 GN=Rps24 PE=1 SV=1	11.47	15423.2	3218.62	4	33.83	11.8784	11.3284	11.6034
P62852	RS25_MOUSE	40S ribosomal protein S25 OS=Mus musculus OX=10090 GN=Rps25 PE=1 SV=1	10.84	13799.2	2493.5	3	24	17.4155	14.9903	16.2029
P62855	RS26_MOUSE	40S ribosomal protein S26 OS=Mus musculus OX=10090 GN=Rps26 PE=1 SV=3	11.6	13300.6	590.393	2	23.48	5.50334	4.20155	4.85245
Q6ZWU9	RS27_MOUSE	40S ribosomal protein S27 OS=Mus musculus OX=10090 GN=Rps27 PE=1 SV=3	9.99	9803.3	7092.17	4	39.29	58.7272	60.3288	59.528
P62858	RS28_MOUSE	40S ribosomal protein S28 OS=Mus musculus OX=10090 GN=Rps28 PE=1 SV=1	11.31	7898.07	10740.3	4	52.17	24.452	37.4598	30.9559
P62274	RS29_MOUSE	40S ribosomal protein S29 OS=Mus musculus OX=10090 GN=Rps29 PE=1 SV=2	10.62	6904.89	4725.26	3	50	29.8197	23.0393	26.4295
P62908	RS3_MOUSE	40S ribosomal protein S3 OS=Mus musculus OX=10090 GN=Rps3 PE=1 SV=1	10.24	26845.4	17962.8	18	79.84	118.206	114.989	116.597
P97351	RS3A_MOUSE	40S ribosomal protein S3a OS=Mus musculus OX=10090 GN=Rps3a PE=1 SV=3	10.43	30113	3933.01	16	57.58	23.5544	20.9578	22.2561
P62702	RS4X_MOUSE	40S ribosomal protein S4_ X isoform OS=Mus musculus OX=10090 GN=Rps4x PE=1 SV=2	10.84	29825.9	6598.38	14	50.95	35.2474	33.6783	34.4629
P97461	RS5_MOUSE	40S ribosomal protein S5 OS=Mus musculus OX=10090 GN=Rps5 PE=1 SV=3	10.29	23060.5	3569.99	7	37.75	32.5021	43.0137	37.7579
P62754	RS6_MOUSE	40S ribosomal protein S6 OS=Mus musculus OX=10090 GN=Rps6 PE=1 SV=1	11.5	28851.8	1658.49	6	29.72	22.1313	19.1883	20.6598
P62082	RS7_MOUSE	40S ribosomal protein S7 OS=Mus musculus OX=10090 GN=Rps7 PE=2 SV=1	10.85	22126.9	4257.28	8	53.61	18.4318	16.3192	17.3755
P62242	RS8_MOUSE	40S ribosomal protein S8 OS=Mus musculus OX=10090 GN=Rps8 PE=1 SV=2	10.96	24490.3	3640.99	6	34.13	15.7818	13.3347	14.5582
Q6ZWN5	RS9_MOUSE	40S ribosomal protein S9 OS=Mus musculus OX=10090 GN=Rps9 PE=1 SV=3	11.3	22648.5	1198.7	4	18.04	9.05707	7.28923	8.17315
P14206	RSSA_MOUSE	40S ribosomal protein SA OS=Mus musculus OX=10090 GN=Rpsa PE=1 SV=4	4.6	32952.2	18433.1	14	58.64	171.749	150.948	161.349
P63038	CH60_MOUSE	60 kDa heat shock protein_ mitochondrial OS=Mus musculus OX=10090 GN=Hspd1 PE=1 SV=1	5.82	61126.7	6943.73	19	45.72	25.2425	23.1224	24.1825
O08848	RO60_MOUSE	60 kDa SS-A/Ro ribonucleoprotein OS=Mus musculus OX=10090 GN=RO60 PE=1 SV=1	7.82	60865.3	21061.5	26	65.99	156.492	150.781	153.636
P14869	RLA0_MOUSE	60S acidic ribosomal protein P0 OS=Mus musculus OX=10090 GN=Rplp0 PE=1 SV=3	5.87	34387.6	16234.4	15	59.94	94.5232	89.8344	92.1788
P47955	RLA1_MOUSE	60S acidic ribosomal protein P1 OS=Mus musculus OX=10090 GN=Rplp1 PE=1 SV=1	4.02	11589	25454.5	4	71.93	10.3431	45.197	27.7701
P99027	RLA2_MOUSE	60S acidic ribosomal protein P2 OS=Mus musculus OX=10090 GN=Rplp2 PE=1 SV=3	4.18	11650.9	13353.1	7	89.57	5.24401	42.1574	23.7007
P53026	RL10A_MOUSE	60S ribosomal protein L10a OS=Mus musculus OX=10090 GN=Rpl10a PE=1 SV=3	10.66	25087.5	1002.51	5	25.35	13.8114	11.4293	12.6204
Q9CXW4	RL11_MOUSE	60S ribosomal protein L11 OS=Mus musculus OX=10090 GN=Rpl11 PE=1 SV=4	10.13	20480.5	11618.6	5	25.84	69.3462	64.8937	67.1199
P35979	RL12_MOUSE	60S ribosomal protein L12 OS=Mus musculus OX=10090 GN=Rpl12 PE=1 SV=2	10.11	17975.7	19627.5	8	63.03	104.19	84.7702	94.48
P47963	RL13_MOUSE	60S ribosomal protein L13 OS=Mus musculus OX=10090 GN=Rpl13 PE=1 SV=3	12.06	24362.5	1197	5	24.17	11.474	10.5673	11.0207
Q9CR57	RL14_MOUSE	60S ribosomal protein L14 OS=Mus musculus OX=10090 GN=Rpl14 PE=1 SV=3	11.7	23678.2	2458.25	5	24.42	14.6046	14.2698	14.4372
Q9CZM2	RL15_MOUSE	60S ribosomal protein L15 OS=Mus musculus OX=10090 GN=Rpl15 PE=1 SV=4	12.11	24260.2	2097.1	6	30.39	9.30871	9.50427	9.40649
Q9CPR4	RL17_MOUSE	60S ribosomal protein L17 OS=Mus musculus OX=10090 GN=Rpl17 PE=1 SV=3	10.88	21651.3	1019.99	3	21.2	5.77962	6.43496	6.10729
P35980	RL18_MOUSE	60S ribosomal protein L18 OS=Mus musculus OX=10090 GN=Rpl18 PE=1 SV=3	12.28	21701.6	2337.09	5	29.79	17.0727	13.8257	15.4492
P62717	RL18A_MOUSE	60S ribosomal protein L18a OS=Mus musculus OX=10090 GN=Rpl18a PE=1 SV=1	11.32	21017.5	1383.46	6	31.25	9.13444	8.04099	8.58772
P67984	RL22_MOUSE	60S ribosomal protein L22 OS=Mus musculus OX=10090 GN=Rpl22 PE=1 SV=2	9.76	14816	12140.4	4	50.78	67.864	57.3117	62.5878
Q9D7S7	RL22L_MOUSE	60S ribosomal protein L22-like 1 OS=Mus musculus OX=10090 GN=Rpl22l1 PE=1 SV=1	10.04	14467.4	677.758	2	19.67	3.8716	2.9775	3.42455
P62830	RL23_MOUSE	60S ribosomal protein L23 OS=Mus musculus OX=10090 GN=Rpl23 PE=1 SV=1	11.19	14979.5	2605.09	5	43.57	14.3374	12.6884	13.5129
P62751	RL23A_MOUSE	60S ribosomal protein L23a OS=Mus musculus OX=10090 GN=Rpl23a PE=1 SV=1	11.15	17695.1	1280.52	2	17.31	12.6411	13.3646	13.0029
Q8BP67	RL24_MOUSE	60S ribosomal protein L24 OS=Mus musculus OX=10090 GN=Rpl24 PE=1 SV=2	11.85	17893	656.725	2	13.38	3.96358	3.38747	3.67552
P14115	RL27A_MOUSE	60S ribosomal protein L27a OS=Mus musculus OX=10090 GN=Rpl27a PE=1 SV=5	11.71	16719.5	364.284	2	14.86	6.30914	6.25894	6.28404
P41105	RL28_MOUSE	60S ribosomal protein L28 OS=Mus musculus OX=10090 GN=Rpl28 PE=1 SV=2	12.5	15790.5	1380.95	3	21.9	7.33086	6.60451	6.96768
P47915	RL29_MOUSE	60S ribosomal protein L29 OS=Mus musculus OX=10090 GN=Rpl29 PE=1 SV=2	12.37	17644	430.168	2	11.88	4.88918	4.16646	4.52782
P27659	RL3_MOUSE	60S ribosomal protein L3 OS=Mus musculus OX=10090 GN=Rpl3 PE=1 SV=3	10.9	46395.1	1564.36	11	36.23	13.1033	12.0994	12.6013
P62889	RL30_MOUSE	60S ribosomal protein L30 OS=Mus musculus OX=10090 GN=Rpl30 PE=1 SV=2	10.12	12955.2	10931.1	8	75.65	48.0191	44.1014	46.0602
P62900	RL31_MOUSE	60S ribosomal protein L31 OS=Mus musculus OX=10090 GN=Rpl31 PE=1 SV=1	11.21	14462.9	801.691	2	19.2	2.52992	2.28604	2.40798
P62911	RL32_MOUSE	60S ribosomal protein L32 OS=Mus musculus OX=10090 GN=Rpl32 PE=1 SV=2	11.88	15973.9	974.955	2	17.04	8.05133	7.05698	7.55416
Q6ZWV7	RL35_MOUSE	60S ribosomal protein L35 OS=Mus musculus OX=10090 GN=Rpl35 PE=1 SV=1	11.69	14552.6	999.289	2	15.45	14.6094	7.35772	10.9836
Q9D8E6	RL4_MOUSE	60S ribosomal protein L4 OS=Mus musculus OX=10090 GN=Rpl4 PE=1 SV=3	11.64	47438.9	1331.95	11	34.13	11.5911	9.68854	10.6398
P47962	RL5_MOUSE	60S ribosomal protein L5 OS=Mus musculus OX=10090 GN=Rpl5 PE=1 SV=3	10.25	34628.8	1739.19	8	40.4	10.8327	8.48436	9.65852
P47911	RL6_MOUSE	60S ribosomal protein L6 OS=Mus musculus OX=10090 GN=Rpl6 PE=1 SV=3	11.37	33566.7	1258.83	9	31.42	11.2791	9.09764	10.1884
P14148	RL7_MOUSE	60S ribosomal protein L7 OS=Mus musculus OX=10090 GN=Rpl7 PE=1 SV=2	11.53	31476.7	2618	10	41.85	21.3517	18.9923	20.172
P12970	RL7A_MOUSE	60S ribosomal protein L7a OS=Mus musculus OX=10090 GN=Rpl7a PE=1 SV=2	11.26	30147.7	1780.84	8	33.46	16.007	13.7375	14.8723
P62918	RL8_MOUSE	60S ribosomal protein L8 OS=Mus musculus OX=10090 GN=Rpl8 PE=1 SV=2	11.63	28252.8	839.724	4	24.9	9.91553	8.03584	8.97569
P51410	RL9_MOUSE	60S ribosomal protein L9 OS=Mus musculus OX=10090 GN=Rpl9 PE=2 SV=2	10.61	21995.5	9178.95	8	58.33	26.8342	24.8366	25.8354
Q8K3A9	MEPCE_MOUSE	7SK snRNA methylphosphate capping enzyme OS=Mus musculus OX=10090 GN=Mepce PE=1 SV=2	9.58	72677.8	2204.53	24	64.26	16.8792	14.95	15.9146
P62484	ABI2_MOUSE	Abl interactor 2 OS=Mus musculus OX=10090 GN=Abi2 PE=1 SV=1	5.65	49444.3	326.313	2	4.71	7.40042	9.9111	8.65576
P63260	ACTG_MOUSE	Actin_ cytoplasmic 2 OS=Mus musculus OX=10090 GN=Actg1 PE=1 SV=1	5.17	42135.1	40203.6	19	64	481.789	530.878	506.333
Q9Z2N8	ACL6A_MOUSE	Actin-like protein 6A OS=Mus musculus OX=10090 GN=Actl6a PE=1 SV=2	5.27	47961.3	2765.39	12	42.42	33.2189	29.0991	31.159
Q99MR0	ACL6B_MOUSE	Actin-like protein 6B OS=Mus musculus OX=10090 GN=Actl6b PE=1 SV=1	5.38	47347.8	342.458	2	9.39	6.95423	3.76253	5.35838
Q9QZB7	ARP10_MOUSE	Actin-related protein 10 OS=Mus musculus OX=10090 GN=Actr10 PE=1 SV=2	7.48	46778.3	29559.7	22	71.7	108.648	117.113	112.881
P11031	TCP4_MOUSE	Activated RNA polymerase II transcriptional coactivator p15 OS=Mus musculus OX=10090 GN=Sub1 PE=1 SV=3	10.31	14427.5	578.121	2	18.9	5.84883	5.09922	5.47402
Q8R146	APEH_MOUSE	Acylamino-acid-releasing enzyme OS=Mus musculus OX=10090 GN=Apeh PE=1 SV=3	5.25	82493.4	9177.27	27	59.7	71.3002	60.4835	65.8918
P54822	PUR8_MOUSE	Adenylosuccinate lyase OS=Mus musculus OX=10090 GN=Adsl PE=1 SV=2	6.95	55607.7	344.416	2	4.55	13.1818	13.2578	13.2198
P48962	ADT1_MOUSE	ADP/ATP translocase 1 OS=Mus musculus OX=10090 GN=Slc25a4 PE=1 SV=4	10.19	33132.4	18980	18	62.42	91.4115	80.1219	85.7667
P51881	ADT2_MOUSE	ADP/ATP translocase 2 OS=Mus musculus OX=10090 GN=Slc25a5 PE=1 SV=3	10.21	33159.5	20306.1	19	59.06	81.0756	70.5401	75.8079
Q3V132	ADT4_MOUSE	ADP/ATP translocase 4 OS=Mus musculus OX=10090 GN=Slc25a31 PE=1 SV=1	10.06	35543.1	2243.15	4	11.56	0.645382	0.62053	0.632956
Q8BSL7	ARF2_MOUSE	ADP-ribosylation factor 2 OS=Mus musculus OX=10090 GN=Arf2 PE=1 SV=2	6.2	20802.9	3450.01	8	60.22	46.9253	60.9579	53.9416
P61750	ARF4_MOUSE	ADP-ribosylation factor 4 OS=Mus musculus OX=10090 GN=Arf4 PE=1 SV=2	7.05	20510.7	2825.21	4	31.11	2.17076	1.77015	1.97045
P84084	ARF5_MOUSE	ADP-ribosylation factor 5 OS=Mus musculus OX=10090 GN=Arf5 PE=1 SV=2	6.39	20643.8	4169.13	5	32.22	5.4798	5.36761	5.4237
P62331	ARF6_MOUSE	ADP-ribosylation factor 6 OS=Mus musculus OX=10090 GN=Arf6 PE=1 SV=2	9.35	20196.3	956.299	2	9.71	0.498689	0.612956	0.555823
Q9ESC8	AFF4_MOUSE	AF4/FMR2 family member 4 OS=Mus musculus OX=10090 GN=Aff4 PE=1 SV=1	9.95	127039	593.608	10	13.19	16.3319	18.19	17.2609
Q9DBR0	AKAP8_MOUSE	A-kinase anchor protein 8 OS=Mus musculus OX=10090 GN=Akap8 PE=1 SV=1	4.85	76864.3	947.167	8	21.4	8.86937	7.97245	8.42091
Q9R0L7	AKP8L_MOUSE	A-kinase anchor protein 8-like OS=Mus musculus OX=10090 GN=Akap8l PE=1 SV=1	4.75	72024.2	1501.54	11	26.01	17.7091	15.0232	16.3662
Q70FJ1	AKAP9_MOUSE	A-kinase anchor protein 9 OS=Mus musculus OX=10090 GN=Akap9 PE=1 SV=2	4.81	439071	251.167	5	1.79	4.26644	1.61987	2.94316
Q6NSW3	SPKAP_MOUSE	A-kinase anchor protein SPHKAP OS=Mus musculus OX=10090 GN=Sphkap PE=1 SV=2	4.79	187718	338.834	11	12.09	4.89278	4.23124	4.56201
Q9DBE8	ALG2_MOUSE	Alpha-1_3/1_6-mannosyltransferase ALG2 OS=Mus musculus OX=10090 GN=Alg2 PE=1 SV=2	7.9	48032.3	515.045	7	25.3	48.0127	38.6193	43.316
Q7TPR4	ACTN1_MOUSE	Alpha-actinin-1 OS=Mus musculus OX=10090 GN=Actn1 PE=1 SV=1	5.07	103696	13928.7	51	71.97	63.8682	56.4522	60.1602
Q9JI91	ACTN2_MOUSE	Alpha-actinin-2 OS=Mus musculus OX=10090 GN=Actn2 PE=1 SV=2	5.16	104404	4593.33	14	18.9	1.56229	1.28416	1.42322
O88990	ACTN3_MOUSE	Alpha-actinin-3 OS=Mus musculus OX=10090 GN=Actn3 PE=2 SV=1	5.16	103670	4213.27	13	17.33	1.21312	1.30194	1.25753
P57780	ACTN4_MOUSE	Alpha-actinin-4 OS=Mus musculus OX=10090 GN=Actn4 PE=1 SV=1	5.1	105434	16087.3	53	68.75	109.419	105.201	107.31
Q9QYC0	ADDA_MOUSE	Alpha-adducin OS=Mus musculus OX=10090 GN=Add1 PE=1 SV=2	5.54	81045.8	516.344	11	28.57	8.43876	6.26654	7.35265
P61164	ACTZ_MOUSE	Alpha-centractin OS=Mus musculus OX=10090 GN=Actr1a PE=1 SV=1	6.22	42727.9	33866.8	21	61.7	378.197	354.751	366.474
P17182	ENOA_MOUSE	Alpha-enolase OS=Mus musculus OX=10090 GN=Eno1 PE=1 SV=3	6.41	47483.1	1081.77	8	29.72	4.81987	4.12454	4.47221
P46660	AINX_MOUSE	Alpha-internexin OS=Mus musculus OX=10090 GN=Ina PE=1 SV=3	5.2	55553.7	8826.34	27	60.48	46.6644	43.7511	45.2077
Q8BGW1	FTO_MOUSE	Alpha-ketoglutarate-dependent dioxygenase FTO OS=Mus musculus OX=10090 GN=Fto PE=1 SV=1	4.83	58862.3	660.63	7	20.92	2.30686	1.97594	2.1414
Q9DB05	SNAA_MOUSE	Alpha-soluble NSF attachment protein OS=Mus musculus OX=10090 GN=Napa PE=1 SV=1	5.16	33645.9	1251.17	11	43.73	12.3401	10.9069	11.6235
P31230	AIMP1_MOUSE	Aminoacyl tRNA synthase complex-interacting multifunctional protein 1 OS=Mus musculus OX=10090 GN=Aimp1 PE=1 SV=2	8.5	34339.5	1444.29	8	44.19	10.8219	9.47799	10.1499
Q8R010	AIMP2_MOUSE	Aminoacyl tRNA synthase complex-interacting multifunctional protein 2 OS=Mus musculus OX=10090 GN=Aimp2 PE=1 SV=2	7.78	35662.8	373.33	3	19.06	3.68516	1.90199	2.79357
Q7TQF7	AMPH_MOUSE	Amphiphysin OS=Mus musculus OX=10090 GN=Amph PE=1 SV=1	4.36	75127.3	2278.84	17	35.57	11.1084	19.535	15.3217
P53995	APC1_MOUSE	Anaphase-promoting complex subunit 1 OS=Mus musculus OX=10090 GN=Anapc1 PE=1 SV=2	5.92	218389	1243.18	50	39.51	16.4668	14.7875	15.6272
Q8BZQ7	ANC2_MOUSE	Anaphase-promoting complex subunit 2 OS=Mus musculus OX=10090 GN=Anapc2 PE=1 SV=2	5.03	96162.6	1326.01	19	28.55	12.1497	9.58842	10.8691
Q91W96	APC4_MOUSE	Anaphase-promoting complex subunit 4 OS=Mus musculus OX=10090 GN=Anapc4 PE=1 SV=1	5.09	92506.4	600.801	5	11.9	2.29136	2.43578	2.36357
Q8BTZ4	APC5_MOUSE	Anaphase-promoting complex subunit 5 OS=Mus musculus OX=10090 GN=Anapc5 PE=1 SV=1	6.28	83782.1	2482.86	28	51.62	16.2953	15.0992	15.6973
Q9WVM3	APC7_MOUSE	Anaphase-promoting complex subunit 7 OS=Mus musculus OX=10090 GN=Anapc7 PE=1 SV=3	5.38	63648.5	482.343	5	14.34	1.85306	2.01103	1.93205
Q8C8R3	ANK2_MOUSE	Ankyrin-2 OS=Mus musculus OX=10090 GN=Ank2 PE=1 SV=2	4.89	428714	405.253	35	14.37	13.879	11.6971	12.788
P14824	ANXA6_MOUSE	Annexin A6 OS=Mus musculus OX=10090 GN=Anxa6 PE=1 SV=3	5.18	76341.7	745.76	2	3.12	6.03777	3.97572	5.00674
O35643	AP1B1_MOUSE	AP-1 complex subunit beta-1 OS=Mus musculus OX=10090 GN=Ap1b1 PE=1 SV=2	4.86	104790	3952.99	27	42.21	16.1268	14.9097	15.5182
P17426	AP2A1_MOUSE	AP-2 complex subunit alpha-1 OS=Mus musculus OX=10090 GN=Ap2a1 PE=1 SV=1	6.66	108748	4061.76	36	48.72	24.3224	20.5849	22.4537
P17427	AP2A2_MOUSE	AP-2 complex subunit alpha-2 OS=Mus musculus OX=10090 GN=Ap2a2 PE=1 SV=2	6.53	104929	3329.14	32	46.7	19.4265	16.1686	17.7976
Q9DBG3	AP2B1_MOUSE	AP-2 complex subunit beta OS=Mus musculus OX=10090 GN=Ap2b1 PE=1 SV=1	5.06	105495	5135.98	40	59.34	27.6373	23.2907	25.464
P84091	AP2M1_MOUSE	AP-2 complex subunit mu OS=Mus musculus OX=10090 GN=Ap2m1 PE=1 SV=1	10.07	49996.9	3045.46	18	44.37	32.0154	25.5191	28.7672
P62743	AP2S1_MOUSE	AP-2 complex subunit sigma OS=Mus musculus OX=10090 GN=Ap2s1 PE=1 SV=1	5.78	17188.8	1681.26	4	28.87	6.5297	7.85774	7.19372
O54774	AP3D1_MOUSE	AP-3 complex subunit delta-1 OS=Mus musculus OX=10090 GN=Ap3d1 PE=1 SV=1	7.04	136279	1547.2	18	23.19	18.2603	15.8917	17.076
Q9JKC8	AP3M1_MOUSE	AP-3 complex subunit mu-1 OS=Mus musculus OX=10090 GN=Ap3m1 PE=1 SV=1	6.54	47278.4	4663.35	15	57.66	11.4938	11.2827	11.3883
Q8R2R9	AP3M2_MOUSE	AP-3 complex subunit mu-2 OS=Mus musculus OX=10090 GN=Ap3m2 PE=1 SV=1	7.38	47144.5	11599.9	16	60.77	49.643	51.3967	50.5198
Q9DCR2	AP3S1_MOUSE	AP-3 complex subunit sigma-1 OS=Mus musculus OX=10090 GN=Ap3s1 PE=1 SV=2	5.08	21960.3	4148.08	8	46.63	19.5166	16.8335	18.175
Q8BSZ2	AP3S2_MOUSE	AP-3 complex subunit sigma-2 OS=Mus musculus OX=10090 GN=Ap3s2 PE=1 SV=1	4.95	22245.6	2072.25	7	44.04	16.0476	14.8566	15.4521
E9Q414	APOB_MOUSE	Apolipoprotein B-100 OS=Mus musculus OX=10090 GN=Apob PE=1 SV=1	6.38	510802	628.38	6	2.13	9.02233	8.41971	8.72102
Q9Z0X1	AIFM1_MOUSE	Apoptosis-inducing factor 1_ mitochondrial OS=Mus musculus OX=10090 GN=Aifm1 PE=1 SV=1	9.67	66993.7	5844.53	14	30.88	40.3801	38.025	39.2026
Q68FF6	GIT1_MOUSE	ARF GTPase-activating protein GIT1 OS=Mus musculus OX=10090 GN=Git1 PE=1 SV=1	6.51	86098.6	1825.08	22	51.69	14.4129	29.0793	21.7461
Q9QWY8	ASAP1_MOUSE	Arf-GAP with SH3 domain_ ANK repeat and PH domain-containing protein 1 OS=Mus musculus OX=10090 GN=Asap1 PE=1 SV=2	7.44	128391	556.225	17	24.41	11.7489	10.7442	11.2465
A2RTL5	RSRC2_MOUSE	Arginine/serine-rich coiled-coil protein 2 OS=Mus musculus OX=10090 GN=Rsrc2 PE=2 SV=1	11.98	43933.6	363.005	2	10.11	2.42092	2.26359	2.34226
A2APY7	NDUF5_MOUSE	Arginine-hydroxylase NDUFAF5_ mitochondrial OS=Mus musculus OX=10090 GN=Ndufaf5 PE=1 SV=1	5.7	38632.9	2935.58	8	36.73	18.9156	16.9189	17.9172
Q9D0I9	SYRC_MOUSE	Arginine--tRNA ligase_ cytoplasmic OS=Mus musculus OX=10090 GN=Rars PE=1 SV=2	7.39	76472.1	386.006	12	23.03	5.0031	5.2714	5.13725
Q9Z2A5	ATE1_MOUSE	Arginyl-tRNA--protein transferase 1 OS=Mus musculus OX=10090 GN=Ate1 PE=1 SV=2	8.13	60115.9	3047.11	14	43.41	24.3222	22.3034	23.3128
P98203	ARVC_MOUSE	Armadillo repeat protein deleted in velo-cardio-facial syndrome homolog OS=Mus musculus OX=10090 GN=Arvcf PE=1 SV=2	6.21	105636	2817.47	23	39.5	21.0764	17.617	19.3467
Q9DBR3	ARMC8_MOUSE	Armadillo repeat-containing protein 8 OS=Mus musculus OX=10090 GN=Armc8 PE=1 SV=2	6.3	76504.7	2446.82	22	47.4	12.8454	13.6094	13.2274
Q8BHS6	ARMX3_MOUSE	Armadillo repeat-containing X-linked protein 3 OS=Mus musculus OX=10090 GN=Armcx3 PE=1 SV=1	8.9	42961.9	1472.31	9	30.61	9.64548	7.80101	8.72325
Q924K1	AIPL1_MOUSE	Aryl-hydrocarbon-interacting protein-like 1 OS=Mus musculus OX=10090 GN=Aipl1 PE=2 SV=2	5.59	38611.2	2147.38	9	38.41	14.4493	10.4004	12.4248
Q8BP47	SYNC_MOUSE	Asparagine--tRNA ligase_ cytoplasmic OS=Mus musculus OX=10090 GN=NARS1 PE=1 SV=2	5.52	65191.9	5559.13	27	60.64	39.8353	34.5433	37.1893
Q922B2	SYDC_MOUSE	Aspartate--tRNA ligase_ cytoplasmic OS=Mus musculus OX=10090 GN=Dars PE=1 SV=2	6.07	57603.6	1774.4	23	52.5	13.5634	11.8275	12.6954
Q6PA06	ATLA2_MOUSE	Atlastin-2 OS=Mus musculus OX=10090 GN=Atl2 PE=1 SV=1	5.11	66851.6	482.592	7	17.84	4.06989	3.47708	3.77348
Q03265	ATPA_MOUSE	ATP synthase subunit alpha_ mitochondrial OS=Mus musculus OX=10090 GN=Atp5f1a PE=1 SV=1	9.63	59866.8	1621.69	14	34.36	14.8929	13.1249	14.0089
P56480	ATPB_MOUSE	ATP synthase subunit beta_ mitochondrial OS=Mus musculus OX=10090 GN=Atp5f1b PE=1 SV=2	5.03	56300.6	2535.87	17	50.66	36.2464	38.8034	37.5249
Q91VR2	ATPG_MOUSE	ATP synthase subunit gamma_ mitochondrial OS=Mus musculus OX=10090 GN=Atp5f1c PE=1 SV=1	9.48	33000	752.767	7	30.54	5.26401	4.41877	4.84139
O54984	ASNA_MOUSE	ATPase Asna1 OS=Mus musculus OX=10090 GN=Asna1 PE=1 SV=2	4.62	39279.1	2075.86	9	38.51	13.703	11.5044	12.6037
Q925I1	ATAD3_MOUSE	ATPase family AAA domain-containing protein 3 OS=Mus musculus OX=10090 GN=Atad3 PE=1 SV=1	9.83	66913.2	927.162	10	17.26	21.5378	15.0985	18.3181
Q3UMC0	AFG2H_MOUSE	ATPase family protein 2 homolog OS=Mus musculus OX=10090 GN=Spata5 PE=1 SV=2	8.26	97940.3	941.042	5	8.62	5.37946	5.55943	5.46944
Q91XU0	WRIP1_MOUSE	ATPase WRNIP1 OS=Mus musculus OX=10090 GN=Wrnip1 PE=1 SV=2	5.76	72592.3	6399.35	25	52.58	34.317	31.8477	33.0823
P12382	PFKAL_MOUSE	ATP-dependent 6-phosphofructokinase_ liver type OS=Mus musculus OX=10090 GN=Pfkl PE=1 SV=4	6.78	86158.4	4660.51	25	43.85	38.0995	33.5684	35.834
P47857	PFKAM_MOUSE	ATP-dependent 6-phosphofructokinase_ muscle type OS=Mus musculus OX=10090 GN=Pfkm PE=1 SV=3	7.9	86124.2	3498.73	24	48.97	20.9607	18.6353	19.798
Q9WUA3	PFKAP_MOUSE	ATP-dependent 6-phosphofructokinase_ platelet type OS=Mus musculus OX=10090 GN=Pfkp PE=1 SV=1	6.75	86481.7	11827.5	35	58.29	76.5956	72.5032	74.5494
O70133	DHX9_MOUSE	ATP-dependent RNA helicase A OS=Mus musculus OX=10090 GN=Dhx9 PE=1 SV=2	6.41	150787	3334.51	35	32.83	46.8363	41.3732	44.1047
Q99PU8	DHX30_MOUSE	ATP-dependent RNA helicase DHX30 OS=Mus musculus OX=10090 GN=Dhx30 PE=1 SV=1	8.88	137809	386.953	9	11.75	3.04214	2.72456	2.88335
Q8JZN3	KCJ14_MOUSE	ATP-sensitive inward rectifier potassium channel 14 OS=Mus musculus OX=10090 GN=Kcnj14 PE=2 SV=1	5.38	48462.8	1106.1	8	26.73	15.4183	14.9196	15.1689
Q6VVW5	ANPRB_MOUSE	Atrial natriuretic peptide receptor 2 OS=Mus musculus OX=10090 GN=Npr2 PE=1 SV=2	6.44	117916	829.465	2	3.25	8.03335	8.24138	8.13737
A2BH40	ARI1A_MOUSE	AT-rich interactive domain-containing protein 1A OS=Mus musculus OX=10090 GN=Arid1a PE=1 SV=1	6.24	243005	1050.55	43	28.73	10.984	10.7957	10.8899
E9Q4N7	ARI1B_MOUSE	AT-rich interactive domain-containing protein 1B OS=Mus musculus OX=10090 GN=Arid1b PE=1 SV=1	6.29	238823	461.147	19	13.5	7.57918	6.4693	7.02424
Q9Z2H5	E41L1_MOUSE	Band 4.1-like protein 1 OS=Mus musculus OX=10090 GN=Epb41l1 PE=1 SV=2	5.3	98942.4	715.873	10	16.95	3.87195	3.88887	3.88041
O70318	E41L2_MOUSE	Band 4.1-like protein 2 OS=Mus musculus OX=10090 GN=Epb41l2 PE=1 SV=2	5.15	110453	10717	46	47.87	131.972	127.997	129.985
Q9WV92	E41L3_MOUSE	Band 4.1-like protein 3 OS=Mus musculus OX=10090 GN=Epb41l3 PE=1 SV=1	5.04	103794	8981.84	45	57.7	99.628	90.0957	94.8619
Q8BGS1	E41L5_MOUSE	Band 4.1-like protein 5 OS=Mus musculus OX=10090 GN=Epb41l5 PE=1 SV=1	5.97	82319.9	996.644	11	27.09	7.47772	14.6164	11.0471
Q3V3N7	BBS1_MOUSE	Bardet-Biedl syndrome 1 protein homolog OS=Mus musculus OX=10090 GN=Bbs1 PE=1 SV=1	8.7	65493.8	3940.63	19	47.05	29.294	22.5162	25.9051
Q9CWF6	BBS2_MOUSE	Bardet-Biedl syndrome 2 protein homolog OS=Mus musculus OX=10090 GN=Bbs2 PE=1 SV=1	5.47	80559	1001.35	12	21.22	10.7397	8.40172	9.5707
Q8C1Z7	BBS4_MOUSE	Bardet-Biedl syndrome 4 protein homolog OS=Mus musculus OX=10090 GN=Bbs4 PE=1 SV=1	8.1	58825.8	755.77	10	33.65	10.1233	9.69633	9.90982
Q9CZQ9	BBS5_MOUSE	Bardet-Biedl syndrome 5 protein homolog OS=Mus musculus OX=10090 GN=Bbs5 PE=1 SV=1	5.26	39033.3	1316.39	6	26.98	19.7805	11.6133	15.6969
Q8K2G4	BBS7_MOUSE	Bardet-Biedl syndrome 7 protein homolog OS=Mus musculus OX=10090 GN=Bbs7 PE=1 SV=1	5.46	81118	1218.9	19	40.42	12.7012	10.3276	11.5144
O54962	BAF_MOUSE	Barrier-to-autointegration factor OS=Mus musculus OX=10090 GN=Banf1 PE=1 SV=1	5.72	10330.7	1104.67	3	42.7	1.54225	8.32324	4.93274
P18572	BASI_MOUSE	Basigin OS=Mus musculus OX=10090 GN=Bsg PE=1 SV=2	5.48	42901	9724.99	10	34.45	61.923	54.7431	58.333
Q9CXE2	BCL7A_MOUSE	B-cell CLL/lymphoma 7 protein family member A OS=Mus musculus OX=10090 GN=Bcl7a PE=2 SV=1	4.79	22837.9	429.526	2	24.76		2.32566	2.32566
Q8K019	BCLF1_MOUSE	Bcl-2-associated transcription factor 1 OS=Mus musculus OX=10090 GN=Bclaf1 PE=1 SV=2	10.61	106116	378.498	8	14.15	11.365	9.13097	10.248
Q99L88	SNTB1_MOUSE	Beta-1-syntrophin OS=Mus musculus OX=10090 GN=Sntb1 PE=1 SV=4	8.36	58480.5	570.855	10	27.56	7.06967	7.33338	7.20152
Q8BFZ3	ACTBL_MOUSE	Beta-actin-like protein 2 OS=Mus musculus OX=10090 GN=Actbl2 PE=1 SV=1	5.16	42346.5	10396.9	10	30.32	34.3515	33.4066	33.879
Q9CWL8	CTBL1_MOUSE	Beta-catenin-like protein 1 OS=Mus musculus OX=10090 GN=Ctnnbl1 PE=1 SV=1	4.8	65436.5	7864.76	22	48.31	52.7142	45.8704	49.2923
Q8R5C5	ACTY_MOUSE	Beta-centractin OS=Mus musculus OX=10090 GN=Actr1b PE=1 SV=1	5.99	42395.5	24685.5	22	63.56	243.966	233.789	238.877
P28663	SNAB_MOUSE	Beta-soluble NSF attachment protein OS=Mus musculus OX=10090 GN=Napb PE=1 SV=2	5.18	33899.2	898.873	7	35.91	4.5358	4.23564	4.38572
Q8CGC7	SYEP_MOUSE	Bifunctional glutamate/proline--tRNA ligase OS=Mus musculus OX=10090 GN=Eprs PE=1 SV=4	7.55	171847	1696.08	36	34.79	12.4811	12.7336	12.6073
Q8BPZ8	ABRX1_MOUSE	BRCA1-A complex subunit Abraxas 1 OS=Mus musculus OX=10090 GN=Abraxas1 PE=1 SV=1	6.56	46495.4	351.471	3	10.32	2.72032	2.27869	2.4995
Q3UI43	BABA1_MOUSE	BRISC and BRCA1-A complex member 1 OS=Mus musculus OX=10090 GN=Babam1 PE=1 SV=1	4.32	37306.4	887.574	4	29.43	3.48715	4.6395	4.06333
Q8K3W0	BABA2_MOUSE	BRISC and BRCA1-A complex member 2 OS=Mus musculus OX=10090 GN=Babam2 PE=1 SV=2	5.56	44001	2357.51	9	42.04	25.5944	23.3306	24.4625
Q3TCJ1	ABRX2_MOUSE	BRISC complex subunit Abraxas 2 OS=Mus musculus OX=10090 GN=Abraxas2 PE=1 SV=1	5.77	47171	901.126	9	32.53	14.448	14.7295	14.5888
Q6WVG3	KCD12_MOUSE	BTB/POZ domain-containing protein KCTD12 OS=Mus musculus OX=10090 GN=Kctd12 PE=1 SV=1	5.48	36177.2	664.885	4	15.9	2.28609	1.55014	1.91811
Q5DTY9	KCD16_MOUSE	BTB/POZ domain-containing protein KCTD16 OS=Mus musculus OX=10090 GN=Kctd16 PE=1 SV=2	8.13	49827.8	522.61	6	12.88	6.97297	6.12833	6.55065
Q8VC57	KCTD5_MOUSE	BTB/POZ domain-containing protein KCTD5 OS=Mus musculus OX=10090 GN=Kctd5 PE=1 SV=1	5.61	26562.9	1682.94	6	50.85	7.53295	6.50426	7.01861
Q8BNL5	KCTD6_MOUSE	BTB/POZ domain-containing protein KCTD6 OS=Mus musculus OX=10090 GN=Kctd6 PE=2 SV=1	5.55	27852.5	509.984	4	19.41	5.03369	3.77177	4.40273
Q50H33	KCTD8_MOUSE	BTB/POZ domain-containing protein KCTD8 OS=Mus musculus OX=10090 GN=Kctd8 PE=1 SV=1	8.42	53338.7	3017.51	10	22.06	29.0923	25.9488	27.5205
O88992	C1QRF_MOUSE	C1q-related factor OS=Mus musculus OX=10090 GN=C1ql1 PE=1 SV=2	5.4	26727.7	2522.74	4	18.99	7.37239	8.35216	7.86228
B2RQC6	PYR1_MOUSE	CAD protein OS=Mus musculus OX=10090 GN=Cad PE=1 SV=1	6	245805	1852.3	53	35.15	20.2377	17.6399	18.9388
P15116	CADH2_MOUSE	Cadherin-2 OS=Mus musculus OX=10090 GN=Cdh2 PE=1 SV=2	4.41	100253	556.188	9	19.54	9.71815	10.0235	9.87081
P11798	KCC2A_MOUSE	Calcium/calmodulin-dependent protein kinase type II subunit alpha OS=Mus musculus OX=10090 GN=Camk2a PE=1 SV=2	6.66	54685.1	3012.11	14	35.15	21.1719	18.1349	19.6534
P28652	KCC2B_MOUSE	Calcium/calmodulin-dependent protein kinase type II subunit beta OS=Mus musculus OX=10090 GN=Camk2b PE=1 SV=2	6.93	61202.3	2194	13	40.59	15.7918	14.5015	15.1467
Q6PHZ2	KCC2D_MOUSE	Calcium/calmodulin-dependent protein kinase type II subunit delta OS=Mus musculus OX=10090 GN=Camk2d PE=1 SV=1	6.88	56996.8	3480.92	15	40.28	31.1969	26.1648	28.6809
Q923T9	KCC2G_MOUSE	Calcium/calmodulin-dependent protein kinase type II subunit gamma OS=Mus musculus OX=10090 GN=Camk2g PE=1 SV=1	7.32	60291.3	1557.55	10	27.41	9.57637	8.77167	9.17402
Q8CGU1	CACO1_MOUSE	Calcium-binding and coiled-coil domain-containing protein 1 OS=Mus musculus OX=10090 GN=Calcoco1 PE=1 SV=2	4.57	77850.6	335.139	7	14.33	4.0476	4.67384	4.36072
Q8BH59	CMC1_MOUSE	Calcium-binding mitochondrial carrier protein Aralar1 OS=Mus musculus OX=10090 GN=Slc25a12 PE=1 SV=1	8.31	74968.9	31033.8	35	70.75	139.216	116.148	127.682
Q9QXX4	CMC2_MOUSE	Calcium-binding mitochondrial carrier protein Aralar2 OS=Mus musculus OX=10090 GN=Slc25a13 PE=1 SV=1	8.82	74866.2	1558.42	8	13.76	7.83516	7.64194	7.73855
A2ASZ8	SCMC2_MOUSE	Calcium-binding mitochondrial carrier protein SCaMC-2 OS=Mus musculus OX=10090 GN=Slc25a25 PE=1 SV=1	8.68	53020.3	342.473	3	9.38	1.07786	0.760694	0.919275
Q80TJ1	CAPS1_MOUSE	Calcium-dependent secretion activator 1 OS=Mus musculus OX=10090 GN=Cadps PE=1 SV=3	5.41	154197	1015.6	12	13.36	10.392	6.5586	8.47528
O88456	CPNS1_MOUSE	Calpain small subunit 1 OS=Mus musculus OX=10090 GN=Capns1 PE=1 SV=1	5.29	28577.2	2796.18	10	53.9	17.5996	16.9515	17.2756
O08529	CAN2_MOUSE	Calpain-2 catalytic subunit OS=Mus musculus OX=10090 GN=Capn2 PE=1 SV=4	4.67	80727.7	1900.74	18	39	12.447	10.5136	11.4803
O35887	CALU_MOUSE	Calumenin OS=Mus musculus OX=10090 GN=Calu PE=1 SV=1	4.3	37177.8	2109.87	11	45.4	0.449303	14.0566	7.25296
Q3UHL1	CAMKV_MOUSE	CaM kinase-like vesicle-associated protein OS=Mus musculus OX=10090 GN=Camkv PE=1 SV=2	5.22	55275.6	2720.02	15	58.59	9.95304	8.38436	9.1687
P05132	KAPCA_MOUSE	cAMP-dependent protein kinase catalytic subunit alpha OS=Mus musculus OX=10090 GN=Prkaca PE=1 SV=3	9.23	40684.7	1403.11	9	33.62	9.81583	8.49987	9.15785
P68181	KAPCB_MOUSE	cAMP-dependent protein kinase catalytic subunit beta OS=Mus musculus OX=10090 GN=Prkacb PE=1 SV=2	8.88	40879	2275.47	10	39.89	11.565	10.4616	11.0133
Q9DBC7	KAP0_MOUSE	cAMP-dependent protein kinase type I-alpha regulatory subunit OS=Mus musculus OX=10090 GN=Prkar1a PE=1 SV=3	5.09	43470.3	4428.15	15	45.14	40.8051	29.8587	35.3319
P12849	KAP1_MOUSE	cAMP-dependent protein kinase type I-beta regulatory subunit OS=Mus musculus OX=10090 GN=Prkar1b PE=1 SV=2	5.62	43623.3	2568.78	11	37.53	18.8207	16.3498	17.5853
P12367	KAP2_MOUSE	cAMP-dependent protein kinase type II-alpha regulatory subunit OS=Mus musculus OX=10090 GN=Prkar2a PE=1 SV=2	4.59	45731.3	2485.8	12	40.65	7.33668	6.59721	6.96694
P31324	KAP3_MOUSE	cAMP-dependent protein kinase type II-beta regulatory subunit OS=Mus musculus OX=10090 GN=Prkar2b PE=1 SV=3	4.71	46566.4	785.801	3	10.1	0.490226	0.57917	0.534698
Q60737	CSK21_MOUSE	Casein kinase II subunit alpha OS=Mus musculus OX=10090 GN=Csnk2a1 PE=1 SV=2	7.61	45247.7	25442.9	19	68.54	264.625	229.835	247.23
O54833	CSK22_MOUSE	Casein kinase II subunit alpha' OS=Mus musculus OX=10090 GN=Csnk2a2 PE=1 SV=1	8.81	41386.4	21273.8	19	65.43	95.7177	95.3499	95.5338
P67871	CSK2B_MOUSE	Casein kinase II subunit beta OS=Mus musculus OX=10090 GN=Csnk2b PE=1 SV=1	5.22	25284.7	30178.7	8	49.3	234.823	219.403	227.113
P26231	CTNA1_MOUSE	Catenin alpha-1 OS=Mus musculus OX=10090 GN=Ctnna1 PE=1 SV=1	5.85	100791	17430.3	45	70.09	82.6749	73.1176	77.8963
Q61301	CTNA2_MOUSE	Catenin alpha-2 OS=Mus musculus OX=10090 GN=Ctnna2 PE=1 SV=3	5.38	106085	12986.7	47	64.22	65.264	57.4567	61.3603
Q02248	CTNB1_MOUSE	Catenin beta-1 OS=Mus musculus OX=10090 GN=Ctnnb1 PE=1 SV=1	5.47	86098.1	17776	38	67.48	123.71	109.453	116.582
O35927	CTND2_MOUSE	Catenin delta-2 OS=Mus musculus OX=10090 GN=Ctnnd2 PE=1 SV=1	7.43	136083	1278.39	26	32.8	14.7683	12.7327	13.7505
O54724	CAVN1_MOUSE	Caveolae-associated protein 1 OS=Mus musculus OX=10090 GN=Cavin1 PE=1 SV=1	5.26	43953.7	1277.4	6	23.21	8.37702	8.09646	8.23674
Q60809	CNOT7_MOUSE	CCR4-NOT transcription complex subunit 7 OS=Mus musculus OX=10090 GN=Cnot7 PE=1 SV=1	4.58	33060.3	537.287	3	17.19	2.73776	2.41402	2.57589
Q9CWK3	CD2B2_MOUSE	CD2 antigen cytoplasmic tail-binding protein 2 OS=Mus musculus OX=10090 GN=Cd2bp2 PE=1 SV=1	4.28	37808.6	1464.21	6	28.07	7.93603	8.3045	8.12026
Q9JM96	BORG4_MOUSE	Cdc42 effector protein 4 OS=Mus musculus OX=10090 GN=Cdc42ep4 PE=1 SV=1	5.03	37926.2	365.514	3	12.61	1.50986	1.39196	1.45091
Q91WS0	CISD1_MOUSE	CDGSH iron-sulfur domain-containing protein 1 OS=Mus musculus OX=10090 GN=Cisd1 PE=1 SV=1	9.51	12268.1	705.857	2	25.93	2.58474	3.35502	2.96988
B1AR13	CISD3_MOUSE	CDGSH iron-sulfur domain-containing protein 3_ mitochondrial OS=Mus musculus OX=10090 GN=Cisd3 PE=1 SV=1	10.37	16075.5	618.884	2	15.33	2.57249	2.29699	2.43474
Q9ESJ1	CABL1_MOUSE	CDK5 and ABL1 enzyme substrate 1 OS=Mus musculus OX=10090 GN=Cables1 PE=1 SV=2	9.72	61941.9	337.916	2	5.28	14.1032	7.66071	10.882
Q8BI72	CARF_MOUSE	CDKN2A-interacting protein OS=Mus musculus OX=10090 GN=Cdkn2aip PE=1 SV=1	9.75	60257.9	431.046	6	18.29	1.93591	1.75005	1.84298
Q8VDP4	CCAR2_MOUSE	Cell cycle and apoptosis regulator protein 2 OS=Mus musculus OX=10090 GN=Ccar2 PE=1 SV=2	4.98	103630	664.332	17	30.26	7.1476	8.87326	8.01043
P60766	CDC42_MOUSE	Cell division control protein 42 homolog OS=Mus musculus OX=10090 GN=Cdc42 PE=1 SV=2	6.18	21600.8	2015.31	7	42.41	8.94661	7.62971	8.28816
Q8CH18	CCAR1_MOUSE	Cell division cycle and apoptosis regulator protein 1 OS=Mus musculus OX=10090 GN=Ccar1 PE=1 SV=1	5.43	132745	802.05	19	21.55	9.99208	9.27876	9.63542
Q8R349	CDC16_MOUSE	Cell division cycle protein 16 homolog OS=Mus musculus OX=10090 GN=Cdc16 PE=1 SV=1	5.4	72258.7	3258.68	26	55.97	19.2173	16.9042	18.0608
Q8BGZ4	CDC23_MOUSE	Cell division cycle protein 23 homolog OS=Mus musculus OX=10090 GN=Cdc23 PE=1 SV=2	6.82	69360	2741.29	21	44.72	19.7958	17.1832	18.4895
A2A6Q5	CDC27_MOUSE	Cell division cycle protein 27 homolog OS=Mus musculus OX=10090 GN=Cdc27 PE=1 SV=1	6.63	92926.1	520.282	9	26.79	13.1804	12.2239	12.7022
Q08288	LYAR_MOUSE	Cell growth-regulating nucleolar protein OS=Mus musculus OX=10090 GN=Lyar PE=1 SV=2	10.19	44191.9	2176.57	8	25	8.91699	7.27162	8.09431
Q9R1K9	CETN2_MOUSE	Centrin-2 OS=Mus musculus OX=10090 GN=Cetn2 PE=1 SV=1	4.7	19796.6	1286.85	2	14.53	2.91611	5.50428	4.21019
Q9EQG9	CERT_MOUSE	Ceramide transfer protein OS=Mus musculus OX=10090 GN=Cert PE=1 SV=1	5.12	71795.6	887.312	9	27.4	4.13121	4.08131	4.10626
P97817	CDR2_MOUSE	Cerebellar degeneration-related protein 2 OS=Mus musculus OX=10090 GN=Cdr2 PE=1 SV=2	4.75	52432.7	1886.88	15	50.55	9.09873	13.12	11.1093
Q9R171	CBLN1_MOUSE	Cerebellin-1 OS=Mus musculus OX=10090 GN=Cbln1 PE=1 SV=1	7.18	21227.3	919.148	3	22.28	2.17773	2.12501	2.15137
Q8BGU2	CBLN2_MOUSE	Cerebellin-2 OS=Mus musculus OX=10090 GN=Cbln2 PE=1 SV=1	8.26	24278.8	891.024	5	30.8	4.11874	3.48372	3.80123
P29974	CNGA1_MOUSE	cGMP-gated cation channel alpha-1 OS=Mus musculus OX=10090 GN=Cnga1 PE=2 SV=2	7.55	79859.8	2272.59	13	26.61	16.7055	15.179	15.9423
P83917	CBX1_MOUSE	Chromobox protein homolog 1 OS=Mus musculus OX=10090 GN=Cbx1 PE=1 SV=1	4.66	21531.9	22401.1	6	42.7	50.31	101.198	75.7541
P23198	CBX3_MOUSE	Chromobox protein homolog 3 OS=Mus musculus OX=10090 GN=Cbx3 PE=1 SV=2	4.94	21026.6	20101.8	10	51.37	142.983	152.2	147.591
Q61686	CBX5_MOUSE	Chromobox protein homolog 5 OS=Mus musculus OX=10090 GN=Cbx5 PE=1 SV=1	5.57	22357.1	4687.17	6	35.6	9.47167	10.5701	10.0209
Q9WTK2	CDYL_MOUSE	Chromodomain Y-like protein OS=Mus musculus OX=10090 GN=Cdyl PE=1 SV=1	8.75	65838.4	343.242	5	12.48	3.90766	3.5362	3.72193
Q6PDQ2	CHD4_MOUSE	Chromodomain-helicase-DNA-binding protein 4 OS=Mus musculus OX=10090 GN=Chd4 PE=1 SV=1	5.48	219234	446.655	24	19.79	6.73415	5.92682	6.33048
Q8CEL2	CFA61_MOUSE	Cilia- and flagella-associated protein 61 OS=Mus musculus OX=10090 GN=Cfap61 PE=1 SV=2	5.97	145114	243.695	2	2.96	2.44376	3.63065	3.03721
Q6AW69	CGNL1_MOUSE	Cingulin-like protein 1 OS=Mus musculus OX=10090 GN=Cgnl1 PE=1 SV=2	5.47	148972	270.824	2	1.16	21.6338	10.8967	16.2652
Q9ESN9	JIP3_MOUSE	C-Jun-amino-terminal kinase-interacting protein 3 OS=Mus musculus OX=10090 GN=Mapk8ip3 PE=1 SV=1	5.15	148816	1484.51	27	27.82	15.6063	14.2386	14.9225
Q58A65	JIP4_MOUSE	C-Jun-amino-terminal kinase-interacting protein 4 OS=Mus musculus OX=10090 GN=Spag9 PE=1 SV=2	4.87	147075	449.074	10	11.96	4.18381	3.27734	3.73057
Q68FD5	CLH1_MOUSE	Clathrin heavy chain 1 OS=Mus musculus OX=10090 GN=Cltc PE=1 SV=3	5.36	193325	28007.8	87	76.18	255.145	228.678	241.911
O08585	CLCA_MOUSE	Clathrin light chain A OS=Mus musculus OX=10090 GN=Clta PE=1 SV=2	4.3	25661.1	4591.03	4	23.83		49.6763	49.6763
Q6IRU5	CLCB_MOUSE	Clathrin light chain B OS=Mus musculus OX=10090 GN=Cltb PE=1 SV=1	4.36	25285.6	2708.15	9	37.55		16.0978	16.0978
Q9EPU4	CPSF1_MOUSE	Cleavage and polyadenylation specificity factor subunit 1 OS=Mus musculus OX=10090 GN=Cpsf1 PE=1 SV=1	5.97	162130	1456.29	29	29.56	17.184	12.5039	14.8439
O35218	CPSF2_MOUSE	Cleavage and polyadenylation specificity factor subunit 2 OS=Mus musculus OX=10090 GN=Cpsf2 PE=1 SV=1	4.8	89238.2	1526.21	17	36.83	16.0527	15.0043	15.5285
Q9QXK7	CPSF3_MOUSE	Cleavage and polyadenylation specificity factor subunit 3 OS=Mus musculus OX=10090 GN=Cpsf3 PE=1 SV=2	5.27	78132.5	801.757	14	32.6	32.9559	32.857	32.9065
Q9CQF3	CPSF5_MOUSE	Cleavage and polyadenylation specificity factor subunit 5 OS=Mus musculus OX=10090 GN=Nudt21 PE=1 SV=1	9.22	26297.3	7461.36	11	57.71	20.0636	17.6358	18.8497
Q6NVF9	CPSF6_MOUSE	Cleavage and polyadenylation specificity factor subunit 6 OS=Mus musculus OX=10090 GN=Cpsf6 PE=1 SV=1	6.75	59323.9	4360.02	8	18.15	36.7501	29.4355	33.0928
Q8BTV2	CPSF7_MOUSE	Cleavage and polyadenylation specificity factor subunit 7 OS=Mus musculus OX=10090 GN=Cpsf7 PE=1 SV=2	8.01	52182.1	926.265	4	11.68	8.59918	6.21095	7.40507
Q06890	CLUS_MOUSE	Clusterin OS=Mus musculus OX=10090 GN=Clu PE=1 SV=1	5.34	52283	413.684	4	13.17	2.10132	5.23266	3.66699
Q8CIE6	COPA_MOUSE	Coatomer subunit alpha OS=Mus musculus OX=10090 GN=Copa PE=1 SV=2	7.44	140086	21545.7	71	69.61	184.184	148.509	166.346
Q9JIF7	COPB_MOUSE	Coatomer subunit beta OS=Mus musculus OX=10090 GN=Copb1 PE=1 SV=1	5.63	108207	21543.2	49	62.43	182.996	164.293	173.644
O55029	COPB2_MOUSE	Coatomer subunit beta' OS=Mus musculus OX=10090 GN=Copb2 PE=1 SV=2	5.01	103305	18100.1	49	78.9	168.934	144.773	156.853
Q5XJY5	COPD_MOUSE	Coatomer subunit delta OS=Mus musculus OX=10090 GN=Arcn1 PE=1 SV=2	5.85	57685.7	14369.7	27	63.41	116.363	103.807	110.085
O89079	COPE_MOUSE	Coatomer subunit epsilon OS=Mus musculus OX=10090 GN=Cope PE=1 SV=3	4.75	34795.3	34706.1	18	82.79	157.291	144.638	150.965
Q9QZE5	COPG1_MOUSE	Coatomer subunit gamma-1 OS=Mus musculus OX=10090 GN=Copg1 PE=1 SV=1	5.07	98767.6	21215.8	48	82.15	113.552	103.388	108.47
Q9QXK3	COPG2_MOUSE	Coatomer subunit gamma-2 OS=Mus musculus OX=10090 GN=Copg2 PE=1 SV=1	5.45	98878.3	13014.7	40	67.85	88.6431	80.3194	84.4812
P61924	COPZ1_MOUSE	Coatomer subunit zeta-1 OS=Mus musculus OX=10090 GN=Copz1 PE=1 SV=1	4.5	20255.3	4611.99	4	31.64	17.6536	17.7996	17.7266
Q9D3E6	STAG1_MOUSE	Cohesin subunit SA-1 OS=Mus musculus OX=10090 GN=Stag1 PE=1 SV=3	5.28	145410	535.495	13	15.34	2.3223	2.90131	2.6118
O35638	STAG2_MOUSE	Cohesin subunit SA-2 OS=Mus musculus OX=10090 GN=Stag2 PE=1 SV=3	5.11	142479	1322.63	32	37.29	11.6716	14.98	13.3258
Q3TVA9	CC136_MOUSE	Coiled-coil domain-containing protein 136 OS=Mus musculus OX=10090 GN=Ccdc136 PE=1 SV=2	4.63	133812	312.835	3	3.79	2.36486	2.02625	2.19556
Q8CEG5	CC28B_MOUSE	Coiled-coil domain-containing protein 28B OS=Mus musculus OX=10090 GN=Ccdc28b PE=1 SV=3	5.09	22260.9	881.683	4	25	3.11841	2.5159	2.81715
D3YZP9	CCDC6_MOUSE	Coiled-coil domain-containing protein 6 OS=Mus musculus OX=10090 GN=Ccdc6 PE=1 SV=1	7.01	53110	378.788	2	6.18	2.2135	2.10587	2.15969
Q9CQA6	CHCH1_MOUSE	Coiled-coil-helix-coiled-coil-helix domain-containing protein 1 OS=Mus musculus OX=10090 GN=Chchd1 PE=1 SV=1	10.91	13836	3913.18	2	22.88	13.8844	16.8919	15.3881
Q9D1L0	CHCH2_MOUSE	Coiled-coil-helix-coiled-coil-helix domain-containing protein 2 OS=Mus musculus OX=10090 GN=Chchd2 PE=2 SV=1	10.15	15888.9	2607.72	2	23.53	6.78211	5.3941	6.0881
Q91W50	CSDE1_MOUSE	Cold shock domain-containing protein E1 OS=Mus musculus OX=10090 GN=Csde1 PE=1 SV=1	5.95	89646.1	397.312	6	8.15	2.28043	1.90413	2.09228
Q8CFR0	C1QL2_MOUSE	Complement C1q-like protein 2 OS=Mus musculus OX=10090 GN=C1ql2 PE=1 SV=1	5.39	29520	681.862	4	25.44	3.16671	4.92061	4.04366
O35658	C1QBP_MOUSE	Complement component 1 Q subcomponent-binding protein_ mitochondrial OS=Mus musculus OX=10090 GN=C1qbp PE=1 SV=1	4.63	31355.1	18719.4	7	44.96	77.2282	167.509	122.368
Q8JZN5	ACAD9_MOUSE	Complex I assembly factor ACAD9_ mitochondrial OS=Mus musculus OX=10090 GN=Acad9 PE=1 SV=2	7.24	69235.5	412.554	3	9.76	2.60073	2.18951	2.39512
Q6A0A9	F120A_MOUSE	Constitutive coactivator of PPAR-gamma-like protein 1 OS=Mus musculus OX=10090 GN=FAM120A PE=1 SV=2	9.1	122843	920.681	15	20.5	9.67012	8.9086	9.28936
Q99LD4	CSN1_MOUSE	COP9 signalosome complex subunit 1 OS=Mus musculus OX=10090 GN=Gps1 PE=1 SV=1	6.45	54012.5	11124.5	20	56.05	77.3846	71.9938	74.6892
P61202	CSN2_MOUSE	COP9 signalosome complex subunit 2 OS=Mus musculus OX=10090 GN=Cops2 PE=1 SV=1	5.21	51881.9	6901.3	21	56.21	48.9573	32.6244	40.7909
O88543	CSN3_MOUSE	COP9 signalosome complex subunit 3 OS=Mus musculus OX=10090 GN=Cops3 PE=1 SV=3	6.22	48402.5	13826.2	17	56.26	80.6672	73.0963	76.8818
O88544	CSN4_MOUSE	COP9 signalosome complex subunit 4 OS=Mus musculus OX=10090 GN=Cops4 PE=1 SV=1	5.49	46570	22122.8	23	68.97	89.2517	72.3994	80.8255
O35864	CSN5_MOUSE	COP9 signalosome complex subunit 5 OS=Mus musculus OX=10090 GN=Cops5 PE=1 SV=3	6.12	37777	16310.4	16	66.47	70.1804	60.9285	65.5544
O88545	CSN6_MOUSE	COP9 signalosome complex subunit 6 OS=Mus musculus OX=10090 GN=Cops6 PE=1 SV=1	5.39	36165.3	22738.1	14	58.64	83.3108	72.6538	77.9823
Q9CZ04	CSN7A_MOUSE	COP9 signalosome complex subunit 7a OS=Mus musculus OX=10090 GN=Cops7a PE=1 SV=2	7.97	30395.6	17341.8	12	59.64	59.8628	52.5401	56.2014
Q8BV13	CSN7B_MOUSE	COP9 signalosome complex subunit 7b OS=Mus musculus OX=10090 GN=Cops7b PE=1 SV=1	5.92	29974.2	5827.84	8	38.64	24.9504	21.8866	23.4185
Q8VBV7	CSN8_MOUSE	COP9 signalosome complex subunit 8 OS=Mus musculus OX=10090 GN=Cops8 PE=1 SV=1	4.89	23312.7	17564.7	8	80.38	86.824	80.1868	83.5054
Q9WUM4	COR1C_MOUSE	Coronin-1C OS=Mus musculus OX=10090 GN=Coro1c PE=1 SV=2	6.71	53805.3	900.958	12	31.22	8.01949	6.9236	7.47155
Q8BH44	COR2B_MOUSE	Coronin-2B OS=Mus musculus OX=10090 GN=Coro2b PE=1 SV=2	8.27	55506.7	1057.45	8	27.71	8.25812	7.27301	7.76556
B9EJA2	CTTB2_MOUSE	Cortactin-binding protein 2 OS=Mus musculus OX=10090 GN=Cttnbp2 PE=1 SV=2	8.11	181055	924.171	24	19.42	16.4618	16.1276	16.2947
Q3TNH5	F172A_MOUSE	Cotranscriptional regulator FAM172A OS=Mus musculus OX=10090 GN=Fam172a PE=1 SV=2	5.6	48300.5	594.692	5	19.66	7.71124	5.04513	6.37818
Q04447	KCRB_MOUSE	Creatine kinase B-type OS=Mus musculus OX=10090 GN=Ckb PE=1 SV=1	5.3	42998.5	13198.7	16	72.44	84.0479	75.0877	79.5678
P30275	KCRU_MOUSE	Creatine kinase U-type_ mitochondrial OS=Mus musculus OX=10090 GN=Ckmt1 PE=1 SV=1	8.16	47403	3209.41	9	36.6	11.184	10.4544	10.8192
Q99LJ0	CT2NL_MOUSE	CTTNBP2 N-terminal-like protein OS=Mus musculus OX=10090 GN=Cttnbp2nl PE=1 SV=1	7.6	70297.5	538.142	7	18.18	4.94524	4.15602	4.55063
Q9D4H8	CUL2_MOUSE	Cullin-2 OS=Mus musculus OX=10090 GN=Cul2 PE=1 SV=2	6.59	87504.5	494.463	5	8.32	3.00324	2.63652	2.81988
Q9D5V5	CUL5_MOUSE	Cullin-5 OS=Mus musculus OX=10090 GN=Cul5 PE=1 SV=3	7.76	91544.7	962.305	16	27.31	8.96668	7.25011	8.1084
Q9CWW7	CXXC1_MOUSE	CXXC-type zinc finger protein 1 OS=Mus musculus OX=10090 GN=Cxxc1 PE=1 SV=1	8.16	78106.1	812.71	12	23.03	7.80176	7.14497	7.47336
Q9JJZ8	CNGA3_MOUSE	Cyclic nucleotide-gated cation channel alpha-3 OS=Mus musculus OX=10090 GN=Cnga3 PE=1 SV=2	6.6	73271.9	474.469	4	5.23	3.12401	3.63484	3.37943
Q3TVC7	CCDB1_MOUSE	Cyclin-D1-binding protein 1 OS=Mus musculus OX=10090 GN=Ccndbp1 PE=1 SV=1	4.57	39755.1	876.676	2	9.27	6.11231	8.17973	7.14602
Q04735	CDK16_MOUSE	Cyclin-dependent kinase 16 OS=Mus musculus OX=10090 GN=Cdk16 PE=1 SV=1	7.87	56142.2	530.892	2	4.23		1.44781	1.44781
O35207	CDKA1_MOUSE	Cyclin-dependent kinase 2-associated protein 1 OS=Mus musculus OX=10090 GN=Cdk2ap1 PE=1 SV=2	9.72	12411	717.949	3	27.19	4.98344	6.12706	5.55525
Q99J95	CDK9_MOUSE	Cyclin-dependent kinase 9 OS=Mus musculus OX=10090 GN=Cdk9 PE=1 SV=1	9.06	43160.8	5443.18	14	44.89	35.1458	30.8485	32.9972
Q52KE7	CCNL1_MOUSE	Cyclin-L1 OS=Mus musculus OX=10090 GN=Ccnl1 PE=1 SV=1	11.32	60532.5	705.009	4	11.28	8.54741	12.4966	10.522
Q9QWV9	CCNT1_MOUSE	Cyclin-T1 OS=Mus musculus OX=10090 GN=Ccnt1 PE=1 SV=3	8.95	80940.1	1804.92	12	20.99	25.3946	21.547	23.4708
Q7TQK0	CCNT2_MOUSE	Cyclin-T2 OS=Mus musculus OX=10090 GN=Ccnt2 PE=1 SV=1	9.29	80708	511.934	2	6.36	1.33104	0.507751	0.919398
Q9CZ13	QCR1_MOUSE	Cytochrome b-c1 complex subunit 1_ mitochondrial OS=Mus musculus OX=10090 GN=Uqcrc1 PE=1 SV=2	5.8	53479.1	397.084	5	14.79	5.04393	3.16679	4.10536
Q9DB77	QCR2_MOUSE	Cytochrome b-c1 complex subunit 2_ mitochondrial OS=Mus musculus OX=10090 GN=Uqcrc2 PE=1 SV=1	9.71	48292	1271.73	8	25.61	9.95429	9.24052	9.59741
Q8R1I1	QCR9_MOUSE	Cytochrome b-c1 complex subunit 9 OS=Mus musculus OX=10090 GN=Uqcr10 PE=1 SV=1	9.69	7445.54	3089.05	2	37.5	9.861	9.34227	9.60164
Q62425	NDUA4_MOUSE	Cytochrome c oxidase subunit NDUFA4 OS=Mus musculus OX=10090 GN=Ndufa4 PE=1 SV=2	10.04	9326.81	7549.4	5	54.88	70.9367	65.9527	68.4447
Q9D0M3	CY1_MOUSE	Cytochrome c1_ heme protein_ mitochondrial OS=Mus musculus OX=10090 GN=Cyc1 PE=1 SV=1	9.44	35555.8	3694.26	6	36.92	18.9675	16.8109	17.8892
P63034	CYH2_MOUSE	Cytohesin-2 OS=Mus musculus OX=10090 GN=Cyth2 PE=1 SV=2	5.34	46927.4	456.864	5	14	1.92665	1.6426	1.78462
Q80YW0	CYH4_MOUSE	Cytohesin-4 OS=Mus musculus OX=10090 GN=Cyth4 PE=1 SV=1	6.25	45912.1	367.151	4	11.45	4.4293	3.50618	3.96774
Q9JHU4	DYHC1_MOUSE	Cytoplasmic dynein 1 heavy chain 1 OS=Mus musculus OX=10090 GN=Dync1h1 PE=1 SV=2	6.01	534784	321.416	14	4.35	31.2033	34.4632	32.8332
O88487	DC1I2_MOUSE	Cytoplasmic dynein 1 intermediate chain 2 OS=Mus musculus OX=10090 GN=Dync1i2 PE=1 SV=1	5	68793.4	1358.81	10	33.01	15.1364	14.3558	14.7461
Q8BMK4	CKAP4_MOUSE	Cytoskeleton-associated protein 4 OS=Mus musculus OX=10090 GN=Ckap4 PE=1 SV=2	5.34	63749.2	5549.28	20	46.09	38.4478	33.5285	35.9882
Q9DCL2	CIA2A_MOUSE	Cytosolic iron-sulfur assembly component 2A OS=Mus musculus OX=10090 GN=Ciao2a PE=1 SV=1	4.58	18703.3	895.496	2	12.5	4.53331	4.57699	4.55515
Q80XN0	BDH_MOUSE	D-beta-hydroxybutyrate dehydrogenase_ mitochondrial OS=Mus musculus OX=10090 GN=Bdh1 PE=1 SV=2	9.34	38641.3	1515.26	6	23.32	6.96793	5.91311	6.44052
Q91VU6	DCA11_MOUSE	DDB1- and CUL4-associated factor 11 OS=Mus musculus OX=10090 GN=Dcaf11 PE=1 SV=1	6.01	62676.5	4021.22	17	48.82	26.9153	24.9018	25.9085
Q9DC22	DCAF6_MOUSE	DDB1- and CUL4-associated factor 6 OS=Mus musculus OX=10090 GN=Dcaf6 PE=1 SV=1	4.92	98899.6	449.227	6	11.07	3.50874	4.57926	4.044
P61963	DCAF7_MOUSE	DDB1- and CUL4-associated factor 7 OS=Mus musculus OX=10090 GN=Dcaf7 PE=1 SV=1	5.15	39553.5	752.207	4	21.64	9.29058	9.23411	9.26234
P31001	DESM_MOUSE	Desmin OS=Mus musculus OX=10090 GN=Des PE=1 SV=3	5.03	53554.9	2921.35	4	7.46	0.932079	0.803519	0.867799
Q9D9Z5	DDA1_MOUSE	DET1- and DDB1-associated protein 1 OS=Mus musculus OX=10090 GN=Dda1 PE=1 SV=1	9.17	11810.2	10628.8	6	59.8	21.3711	20.0291	20.7001
Q9QXB9	DRG2_MOUSE	Developmentally-regulated GTP-binding protein 2 OS=Mus musculus OX=10090 GN=Drg2 PE=1 SV=1	9.19	41117.6	577.716	2	8.52	2.42134	1.58195	2.00164
Q9R1C6	DGKE_MOUSE	Diacylglycerol kinase epsilon OS=Mus musculus OX=10090 GN=Dgke PE=1 SV=1	7.22	65231.4	3458.22	12	36.88	17.4562	16.3211	16.8887
Q8BMF4	ODP2_MOUSE	Dihydrolipoyllysine-residue acetyltransferase component of pyruvate dehydrogenase complex_ mitochondrial OS=Mus musculus OX=10090 GN=Dlat PE=1 SV=2	8.71	68512.1	696.899	8	15.42	14.0625	10.1705	12.1165
Q9D2G2	ODO2_MOUSE	Dihydrolipoyllysine-residue succinyltransferase component of 2-oxoglutarate dehydrogenase complex_ mitochondrial OS=Mus musculus OX=10090 GN=Dlst PE=1 SV=1	9.36	49336.8	1629.43	9	23.35	19.6103	16.4971	18.0537
P97427	DPYL1_MOUSE	Dihydropyrimidinase-related protein 1 OS=Mus musculus OX=10090 GN=Crmp1 PE=1 SV=1	6.71	62510	1122.07	4	12.06	2.45748	2.16221	2.30984
O08553	DPYL2_MOUSE	Dihydropyrimidinase-related protein 2 OS=Mus musculus OX=10090 GN=Dpysl2 PE=1 SV=2	5.95	62676.9	3686.25	18	54.02	8.65095	8.51391	8.58243
Q62188	DPYL3_MOUSE	Dihydropyrimidinase-related protein 3 OS=Mus musculus OX=10090 GN=Dpysl3 PE=1 SV=1	6.06	62335.6	1362.23	8	20.53	3.24271	2.67105	2.95688
Q811D0	DLG1_MOUSE	Disks large homolog 1 OS=Mus musculus OX=10090 GN=Dlg1 PE=1 SV=1	5.44	100519	548.752	11	17.46	3.26582	2.7677	3.01676
Q62108	DLG4_MOUSE	Disks large homolog 4 OS=Mus musculus OX=10090 GN=Dlg4 PE=1 SV=1	5.49	80814.6	6119.66	26	48.62	68.0215	54.5569	61.2892
E9Q9R9	DLG5_MOUSE	Disks large homolog 5 OS=Mus musculus OX=10090 GN=Dlg5 PE=1 SV=1	7.07	216211	625.105	2	1.09	3.39739	3.35237	3.37488
B1AZP2	DLGP4_MOUSE	Disks large-associated protein 4 OS=Mus musculus OX=10090 GN=Dlgap4 PE=1 SV=1	6.69	109007	1028.14	19	33.47	8.60763	7.60204	8.10483
Q8BPN8	DMXL2_MOUSE	DmX-like protein 2 OS=Mus musculus OX=10090 GN=Dmxl2 PE=1 SV=3	5.98	341745	3218.75	102	52.37	39.9001	34.8553	37.3777
Q3U1J4	DDB1_MOUSE	DNA damage-binding protein 1 OS=Mus musculus OX=10090 GN=Ddb1 PE=1 SV=2	4.98	128108	23337.8	58	66.67	213.994	181.778	197.886
P43247	MSH2_MOUSE	DNA mismatch repair protein Msh2 OS=Mus musculus OX=10090 GN=Msh2 PE=1 SV=1	5.62	104950	446.981	6	10.27	3.28437	2.98391	3.13414
Q6P6I6	GRL1A_MOUSE	DNA-directed RNA polymerase II subunit GRINL1A OS=Mus musculus OX=10090 GN=Polr2m PE=2 SV=2	6.13	41522.1	603.41	8	38.25	6.42866	5.27568	5.85217
P08775	RPB1_MOUSE	DNA-directed RNA polymerase II subunit RPB1 OS=Mus musculus OX=10090 GN=Polr2a PE=1 SV=3	7.02	218545	5176.96	73	50.46	72.7053	68.7258	70.7156
O08740	RPB11_MOUSE	DNA-directed RNA polymerase II subunit RPB11 OS=Mus musculus OX=10090 GN=Polr2j PE=1 SV=1	5.52	13308.3	1189.77	2	34.19	6.02427	8.30311	7.16369
Q8CFI7	RPB2_MOUSE	DNA-directed RNA polymerase II subunit RPB2 OS=Mus musculus OX=10090 GN=Polr2b PE=1 SV=2	6.46	135337	4600.85	50	52.13	55.893	51.307	53.6
P97760	RPB3_MOUSE	DNA-directed RNA polymerase II subunit RPB3 OS=Mus musculus OX=10090 GN=Polr2c PE=1 SV=2	4.6	31785.4	7489.58	11	70.18	44.1784	41.6934	42.9359
Q9D7M8	RPB4_MOUSE	DNA-directed RNA polymerase II subunit RPB4 OS=Mus musculus OX=10090 GN=Polr2d PE=1 SV=2	4.56	16425.4	12457.1	6	66.2	11.5246	23.1257	17.3252
P62488	RPB7_MOUSE	DNA-directed RNA polymerase II subunit RPB7 OS=Mus musculus OX=10090 GN=Polr2g PE=1 SV=1	5.2	19465.4	4542.83	7	56.4	24.2093	21.9629	23.0861
P60898	RPB9_MOUSE	DNA-directed RNA polymerase II subunit RPB9 OS=Mus musculus OX=10090 GN=Polr2i PE=1 SV=1	4.83	15036.5	465.375	2	23.2		1.2682	1.2682
P59470	RPC2_MOUSE	DNA-directed RNA polymerase III subunit RPC2 OS=Mus musculus OX=10090 GN=Polr3b PE=1 SV=2	8.51	129255	390.851	4	5.3	1.9168	1.39951	1.65816
Q9D483	RPC3_MOUSE	DNA-directed RNA polymerase III subunit RPC3 OS=Mus musculus OX=10090 GN=Polr3c PE=1 SV=1	7.37	61048.2	1396.09	10	32.08	5.9878	5.28134	5.63457
Q91WD1	RPC4_MOUSE	DNA-directed RNA polymerase III subunit RPC4 OS=Mus musculus OX=10090 GN=Polr3d PE=2 SV=2	6.58	44528	417.299	4	18.34	8.34657	9.06607	8.70632
Q921X6	RPC6_MOUSE	DNA-directed RNA polymerase III subunit RPC6 OS=Mus musculus OX=10090 GN=Polr3f PE=1 SV=1	5.74	36051.2	484.82	4	19.62	3.15758	3.75404	3.45581
O35427	RPC9_MOUSE	DNA-directed RNA polymerase III subunit RPC9 OS=Mus musculus OX=10090 GN=Crcp PE=2 SV=1	4.78	16739.9	886.586	2	22.97	2.00442	1.99361	1.99902
P52432	RPAC1_MOUSE	DNA-directed RNA polymerases I and III subunit RPAC1 OS=Mus musculus OX=10090 GN=Polr1c PE=1 SV=3	4.91	39334.8	1486.37	6	32.37	5.70529	5.28889	5.49709
Q80UW8	RPAB1_MOUSE	DNA-directed RNA polymerases I_ II_ and III subunit RPABC1 OS=Mus musculus OX=10090 GN=Polr2e PE=1 SV=1	5.61	24684.4	9718.23	9	61.9	42.7004	41.8059	42.2531
Q923G2	RPAB3_MOUSE	DNA-directed RNA polymerases I_ II_ and III subunit RPABC3 OS=Mus musculus OX=10090 GN=Polr2h PE=1 SV=3	4.3	17200.4	5177.25	6	59.33	35.16	39.4211	37.2906
P62876	RPAB5_MOUSE	DNA-directed RNA polymerases I_ II_ and III subunit RPABC5 OS=Mus musculus OX=10090 GN=Polr2l PE=3 SV=1	7.82	7873.24	2291.35	2	29.85	15.0708	18.2491	16.6599
P63037	DNJA1_MOUSE	DnaJ homolog subfamily A member 1 OS=Mus musculus OX=10090 GN=Dnaja1 PE=1 SV=1	6.7	45609.6	3918.64	11	44.84	23.5581	20.0794	21.8187
Q9QYJ0	DNJA2_MOUSE	DnaJ homolog subfamily A member 2 OS=Mus musculus OX=10090 GN=Dnaja2 PE=1 SV=1	6.07	46373	7026.89	14	51.94	53.3933	47.8251	50.6092
Q9JMC3	DNJA4_MOUSE	DnaJ homolog subfamily A member 4 OS=Mus musculus OX=10090 GN=Dnaja4 PE=1 SV=1	7.45	45529.1	622.093	4	15.37	2.67464	2.30082	2.48773
Q99KV1	DJB11_MOUSE	DnaJ homolog subfamily B member 11 OS=Mus musculus OX=10090 GN=Dnajb11 PE=1 SV=1	5.91	40840.2	1776.17	4	15.36	3.67997	3.12843	3.4042
O54946	DNJB6_MOUSE	DnaJ homolog subfamily B member 6 OS=Mus musculus OX=10090 GN=Dnajb6 PE=1 SV=4	9.99	39864.3	1116.38	2	8.77	5.86378	4.67736	5.27057
P54103	DNJC2_MOUSE	DnaJ homolog subfamily C member 2 OS=Mus musculus OX=10090 GN=Dnajc2 PE=1 SV=2	9.11	72178.2	578.567	2	3.06	10.2335	6.7872	8.51034
Q91WN1	DNJC9_MOUSE	DnaJ homolog subfamily C member 9 OS=Mus musculus OX=10090 GN=Dnajc9 PE=1 SV=2	5.63	30230.1	708.29	8	38.61	4.83243	4.48908	4.66075
O70152	DPM1_MOUSE	Dolichol-phosphate mannosyltransferase subunit 1 OS=Mus musculus OX=10090 GN=Dpm1 PE=1 SV=1	9.93	29231.8	604.866	4	21.15	3.7208	3.63267	3.67673
O08788	DCTN1_MOUSE	Dynactin subunit 1 OS=Mus musculus OX=10090 GN=Dctn1 PE=1 SV=3	5.57	142360	31551	68	63.93	258.763	234.893	246.828
Q99KJ8	DCTN2_MOUSE	Dynactin subunit 2 OS=Mus musculus OX=10090 GN=Dctn2 PE=1 SV=3	4.97	44231	53396.2	21	67.66	414.482	364.048	389.265
Q9Z0Y1	DCTN3_MOUSE	Dynactin subunit 3 OS=Mus musculus OX=10090 GN=Dctn3 PE=1 SV=2	5.74	21092.4	20752.5	10	54.3	201.476	155.236	178.356
Q8CBY8	DCTN4_MOUSE	Dynactin subunit 4 OS=Mus musculus OX=10090 GN=Dctn4 PE=1 SV=1	7.58	53912.4	22011.3	24	78.8	206.433	173.469	189.951
Q9QZB9	DCTN5_MOUSE	Dynactin subunit 5 OS=Mus musculus OX=10090 GN=Dctn5 PE=1 SV=1	7.95	20710.8	6624.89	7	69.23	51.5158	45.8317	48.6737
Q9WUB4	DCTN6_MOUSE	Dynactin subunit 6 OS=Mus musculus OX=10090 GN=Dctn6 PE=1 SV=1	6.26	21012.2	6303.66	6	49.47	57.7631	52.1916	54.9773
P39053	DYN1_MOUSE	Dynamin-1 OS=Mus musculus OX=10090 GN=Dnm1 PE=1 SV=2	7.66	98202.2	1097.52	17	29.99	6.43978	5.58829	6.01403
Q8BZ98	DYN3_MOUSE	Dynamin-3 OS=Mus musculus OX=10090 GN=Dnm3 PE=1 SV=1	8.5	97589.8	724.164	9	15.18	2.00009	1.76462	1.88235
P63168	DYL1_MOUSE	Dynein light chain 1_ cytoplasmic OS=Mus musculus OX=10090 GN=Dynll1 PE=1 SV=1	7.24	10537	12913.7	4	57.3	44.7505	39.7723	42.2614
Q9D0M5	DYL2_MOUSE	Dynein light chain 2_ cytoplasmic OS=Mus musculus OX=10090 GN=Dynll2 PE=1 SV=1	7.26	10463.9	33453.5	4	57.3	116.84	109.531	113.186
P62627	DLRB1_MOUSE	Dynein light chain roadblock-type 1 OS=Mus musculus OX=10090 GN=Dynlrb1 PE=1 SV=3	7.57	10989.7	2731.55	3	51.04	5.60023	12.8586	9.22941
P11531	DMD_MOUSE	Dystrophin OS=Mus musculus OX=10090 GN=Dmd PE=1 SV=3	5.58	427942	479.224	7	1.98	23.0198	18.9265	20.9732
Q9ERU9	RBP2_MOUSE	E3 SUMO-protein ligase RanBP2 OS=Mus musculus OX=10090 GN=Ranbp2 PE=1 SV=2	5.78	344942	623.713	45	22.11	7.72494	7.47752	7.60123
Q9JIY2	HAKAI_MOUSE	E3 ubiquitin-protein ligase Hakai OS=Mus musculus OX=10090 GN=Cbll1 PE=1 SV=1	8.49	55071.5	414.024	3	7.74	3.92801	3.76473	3.84637
Q69ZR2	HECD1_MOUSE	E3 ubiquitin-protein ligase HECTD1 OS=Mus musculus OX=10090 GN=Hectd1 PE=1 SV=2	5.1	293052	358.547	17	11.5	4.19792	3.5333	3.86561
Q3U487	HECD3_MOUSE	E3 ubiquitin-protein ligase HECTD3 OS=Mus musculus OX=10090 GN=Hectd3 PE=1 SV=2	5.15	98430.7	423.927	9	16.14	4.09065	3.52978	3.81022
Q80UY2	KCMF1_MOUSE	E3 ubiquitin-protein ligase KCMF1 OS=Mus musculus OX=10090 GN=Kcmf1 PE=1 SV=1	5.4	42475.6	7005.85	10	46.98	19.5805	21.5574	20.569
P46935	NEDD4_MOUSE	E3 ubiquitin-protein ligase NEDD4 OS=Mus musculus OX=10090 GN=Nedd4 PE=1 SV=3	4.94	103220	2158.65	22	36.98	13.6642	12.0158	12.84
Q80YQ8	RMD5A_MOUSE	E3 ubiquitin-protein ligase RMND5A OS=Mus musculus OX=10090 GN=Rmnd5a PE=1 SV=2	5.67	44848	632.549	7	28.13	6.04358	6.01197	6.02778
Q8VEM1	GOLI_MOUSE	E3 ubiquitin-protein ligase RNF130 OS=Mus musculus OX=10090 GN=Rnf130 PE=2 SV=1	9.1	47060.2	509.449	2	3.1	50.8202	37.1265	43.9734
Q8BFX1	RN187_MOUSE	E3 ubiquitin-protein ligase RNF187 OS=Mus musculus OX=10090 GN=Rnf187 PE=1 SV=2	5.29	26940.2	451.758	3	16.95	1.61907	0.956528	1.2878
E9Q555	RN213_MOUSE	E3 ubiquitin-protein ligase RNF213 OS=Mus musculus OX=10090 GN=Rnf213 PE=1 SV=2	6.37	592084	419.582	2	0.5	3.66377	2.69412	3.17895
Q8C7M3	TRIM9_MOUSE	E3 ubiquitin-protein ligase TRIM9 OS=Mus musculus OX=10090 GN=Trim9 PE=1 SV=2	6.9	92752.5	936.155	16	35.25	12.6685	11.8506	12.2596
G5E870	TRIPC_MOUSE	E3 ubiquitin-protein ligase TRIP12 OS=Mus musculus OX=10090 GN=Trip12 PE=1 SV=1	8.31	226238	436.076	2	2.07		0.406949	0.406949
A2AN08	UBR4_MOUSE	E3 ubiquitin-protein ligase UBR4 OS=Mus musculus OX=10090 GN=Ubr4 PE=1 SV=1	5.67	579248	535.678	68	20.93	8.93097	8.24299	8.58698
Q4VC33	MAEA_MOUSE	E3 ubiquitin-protein transferase MAEA OS=Mus musculus OX=10090 GN=Maea PE=1 SV=1	8.78	46020.8	1215.4	7	24.24	7.71137	6.99164	7.35151
Q8K0G5	EIPR1_MOUSE	EARP and GARP complex-interacting protein 1 OS=Mus musculus OX=10090 GN=Eipr1 PE=1 SV=2	4.77	43583.2	610.093	6	25.13	5.49753	5.01583	5.25668
Q7TNG5	EMAL2_MOUSE	Echinoderm microtubule-associated protein-like 2 OS=Mus musculus OX=10090 GN=Eml2 PE=1 SV=1	5.85	71646.2	1051.91	10	25.27	10.2398	9.38667	9.81326
Q8VC03	EMAL3_MOUSE	Echinoderm microtubule-associated protein-like 3 OS=Mus musculus OX=10090 GN=Eml3 PE=1 SV=1	6.64	96893	349.377	4	7.36	4.86496	4.03087	4.44792
P70372	ELAV1_MOUSE	ELAV-like protein 1 OS=Mus musculus OX=10090 GN=Elavl1 PE=1 SV=2	9.42	36340.1	5045.69	10	43.87	30.1837	27.0568	28.6203
Q60899	ELAV2_MOUSE	ELAV-like protein 2 OS=Mus musculus OX=10090 GN=Elavl2 PE=1 SV=1	9.5	39862.2	459.318	5	16.39	1.86109	1.75474	1.80792
Q60900	ELAV3_MOUSE	ELAV-like protein 3 OS=Mus musculus OX=10090 GN=Elavl3 PE=1 SV=1	9.71	39704.3	1088.63	7	26.7	3.11024	2.53867	2.82445
Q61701	ELAV4_MOUSE	ELAV-like protein 4 OS=Mus musculus OX=10090 GN=Elavl4 PE=1 SV=1	9.81	42653.4	493.84	6	20.52	0.986846	1.33041	1.15863
P10126	EF1A1_MOUSE	Elongation factor 1-alpha 1 OS=Mus musculus OX=10090 GN=Eef1a1 PE=1 SV=3	9.49	50456.1	1690.92	9	35.28	8.56171	8.70232	8.63201
P62631	EF1A2_MOUSE	Elongation factor 1-alpha 2 OS=Mus musculus OX=10090 GN=Eef1a2 PE=1 SV=1	9.49	50796.4	1202.29	4	16.63	2.44656	2.30104	2.3738
O70251	EF1B_MOUSE	Elongation factor 1-beta OS=Mus musculus OX=10090 GN=Eef1b PE=1 SV=5	4.34	24864.8	608.065	5	35.56	2.39767	7.9361	5.16688
P57776	EF1D_MOUSE	Elongation factor 1-delta OS=Mus musculus OX=10090 GN=Eef1d PE=1 SV=3	4.72	31407.1	347.237	3	13.52	5.0802	4.88577	4.98299
Q9D8N0	EF1G_MOUSE	Elongation factor 1-gamma OS=Mus musculus OX=10090 GN=Eef1g PE=1 SV=3	6.34	50403	1138.33	10	45.77	5.47829	3.9466	4.71244
P58252	EF2_MOUSE	Elongation factor 2 OS=Mus musculus OX=10090 GN=Eef2 PE=1 SV=2	6.43	96283.7	1266.42	16	25.64	6.67947	5.52748	6.10348
Q8BFR5	EFTU_MOUSE	Elongation factor Tu_ mitochondrial OS=Mus musculus OX=10090 GN=Tufm PE=1 SV=1	7.34	49907.6	7490.78	21	57.52	28.4278	26.2637	27.3457
Q7TT37	ELP1_MOUSE	Elongator complex protein 1 OS=Mus musculus OX=10090 GN=Elp1 PE=1 SV=2	5.61	151295	8762.56	43	50.49	57.9271	48.0423	52.9847
Q91WG4	ELP2_MOUSE	Elongator complex protein 2 OS=Mus musculus OX=10090 GN=Elp2 PE=1 SV=1	5.43	94575.8	4447.24	31	58	42.3647	38.3539	40.3593
Q9CZX0	ELP3_MOUSE	Elongator complex protein 3 OS=Mus musculus OX=10090 GN=Elp3 PE=1 SV=1	9.09	62955.4	3889.61	23	54.11	45.1334	39.3483	42.2408
P62869	ELOB_MOUSE	Elongin-B OS=Mus musculus OX=10090 GN=Elob PE=1 SV=1	4.68	13226.9	2893.41	4	30.51	9.20988	20.336	14.7729
P83940	ELOC_MOUSE	Elongin-C OS=Mus musculus OX=10090 GN=Eloc PE=1 SV=1	4.54	12644.3	7274.18	4	50	20.3834	26.2761	23.3297
Q62420	SH3G2_MOUSE	Endophilin-A1 OS=Mus musculus OX=10090 GN=Sh3gl2 PE=1 SV=2	5.1	40126.5	3598.03	11	34.09	37.8277	33.986	35.9068
P20029	BIP_MOUSE	Endoplasmic reticulum chaperone BiP OS=Mus musculus OX=10090 GN=Hspa5 PE=1 SV=3	4.88	72536.2	19339.5	31	60.76	179.888	149.243	164.565
P08113	ENPL_MOUSE	Endoplasmin OS=Mus musculus OX=10090 GN=Hsp90b1 PE=1 SV=2	4.55	92761.1	9550.29	40	52.99	73.5215	62.7175	68.1195
P84089	ERH_MOUSE	Enhancer of rudimentary homolog OS=Mus musculus OX=10090 GN=Erh PE=1 SV=1	5.55	12430	15482.4	4	39.42	28.6249	30.824	29.7244
Q80TH2	ERBIN_MOUSE	Erbin OS=Mus musculus OX=10090 GN=Erbin PE=1 SV=3	5.36	158161	1300.08	38	43.51	11.7352	10.5634	11.1493
Q8BFZ9	ERLN2_MOUSE	Erlin-2 OS=Mus musculus OX=10090 GN=Erlin2 PE=1 SV=1	5.22	38100.7	4256.56	14	60	16.0642	15.5474	15.8058
P62509	ERR3_MOUSE	Estrogen-related receptor gamma OS=Mus musculus OX=10090 GN=Esrrg PE=1 SV=1	6.06	52161.6	1286.79	11	38.43	5.59483	6.37647	5.98565
P60843	IF4A1_MOUSE	Eukaryotic initiation factor 4A-I OS=Mus musculus OX=10090 GN=Eif4a1 PE=1 SV=1	5.16	46382.2	2647.25	12	40.39	5.97075	6.66061	6.31568
P10630	IF4A2_MOUSE	Eukaryotic initiation factor 4A-II OS=Mus musculus OX=10090 GN=Eif4a2 PE=1 SV=2	5.17	46630.5	2867.92	14	48.16	11.7508	10.3044	11.0276
Q91VC3	IF4A3_MOUSE	Eukaryotic initiation factor 4A-III OS=Mus musculus OX=10090 GN=Eif4a3 PE=1 SV=3	6.32	47125.2	1194.32	8	27.49	8.45066	7.07579	7.76322
Q9D1M4	MCA3_MOUSE	Eukaryotic translation elongation factor 1 epsilon-1 OS=Mus musculus OX=10090 GN=Eef1e1 PE=1 SV=1	8.99	19915.8	868.582	5	36.78	3.27357	2.77462	3.0241
P23116	EIF3A_MOUSE	Eukaryotic translation initiation factor 3 subunit A OS=Mus musculus OX=10090 GN=Eif3a PE=1 SV=5	6.37	162336	14734	61	45.09	107.887	91.3084	99.5979
Q8JZQ9	EIF3B_MOUSE	Eukaryotic translation initiation factor 3 subunit B OS=Mus musculus OX=10090 GN=Eif3b PE=1 SV=1	4.72	91769.5	2340.97	26	52.3	16.733	14.5429	15.6379
Q8R1B4	EIF3C_MOUSE	Eukaryotic translation initiation factor 3 subunit C OS=Mus musculus OX=10090 GN=Eif3c PE=1 SV=1	5.45	106216	1134.44	16	23.93	13.8953	10.246	12.0706
O70194	EIF3D_MOUSE	Eukaryotic translation initiation factor 3 subunit D OS=Mus musculus OX=10090 GN=Eif3d PE=1 SV=2	5.7	64616.1	14162.8	23	53.47	101.016	81.7214	91.3685
P60229	EIF3E_MOUSE	Eukaryotic translation initiation factor 3 subunit E OS=Mus musculus OX=10090 GN=Eif3e PE=1 SV=1	5.65	52620.1	20154.5	27	72.58	112.261	87.6874	99.974
Q9DCH4	EIF3F_MOUSE	Eukaryotic translation initiation factor 3 subunit F OS=Mus musculus OX=10090 GN=Eif3f PE=1 SV=2	5.23	38098.4	13028.2	14	57.62	103.649	92.0621	97.8554
Q9Z1D1	EIF3G_MOUSE	Eukaryotic translation initiation factor 3 subunit G OS=Mus musculus OX=10090 GN=Eif3g PE=1 SV=2	5.57	35923.2	12063.2	10	45.31	104.177	93.1914	98.6843
Q91WK2	EIF3H_MOUSE	Eukaryotic translation initiation factor 3 subunit H OS=Mus musculus OX=10090 GN=Eif3h PE=1 SV=1	6.34	40003.4	16584	18	68.18	94.9292	80.7699	87.8495
Q9QZD9	EIF3I_MOUSE	Eukaryotic translation initiation factor 3 subunit I OS=Mus musculus OX=10090 GN=Eif3i PE=1 SV=1	5.28	36860	23635.1	22	86.77	110.68	109.508	110.094
Q9DBZ5	EIF3K_MOUSE	Eukaryotic translation initiation factor 3 subunit K OS=Mus musculus OX=10090 GN=Eif3k PE=1 SV=1	4.62	25371.9	17607.6	8	55.5	86.6738	80.7361	83.7049
Q8QZY1	EIF3L_MOUSE	Eukaryotic translation initiation factor 3 subunit L OS=Mus musculus OX=10090 GN=Eif3l PE=1 SV=1	6.02	66841.1	13364.4	27	54.08	82.4283	75.2266	78.8274
Q99JX4	EIF3M_MOUSE	Eukaryotic translation initiation factor 3 subunit M OS=Mus musculus OX=10090 GN=Eif3m PE=1 SV=1	5.39	42973.3	15303.9	20	71.93	91.2585	84.232	87.7453
P63073	IF4E_MOUSE	Eukaryotic translation initiation factor 4E OS=Mus musculus OX=10090 GN=Eif4e PE=1 SV=1	5.75	25281.3	429.388	4	18.89	5.59206	5.39982	5.49594
Q05D44	IF2P_MOUSE	Eukaryotic translation initiation factor 5B OS=Mus musculus OX=10090 GN=Eif5b PE=1 SV=2	5.32	138072	248.608	2	4.11	2.40929	3.25446	2.83188
O55135	IF6_MOUSE	Eukaryotic translation initiation factor 6 OS=Mus musculus OX=10090 GN=Eif6 PE=1 SV=2	4.43	27024.3	2903.22	8	54.29	6.2418	10.8933	8.56757
P56564	EAA1_MOUSE	Excitatory amino acid transporter 1 OS=Mus musculus OX=10090 GN=Slc1a3 PE=1 SV=2	8.67	59793.7	2444.44	6	17.5	22.8344	19.6731	21.2538
Q8VEG4	EXD2_MOUSE	Exonuclease 3'-5' domain-containing protein 2 OS=Mus musculus OX=10090 GN=Exd2 PE=1 SV=2	7.64	75130.4	387.451	5	9.85	1.84856	1.70163	1.7751
Q7TQK4	EXOS3_MOUSE	Exosome complex component RRP40 OS=Mus musculus OX=10090 GN=Exosc3 PE=1 SV=3	8.01	30059.6	718.414	5	31.39	3.54266	3.13635	3.3395
Q9D0M0	EXOS7_MOUSE	Exosome complex exonuclease RRP42 OS=Mus musculus OX=10090 GN=Exosc7 PE=1 SV=2	4.9	32509.8	470.264	4	27.15	2.788	2.82921	2.80861
Q9CZU3	MTREX_MOUSE	Exosome RNA helicase MTR4 OS=Mus musculus OX=10090 GN=Mtrex PE=1 SV=1	6	118663	2293.53	36	42.12	53.2376	46.609	49.9233
P47753	CAZA1_MOUSE	F-actin-capping protein subunit alpha-1 OS=Mus musculus OX=10090 GN=Capza1 PE=1 SV=4	5.21	33110.9	11800.9	12	62.94	86.479	75.5393	81.0092
P47754	CAZA2_MOUSE	F-actin-capping protein subunit alpha-2 OS=Mus musculus OX=10090 GN=Capza2 PE=1 SV=3	5.49	33138.2	20799.3	13	69.23	114.388	100.392	107.39
P47757	CAPZB_MOUSE	F-actin-capping protein subunit beta OS=Mus musculus OX=10090 GN=Capzb PE=1 SV=3	5.35	31630.7	18583.9	14	55.6	98.3976	92.4944	95.446
Q80UW2	FBX2_MOUSE	F-box only protein 2 OS=Mus musculus OX=10090 GN=Fbxo2 PE=1 SV=1	4.01	33961.1	1150.11	6	32.66	2.97376	4.07037	3.52206
Q9QXE7	TBL1X_MOUSE	F-box-like/WD repeat-containing protein TBL1X OS=Mus musculus OX=10090 GN=Tbl1x PE=1 SV=2	5.33	57486.7	11367	21	65.65	56.8286	56.716	56.7723
Q8BHJ5	TBL1R_MOUSE	F-box-like/WD repeat-containing protein TBL1XR1 OS=Mus musculus OX=10090 GN=Tbl1xr1 PE=1 SV=1	5.24	56288.3	7527.66	17	54.28	38.5576	37.7364	38.147
Q8BTM8	FLNA_MOUSE	Filamin-A OS=Mus musculus OX=10090 GN=Flna PE=1 SV=5	5.63	284073	9088.62	108	62.6	93.9991	87.8443	90.9217
Q80X90	FLNB_MOUSE	Filamin-B OS=Mus musculus OX=10090 GN=Flnb PE=1 SV=3	5.35	280277	5152.83	96	56.65	40.5016	32.7058	36.6037
Q8VHX6	FLNC_MOUSE	Filamin-C OS=Mus musculus OX=10090 GN=Flnc PE=1 SV=3	5.56	293743	757.868	20	8.99	8.34446	7.26517	7.80482
Q6P9Q6	FKB15_MOUSE	FK506-binding protein 15 OS=Mus musculus OX=10090 GN=Fkbp15 PE=1 SV=2	4.8	133531	548.459	14	16.86	5.91596	4.92929	5.42263
A6PWD2	FHAD1_MOUSE	Forkhead-associated domain-containing protein 1 OS=Mus musculus OX=10090 GN=Fhad1 PE=2 SV=1	6.23	164641	618.083	2	1.48	6.43516	6.63174	6.53345
P05064	ALDOA_MOUSE	Fructose-bisphosphate aldolase A OS=Mus musculus OX=10090 GN=Aldoa PE=1 SV=2	8.07	39812.2	707.092	7	22.25	7.20047	5.66584	6.43316
Q8VDC1	FYCO1_MOUSE	FYVE and coiled-coil domain-containing protein 1 OS=Mus musculus OX=10090 GN=Fyco1 PE=1 SV=1	4.74	164161	2819.13	48	40.57	25.5197	22.6466	24.0832
Q8BHJ7	GBRA5_MOUSE	Gamma-aminobutyric acid receptor subunit alpha-5 OS=Mus musculus OX=10090 GN=Gabra5 PE=1 SV=1	9.37	52559.5	361.385	3	13.82	12.289	6.22001	9.25449
P17183	ENOG_MOUSE	Gamma-enolase OS=Mus musculus OX=10090 GN=Eno2 PE=1 SV=2	4.8	47638.9	399.45	3	10.14	1.21033	1.08935	1.14984
Q9CWZ7	SNAG_MOUSE	Gamma-soluble NSF attachment protein OS=Mus musculus OX=10090 GN=Napg PE=1 SV=1	5.15	35074.6	366.276	3	14.1	1.65049	1.39989	1.52519
Q8K0C9	GMDS_MOUSE	GDP-mannose 4_6 dehydratase OS=Mus musculus OX=10090 GN=Gmds PE=1 SV=1	6.65	42327	550.645	3	8.6	7.20283	0.945585	4.07421
Q8BL74	TF3C2_MOUSE	General transcription factor 3C polypeptide 2 OS=Mus musculus OX=10090 GN=Gtf3c2 PE=2 SV=2	6.13	101358	808.076	12	24.92	6.41994	5.3558	5.88787
Q8BMQ2	TF3C4_MOUSE	General transcription factor 3C polypeptide 4 OS=Mus musculus OX=10090 GN=Gtf3c4 PE=1 SV=2	6.3	92924.7	2003.32	23	37.45	28.0367	24.314	26.1754
Q8R2T8	TF3C5_MOUSE	General transcription factor 3C polypeptide 5 OS=Mus musculus OX=10090 GN=Gtf3c5 PE=2 SV=2	6.31	60958.1	1068.76	15	35.77	10.2499	9.54918	9.89956
Q8R0A0	T2FB_MOUSE	General transcription factor IIF subunit 2 OS=Mus musculus OX=10090 GN=Gtf2f2 PE=1 SV=1	9.72	28438.3	629.578	6	29.32	6.5369	4.46681	5.50186
Q9Z1Z0	USO1_MOUSE	General vesicular transport factor p115 OS=Mus musculus OX=10090 GN=Uso1 PE=1 SV=2	4.67	108067	10327.7	42	60.27	99.526	92.4023	95.9642
Q8BUV3	GEPH_MOUSE	Gephyrin OS=Mus musculus OX=10090 GN=Gphn PE=1 SV=2	5.26	84023.9	7736.25	29	60.08	41.8506	39.0737	40.4622
Q8CA72	GAN_MOUSE	Gigaxonin OS=Mus musculus OX=10090 GN=Gan PE=1 SV=2	5.55	68754.3	394.412	2	7.37	2.79714	2.2451	2.52112
P03995	GFAP_MOUSE	Glial fibrillary acidic protein OS=Mus musculus OX=10090 GN=Gfap PE=1 SV=4	5.1	49957.2	24309.2	26	63.49	172.619	146.02	159.319
Q9D7M1	GID8_MOUSE	Glucose-induced degradation protein 8 homolog OS=Mus musculus OX=10090 GN=Gid8 PE=1 SV=1	4.73	26835.7	4664.37	9	57.89	11.5418	16.5094	14.0256
Q925T6	GRIP1_MOUSE	Glutamate receptor-interacting protein 1 OS=Mus musculus OX=10090 GN=Grip1 PE=1 SV=1	6.11	122971	339.04	5	10.91	4.72045	3.44463	4.08254
P15105	GLNA_MOUSE	Glutamine synthetase OS=Mus musculus OX=10090 GN=Glul PE=1 SV=6	6.69	42861.1	10810.4	15	71.58	73.7029	72.4718	73.0873
Q80Y14	GLRX5_MOUSE	Glutaredoxin-related protein 5_ mitochondrial OS=Mus musculus OX=10090 GN=Glrx5 PE=1 SV=2	6.15	16406.6	484.901	2	17.11	8.12524	5.18845	6.65685
P16858	G3P_MOUSE	Glyceraldehyde-3-phosphate dehydrogenase OS=Mus musculus OX=10090 GN=Gapdh PE=1 SV=2	8.36	36095.2	5710.5	7	33.93	30.2543	27.0041	28.6292
P51655	GPC4_MOUSE	Glypican-4 OS=Mus musculus OX=10090 GN=Gpc4 PE=1 SV=2	5.94	63669.9	406.229	6	17.06	2.94125	2.19505	2.56815
Q9R087	GPC6_MOUSE	Glypican-6 OS=Mus musculus OX=10090 GN=Gpc6 PE=1 SV=1	5.15	64026.5	1422.63	12	29.19	8.34905	7.05553	7.70229
Q91X51	GORS1_MOUSE	Golgi reassembly-stacking protein 1 OS=Mus musculus OX=10090 GN=Gorasp1 PE=1 SV=3	4.37	47338.5	1755.99	7	35.87	3.9323	4.78364	4.35797
Q921M4	GOGA2_MOUSE	Golgin subfamily A member 2 OS=Mus musculus OX=10090 GN=Golga2 PE=1 SV=3	4.77	113678	4364.29	34	53.35	27.6874	32.1396	29.9135
Q8BXQ2	PIGT_MOUSE	GPI transamidase component PIG-T OS=Mus musculus OX=10090 GN=Pigt PE=1 SV=2	8.38	66389	591.337	2	9.11	1.19177	0.633912	0.912843
Q8VCE2	GPN1_MOUSE	GPN-loop GTPase 1 OS=Mus musculus OX=10090 GN=Gpn1 PE=1 SV=1	4.58	41826.2	598.149	4	19.09	3.78115	3.05473	3.41794
Q8VEJ1	GPN2_MOUSE	GPN-loop GTPase 2 OS=Mus musculus OX=10090 GN=Gpn2 PE=2 SV=2	4.77	34995.9	443.869	2	15.16	13.9882	6.351	10.1696
Q8BUY8	GASP2_MOUSE	G-protein coupled receptor-associated sorting protein 2 OS=Mus musculus OX=10090 GN=Gprasp2 PE=1 SV=2	4.86	93372.7	397.771	6	12.35	2.78247	2.59401	2.68824
Q9CR59	G45IP_MOUSE	Growth arrest and DNA damage-inducible proteins-interacting protein 1 OS=Mus musculus OX=10090 GN=Gadd45gip1 PE=1 SV=1	10.87	25877.5	896.303	4	21.17	4.76364	5.81677	5.2902
Q7TN89	RASE_MOUSE	GTPase ERas OS=Mus musculus OX=10090 GN=Eras PE=1 SV=1	6.41	24776.7	471.642	2	7.05	1.43013	3.45859	2.44436
O08582	GTPB1_MOUSE	GTP-binding protein 1 OS=Mus musculus OX=10090 GN=Gtpbp1 PE=1 SV=2	8.29	72985.2	369.027	5	11.23	6.42894	5.54145	5.98519
P36536	SAR1A_MOUSE	GTP-binding protein SAR1a OS=Mus musculus OX=10090 GN=Sar1a PE=1 SV=1	6.55	22485	601.256	2	17.17	3.09155	2.66922	2.88039
O35969	GAMT_MOUSE	Guanidinoacetate N-methyltransferase OS=Mus musculus OX=10090 GN=Gamt PE=1 SV=1	5.36	26621.3	422.652	2	16.95	5.45309	4.58265	5.01787
P08752	GNAI2_MOUSE	Guanine nucleotide-binding protein G(i) subunit alpha-2 OS=Mus musculus OX=10090 GN=Gnai2 PE=1 SV=5	5.12	41059.3	2188.99	3	11.27	1.50848	1.70682	1.60765
Q9JMF3	GBG13_MOUSE	Guanine nucleotide-binding protein G(I)/G(S)/G(O) subunit gamma-13 OS=Mus musculus OX=10090 GN=Gng13 PE=1 SV=1	5.19	8036.43	961.387	2	29.85	25.6888	11.0348	18.3618
P62874	GBB1_MOUSE	Guanine nucleotide-binding protein G(I)/G(S)/G(T) subunit beta-1 OS=Mus musculus OX=10090 GN=Gnb1 PE=1 SV=3	5.56	38175.4	20102.9	13	65	160.907	152.023	156.465
P62880	GBB2_MOUSE	Guanine nucleotide-binding protein G(I)/G(S)/G(T) subunit beta-2 OS=Mus musculus OX=10090 GN=Gnb2 PE=1 SV=3	5.56	38072.5	7658.41	9	33.82	19.2448	19.9271	19.586
Q61011	GBB3_MOUSE	Guanine nucleotide-binding protein G(I)/G(S)/G(T) subunit beta-3 OS=Mus musculus OX=10090 GN=Gnb3 PE=1 SV=2	5.3	38209.7	1135.21	3	8.53	3.82356	3.80966	3.81661
P20612	GNAT1_MOUSE	Guanine nucleotide-binding protein G(t) subunit alpha-1 OS=Mus musculus OX=10090 GN=Gnat1 PE=1 SV=3	5.28	40423	17759.3	14	52.29	118.126	95.2583	106.692
P50149	GNAT2_MOUSE	Guanine nucleotide-binding protein G(t) subunit alpha-2 OS=Mus musculus OX=10090 GN=Gnat2 PE=2 SV=2	5.04	40688.1	4723.01	7	27.97	3.54287	2.81837	3.18062
P27600	GNA12_MOUSE	Guanine nucleotide-binding protein subunit alpha-12 OS=Mus musculus OX=10090 GN=Gna12 PE=1 SV=3	10.49	44266.2	1848.7	2	6.07	2.18028	2.33	2.25514
P29387	GBB4_MOUSE	Guanine nucleotide-binding protein subunit beta-4 OS=Mus musculus OX=10090 GN=Gnb4 PE=1 SV=4	5.73	38120.4	2121.43	5	24.71	0.282217	0.156177	0.219197
A0A0U1RPR8	GUC2D_MOUSE	Guanylate cyclase D OS=Mus musculus OX=10090 GN=Gucy2d PE=2 SV=1	6.15	123840	901.493	4	4.39	25.922	24.7922	25.3571
O54865	GCYB1_MOUSE	Guanylate cyclase soluble subunit beta-1 OS=Mus musculus OX=10090 GN=Gucy1b1 PE=1 SV=1	5.01	71396.1	418.98	5	13.87	3.75367	3.46815	3.61091
Q9CRB2	NHP2_MOUSE	H/ACA ribonucleoprotein complex subunit 2 OS=Mus musculus OX=10090 GN=Nhp2 PE=1 SV=1	8.5	17589.3	4115.98	6	71.9	11.1418	9.90802	10.5249
Q9ESX5	DKC1_MOUSE	H/ACA ribonucleoprotein complex subunit DKC1 OS=Mus musculus OX=10090 GN=Dkc1 PE=1 SV=4	9.82	57857.9	2625.8	19	50.29	19.3387	16.4649	17.9018
Q3UGR5	HDHD2_MOUSE	Haloacid dehalogenase-like hydrolase domain-containing protein 2 OS=Mus musculus OX=10090 GN=Hdhd2 PE=1 SV=2	5.65	28901.3	821.483	3	28.19	9.98287	8.83967	9.41127
O35387	HAX1_MOUSE	HCLS1-associated protein X-1 OS=Mus musculus OX=10090 GN=Hax1 PE=1 SV=1	4.54	31654.4	549.615	2	8.57	3.8278	6.94096	5.38438
Q8BQM4	HEAT3_MOUSE	HEAT repeat-containing protein 3 OS=Mus musculus OX=10090 GN=Heatr3 PE=1 SV=1	4.72	75617.2	2123.35	16	36.08	12.6019	11.9094	12.2557
Q8K0U4	HS12A_MOUSE	Heat shock 70 kDa protein 12A OS=Mus musculus OX=10090 GN=Hspa12a PE=1 SV=1	6.35	75213.7	3002.46	23	46.22	20.7834	19.0455	19.9145
Q9CZJ2	HS12B_MOUSE	Heat shock 70 kDa protein 12B OS=Mus musculus OX=10090 GN=Hspa12b PE=1 SV=1	8.46	76860.8	445.704	3	5.26	5.32244	4.72464	5.02354
Q61696	HS71A_MOUSE	Heat shock 70 kDa protein 1A OS=Mus musculus OX=10090 GN=Hspa1a PE=1 SV=2	5.39	70364.4	26677.1	31	65.68	158.928	143.732	151.33
P17879	HS71B_MOUSE	Heat shock 70 kDa protein 1B OS=Mus musculus OX=10090 GN=Hspa1b PE=1 SV=3	5.39	70461.5	24998.7	31	65.73	67.7979	61.3156	64.5567
P16627	HS71L_MOUSE	Heat shock 70 kDa protein 1-like OS=Mus musculus OX=10090 GN=Hspa1l PE=1 SV=4	5.85	71036.6	9555.21	15	26.68	1.59036	1.6927	1.64153
Q61316	HSP74_MOUSE	Heat shock 70 kDa protein 4 OS=Mus musculus OX=10090 GN=Hspa4 PE=1 SV=1	4.97	94931.2	10044.6	39	60.29	53.0608	51.15	52.1054
P48722	HS74L_MOUSE	Heat shock 70 kDa protein 4L OS=Mus musculus OX=10090 GN=Hspa4l PE=1 SV=2	5.42	95237.7	12856.9	45	70.64	71.0252	57.0467	64.0359
P63017	HSP7C_MOUSE	Heat shock cognate 71 kDa protein OS=Mus musculus OX=10090 GN=Hspa8 PE=1 SV=1	5.2	71099.3	39916.6	31	65.79	388.498	378.076	383.287
Q61699	HS105_MOUSE	Heat shock protein 105 kDa OS=Mus musculus OX=10090 GN=Hsph1 PE=1 SV=2	5.24	97377	1377.82	14	19.93	6.64058	7.2798	6.96019
P07901	HS90A_MOUSE	Heat shock protein HSP 90-alpha OS=Mus musculus OX=10090 GN=Hsp90aa1 PE=1 SV=4	4.74	85187.2	45097.9	52	59.75	655.252	608.88	632.066
P11499	HS90B_MOUSE	Heat shock protein HSP 90-beta OS=Mus musculus OX=10090 GN=Hsp90ab1 PE=1 SV=3	4.78	83623.5	25219.6	38	60.91	210.477	188.566	199.522
P17156	HSP72_MOUSE	Heat shock-related 70 kDa protein 2 OS=Mus musculus OX=10090 GN=Hspa2 PE=1 SV=2	5.35	69926.9	8301.85	18	31.12	3.94729	3.54367	3.74548
D3YXG0	HMCN1_MOUSE	Hemicentin-1 OS=Mus musculus OX=10090 GN=Hmcn1 PE=1 SV=1	6.21	621827	559.118	3	0.96	2.02546		2.02546
Q3TEA8	HP1B3_MOUSE	Heterochromatin protein 1-binding protein 3 OS=Mus musculus OX=10090 GN=Hp1bp3 PE=1 SV=1	10.38	61094.8	412.778	4	16.97	4.62466	2.98882	3.80674
Q99020	ROAA_MOUSE	Heterogeneous nuclear ribonucleoprotein A/B OS=Mus musculus OX=10090 GN=Hnrnpab PE=1 SV=1	8.16	30945.4	3213.27	4	16.84	7.55759	5.82331	6.69045
Q9CX86	ROA0_MOUSE	Heterogeneous nuclear ribonucleoprotein A0 OS=Mus musculus OX=10090 GN=Hnrnpa0 PE=1 SV=1	9.68	30701.5	746.69	3	16.07	4.64501	3.02674	3.83588
P49312	ROA1_MOUSE	Heterogeneous nuclear ribonucleoprotein A1 OS=Mus musculus OX=10090 GN=Hnrnpa1 PE=1 SV=2	9.63	34310.3	5476.2	9	36.88	25.3723	23.788	24.5802
Q8BG05	ROA3_MOUSE	Heterogeneous nuclear ribonucleoprotein A3 OS=Mus musculus OX=10090 GN=Hnrnpa3 PE=1 SV=1	9.3	39880.2	11075.2	12	35.62	59.1646	53.152	56.1583
Q60668	HNRPD_MOUSE	Heterogeneous nuclear ribonucleoprotein D0 OS=Mus musculus OX=10090 GN=Hnrnpd PE=1 SV=2	7.92	38525.3	4645.15	5	17.18	24.452	22.3831	23.4176
Q9Z130	HNRDL_MOUSE	Heterogeneous nuclear ribonucleoprotein D-like OS=Mus musculus OX=10090 GN=Hnrnpdl PE=1 SV=1	7.17	33729.9	2326.56	5	21.59	4.18048	4.16889	4.17468
Q9Z2X1	HNRPF_MOUSE	Heterogeneous nuclear ribonucleoprotein F OS=Mus musculus OX=10090 GN=Hnrnpf PE=1 SV=3	5.18	46072.1	2484.49	11	42.41	19.5674	17.081	18.3242
O35737	HNRH1_MOUSE	Heterogeneous nuclear ribonucleoprotein H OS=Mus musculus OX=10090 GN=Hnrnph1 PE=1 SV=3	5.88	49484.7	3734.91	14	41.65	21.495	19.1627	20.3288
P70333	HNRH2_MOUSE	Heterogeneous nuclear ribonucleoprotein H2 OS=Mus musculus OX=10090 GN=Hnrnph2 PE=1 SV=1	5.88	49564.8	2311.52	12	37.19	9.77902	8.90952	9.34427
P61979	HNRPK_MOUSE	Heterogeneous nuclear ribonucleoprotein K OS=Mus musculus OX=10090 GN=Hnrnpk PE=1 SV=1	5.22	51261.5	11731.3	21	57.67	62.0496	52.837	57.4433
Q8R081	HNRPL_MOUSE	Heterogeneous nuclear ribonucleoprotein L OS=Mus musculus OX=10090 GN=Hnrnpl PE=1 SV=2	8.05	64591.1	9625.64	21	58.7	85.2347	70.6994	77.967
Q9D0E1	HNRPM_MOUSE	Heterogeneous nuclear ribonucleoprotein M OS=Mus musculus OX=10090 GN=Hnrnpm PE=1 SV=3	8.93	77991.2	1948.3	23	37.86	17.4787	14.365	15.9218
Q7TMK9	HNRPQ_MOUSE	Heterogeneous nuclear ribonucleoprotein Q OS=Mus musculus OX=10090 GN=Syncrip PE=1 SV=2	8.86	69860.9	1762.58	12	21.83	40.9095	35.083	37.9963
Q8VEK3	HNRPU_MOUSE	Heterogeneous nuclear ribonucleoprotein U OS=Mus musculus OX=10090 GN=Hnrnpu PE=1 SV=1	5.86	88716.2	3976.84	22	36.88	45.7835	42.463	44.1233
Q8VDM6	HNRL1_MOUSE	Heterogeneous nuclear ribonucleoprotein U-like protein 1 OS=Mus musculus OX=10090 GN=Hnrnpul1 PE=1 SV=1	6.17	96572.3	3112.45	27	44.12	33.2134	31.2683	32.2409
Q00PI9	HNRL2_MOUSE	Heterogeneous nuclear ribonucleoprotein U-like protein 2 OS=Mus musculus OX=10090 GN=Hnrnpul2 PE=1 SV=2	4.63	85567.7	1688.81	15	28.59	8.84695	7.65612	8.25153
O88569	ROA2_MOUSE	Heterogeneous nuclear ribonucleoproteins A2/B1 OS=Mus musculus OX=10090 GN=Hnrnpa2b1 PE=1 SV=2	9.27	37459.8	10562	14	66.29	92.8978	82.8116	87.8547
Q9Z204	HNRPC_MOUSE	Heterogeneous nuclear ribonucleoproteins C1/C2 OS=Mus musculus OX=10090 GN=Hnrnpc PE=1 SV=1	4.72	34441.9	9252.24	16	50.48	74.4294	65.1176	69.7735
Q61035	SYHC_MOUSE	Histidine--tRNA ligase_ cytoplasmic OS=Mus musculus OX=10090 GN=Hars PE=1 SV=2	5.67	57945.7	685.213	6	12.18	4.4619	3.4269	3.9444
O09106	HDAC1_MOUSE	Histone deacetylase 1 OS=Mus musculus OX=10090 GN=Hdac1 PE=1 SV=1	5.17	55645.3	5046.61	19	56.64	44.2754	40.3975	42.3365
P70288	HDAC2_MOUSE	Histone deacetylase 2 OS=Mus musculus OX=10090 GN=Hdac2 PE=1 SV=1	5.53	55872.5	11877.1	18	62.91	79.293	76.153	77.723
O88895	HDAC3_MOUSE	Histone deacetylase 3 OS=Mus musculus OX=10090 GN=Hdac3 PE=1 SV=1	4.91	49048.6	3236.43	14	48.82	15.2384	11.6958	13.4671
Q9Z2V5	HDAC6_MOUSE	Histone deacetylase 6 OS=Mus musculus OX=10090 GN=Hdac6 PE=1 SV=3	5.41	127669	744.793	15	23.24	12.6872	11.1922	11.9397
Q5SQF8	SP30L_MOUSE	Histone deacetylase complex subunit SAP30L OS=Mus musculus OX=10090 GN=Sap30l PE=1 SV=1	10	20973.5	800.601	3	23.63	7.07355	5.80532	6.43943
P27661	H2AX_MOUSE	Histone H2AX OS=Mus musculus OX=10090 GN=H2afx PE=1 SV=2	11.38	15142.6	3511.41	4	46.85	33.4106	32.1817	32.7962
P68433	H31_MOUSE	Histone H3.1 OS=Mus musculus OX=10090 GN=H3c1 PE=1 SV=2	11.69	15518.2	882.833	3	33.82	1.00655	0.654631	0.830592
P84228	H32_MOUSE	Histone H3.2 OS=Mus musculus OX=10090 GN=Hist1h3b PE=1 SV=2	11.81	15445.1	1359.6	3	33.82	6.43289	4.32925	5.38107
P62806	H4_MOUSE	Histone H4 OS=Mus musculus OX=10090 GN=H4c1 PE=1 SV=2	11.89	11367.4	2991.72	6	57.28	9.64257	13.1123	11.3774
Q60972	RBBP4_MOUSE	Histone-binding protein RBBP4 OS=Mus musculus OX=10090 GN=Rbbp4 PE=1 SV=5	4.56	47940.9	13668.8	18	79.29	85.8638	129.682	107.773
Q60973	RBBP7_MOUSE	Histone-binding protein RBBP7 OS=Mus musculus OX=10090 GN=Rbbp7 PE=1 SV=1	4.72	48132.3	8033.67	16	60.47	34.3405	52.297	43.3188
Q5DW34	EHMT1_MOUSE	Histone-lysine N-methyltransferase EHMT1 OS=Mus musculus OX=10090 GN=Ehmt1 PE=1 SV=2	5.43	144851	364.156	6	8.02	2.02809	1.87985	1.95397
Q8VHL1	SETD7_MOUSE	Histone-lysine N-methyltransferase SETD7 OS=Mus musculus OX=10090 GN=Setd7 PE=1 SV=2	4.33	40848.6	1428.3	6	25.68	3.18485	10.329	6.75692
Q61081	CDC37_MOUSE	Hsp90 co-chaperone Cdc37 OS=Mus musculus OX=10090 GN=Cdc37 PE=1 SV=1	5.07	45106.8	14359.5	16	41.42	169.435	142.828	156.132
Q9JKY5	HIP1R_MOUSE	Huntingtin-interacting protein 1-related protein OS=Mus musculus OX=10090 GN=Hip1r PE=1 SV=2	6.11	120054	457.198	2	2.53	1.65623	0.870119	1.26318
P52293	IMA1_MOUSE	Importin subunit alpha-1 OS=Mus musculus OX=10090 GN=Kpna2 PE=1 SV=2	5.36	58270.3	2448.71	14	44.61	14.2263	11.4635	12.8449
O35343	IMA3_MOUSE	Importin subunit alpha-3 OS=Mus musculus OX=10090 GN=Kpna4 PE=1 SV=1	4.6	58436.1	10285	17	55.66	96.5766	85.4021	90.9894
O35344	IMA4_MOUSE	Importin subunit alpha-4 OS=Mus musculus OX=10090 GN=Kpna3 PE=1 SV=1	4.61	58229.1	9721.82	16	54.32	64.4996	56.4493	60.4745
Q60960	IMA5_MOUSE	Importin subunit alpha-5 OS=Mus musculus OX=10090 GN=Kpna1 PE=1 SV=2	4.74	60924	7529.18	16	44.24	33.352	33.2795	33.3158
O35345	IMA7_MOUSE	Importin subunit alpha-7 OS=Mus musculus OX=10090 GN=Kpna6 PE=1 SV=2	4.67	60705.8	11362.8	21	66.42	44.112	36.8841	40.498
P70168	IMB1_MOUSE	Importin subunit beta-1 OS=Mus musculus OX=10090 GN=Kpnb1 PE=1 SV=2	4.49	98438.9	12773.6	36	69.18	127.798	102.829	115.313
Q8BKC5	IPO5_MOUSE	Importin-5 OS=Mus musculus OX=10090 GN=Ipo5 PE=1 SV=3	4.63	125074	605.316	11	16.59	6.22449	5.10299	5.66374
Q8K3G5	VRK3_MOUSE	Inactive serine/threonine-protein kinase VRK3 OS=Mus musculus OX=10090 GN=Vrk3 PE=1 SV=2	8.6	51628.3	716.231	10	32.67	35.0059	50.6908	42.8484
Q9QXV3	ING1_MOUSE	Inhibitor of growth protein 1 OS=Mus musculus OX=10090 GN=Ing1 PE=2 SV=1	7.19	32565.1	700.029	3	21.15	2.83299	2.29227	2.56263
P50096	IMDH1_MOUSE	Inosine-5'-monophosphate dehydrogenase 1 OS=Mus musculus OX=10090 GN=Impdh1 PE=1 SV=2	6.37	55620.8	1035.18	8	24.9	14.1903	12.8085	13.4994
P61372	ISL1_MOUSE	Insulin gene enhancer protein ISL-1 OS=Mus musculus OX=10090 GN=Isl1 PE=1 SV=1	8.2	39948.3	388.328	2	6.02	2.02726	1.92362	1.97544
Q9WTX2	PRKRA_MOUSE	Interferon-inducible double-stranded RNA-dependent protein kinase activator A OS=Mus musculus OX=10090 GN=Prkra PE=1 SV=1	8.46	34827.4	1280.08	9	36.42	14.8646	15.6599	15.2623
Q9CXY6	ILF2_MOUSE	Interleukin enhancer-binding factor 2 OS=Mus musculus OX=10090 GN=Ilf2 PE=1 SV=1	5.01	43290.3	5629.66	13	57.18	21.8628	20.6918	21.2773
Q9Z1X4	ILF3_MOUSE	Interleukin enhancer-binding factor 3 OS=Mus musculus OX=10090 GN=Ilf3 PE=1 SV=2	9.05	96420.4	1073.34	19	29.96	13.6459	11.5324	12.5891
Q8R1W8	IMPG1_MOUSE	Interphotoreceptor matrix proteoglycan 1 OS=Mus musculus OX=10090 GN=Impg1 PE=1 SV=1	4.95	90158.7	1926.09	19	32.71	20.3184	23.3378	21.8281
Q80XH2	IMPG2_MOUSE	Interphotoreceptor matrix proteoglycan 2 OS=Mus musculus OX=10090 GN=Impg2 PE=1 SV=1	4.51	139185	512.511	9	10.38	18.3787	21.5831	19.9809
Q9Z0R4	ITSN1_MOUSE	Intersectin-1 OS=Mus musculus OX=10090 GN=Itsn1 PE=1 SV=2	7.87	195210	513.04	3	2.74	2.52639	2.15794	2.34217
Q6NWV3	IF122_MOUSE	Intraflagellar transport protein 122 homolog OS=Mus musculus OX=10090 GN=Ift122 PE=1 SV=1	6.57	136795	686.806	15	19.71	5.03701	4.31928	4.67814
E9PY46	IF140_MOUSE	Intraflagellar transport protein 140 homolog OS=Mus musculus OX=10090 GN=Ift140 PE=1 SV=1	5.54	167586	876.201	14	15.37	5.62376	4.26079	4.94228
Q6VH22	IF172_MOUSE	Intraflagellar transport protein 172 homolog OS=Mus musculus OX=10090 GN=Ift172 PE=1 SV=1	5.65	199317	1422.46	49	42.02	13.3382	11.6393	12.4888
Q61025	IFT20_MOUSE	Intraflagellar transport protein 20 homolog OS=Mus musculus OX=10090 GN=Ift20 PE=1 SV=1	4.88	15350.6	2697.19	4	44.7	3.02262	8.12036	5.57149
Q9DAI2	IFT22_MOUSE	Intraflagellar transport protein 22 homolog OS=Mus musculus OX=10090 GN=Ift22 PE=1 SV=1	4.98	21175	1790.6	6	49.73	7.63621	9.40554	8.52088
Q9D0P8	IFT27_MOUSE	Intraflagellar transport protein 27 homolog OS=Mus musculus OX=10090 GN=Ift27 PE=1 SV=1	4.87	21042	3948.09	6	50.54	7.04697	6.21561	6.63129
Q62559	IFT52_MOUSE	Intraflagellar transport protein 52 homolog OS=Mus musculus OX=10090 GN=Ift52 PE=1 SV=2	4.92	48590.3	1114.89	8	26.76	9.85864	9.91116	9.8849
Q8BS45	IFT56_MOUSE	Intraflagellar transport protein 56 OS=Mus musculus OX=10090 GN=Ttc26 PE=1 SV=1	6.39	64778.1	1596.24	20	49.1	7.24325	7.07617	7.15971
Q8BXG3	IFT57_MOUSE	Intraflagellar transport protein 57 homolog OS=Mus musculus OX=10090 GN=Ift57 PE=1 SV=1	4.73	49000	1152.55	10	39.86	6.5913	6.38704	6.48917
Q8BKE9	IFT74_MOUSE	Intraflagellar transport protein 74 homolog OS=Mus musculus OX=10090 GN=Ift74 PE=1 SV=2	5.67	69358.7	2150.15	20	40	12.8594	11.5001	12.1797
Q8K057	IFT80_MOUSE	Intraflagellar transport protein 80 homolog OS=Mus musculus OX=10090 GN=Ift80 PE=1 SV=1	7.87	88495	708.013	14	24.45	7.64383	6.96058	7.3022
O35594	IFT81_MOUSE	Intraflagellar transport protein 81 homolog OS=Mus musculus OX=10090 GN=Ift81 PE=1 SV=4	9.17	79741.6	1083.93	18	27.66	11.3782	12.0756	11.7269
Q61371	IFT88_MOUSE	Intraflagellar transport protein 88 homolog OS=Mus musculus OX=10090 GN=Ift88 PE=1 SV=2	5.57	93564.6	631.778	6	11.41	6.5877	5.15343	5.87056
Q8R0S2	IQEC1_MOUSE	IQ motif and SEC7 domain-containing protein 1 OS=Mus musculus OX=10090 GN=Iqsec1 PE=1 SV=2	6.75	108871	619.899	13	17.79	8.81927	7.27074	8.045
P97411	ICA69_MOUSE	Islet cell autoantigen 1 OS=Mus musculus OX=10090 GN=Ica1 PE=1 SV=3	5.43	54894.8	391.951	2	7.32	1.18347		1.18347
P56546-2	CTBP2_MOUSE	Isoform 2 of C-terminal-binding protein 2 OS=Mus musculus OX=10090 GN=Ctbp2	7.37	107868	1900.39	13	78.43	11.9795	10.3601	11.1698
Q64704-2	STX3_MOUSE	Isoform 3B of Syntaxin-3 OS=Mus musculus OX=10090 GN=Stx3	5.09	33066.9	22062.2	13	61.59	67.0414	56.2668	61.6541
Q8BU30	SYIC_MOUSE	Isoleucine--tRNA ligase_ cytoplasmic OS=Mus musculus OX=10090 GN=Iars PE=1 SV=2	6.14	145640	616.503	21	22.9	9.93699	9.55534	9.74616
Q02257	PLAK_MOUSE	Junction plakoglobin OS=Mus musculus OX=10090 GN=Jup PE=1 SV=3	5.72	82542.3	3003.2	12	23.49	4.06812	3.85737	3.96275
Q99JN2	KLH22_MOUSE	Kelch-like protein 22 OS=Mus musculus OX=10090 GN=Klhl22 PE=1 SV=1	5.34	72770.5	1868.14	16	40.38	15.3379	13.5983	14.4681
Q8R124	KLH36_MOUSE	Kelch-like protein 36 OS=Mus musculus OX=10090 GN=Klhl36 PE=1 SV=1	5.52	70862.6	3526.29	19	50.08	20.4681	17.2084	18.8383
Q6ZPU9	KBP_MOUSE	KIF-binding protein OS=Mus musculus OX=10090 GN=Kifbp PE=1 SV=2	5.2	71679.5	1911.16	14	35.17	13.4701	12.0916	12.7809
Q61595	KTN1_MOUSE	Kinectin OS=Mus musculus OX=10090 GN=Ktn1 PE=1 SV=1	5.56	153163	448.849	16	15.07	11.4729	9.43761	10.4552
P70188	KIFA3_MOUSE	Kinesin-associated protein 3 OS=Mus musculus OX=10090 GN=Kifap3 PE=1 SV=1	4.8	92090	4143.19	23	37.2	38.6634	34.311	36.4872
P33173	KIF1A_MOUSE	Kinesin-like protein KIF1A OS=Mus musculus OX=10090 GN=Kif1a PE=1 SV=2	5.8	193265	765.327	33	25.49	9.04766	6.57998	7.81382
Q60575	KIF1B_MOUSE	Kinesin-like protein KIF1B OS=Mus musculus OX=10090 GN=Kif1b PE=1 SV=2	5.31	205450	671.928	31	23.35	86.6769	83.5005	85.0887
P28741	KIF3A_MOUSE	Kinesin-like protein KIF3A OS=Mus musculus OX=10090 GN=Kif3a PE=1 SV=2	6.14	80512.2	4597.73	22	37.38	39.4891	36.6649	38.077
Q61771	KIF3B_MOUSE	Kinesin-like protein KIF3B OS=Mus musculus OX=10090 GN=Kif3b PE=1 SV=1	7.62	85402.5	5978.55	35	53.68	44.4194	35.8703	40.1449
O35066	KIF3C_MOUSE	Kinesin-like protein KIF3C OS=Mus musculus OX=10090 GN=Kif3c PE=1 SV=3	8.18	90201.2	1241.85	9	14.07	1.48549	1.21403	1.34976
Q8BGA5	KRR1_MOUSE	KRR1 small subunit processome component homolog OS=Mus musculus OX=10090 GN=Krr1 PE=2 SV=1	10.5	43766	440.15	2	6.05	8.93706	19.189	14.063
P14733	LMNB1_MOUSE	Lamin-B1 OS=Mus musculus OX=10090 GN=Lmnb1 PE=1 SV=3	4.92	67013.8	1849.79	20	40.31	11.1354	9.14455	10.14
Q9JJK2	LANC2_MOUSE	LanC-like protein 2 OS=Mus musculus OX=10090 GN=Lancl2 PE=1 SV=1	6.97	51518.7	1302.47	12	41.56	11.1686	10.3624	10.7655
Q6ZQ58	LARP1_MOUSE	La-related protein 1 OS=Mus musculus OX=10090 GN=Larp1 PE=1 SV=3	9.16	121524	690.736	20	29.57	10.8756	5.60094	8.23827
Q05CL8	LARP7_MOUSE	La-related protein 7 OS=Mus musculus OX=10090 GN=Larp7 PE=1 SV=2	10.24	65258.6	1347.7	12	28.77	10.0555	6.83493	8.4452
Q91WK0	LRRF2_MOUSE	Leucine-rich repeat flightless-interacting protein 2 OS=Mus musculus OX=10090 GN=Lrrfip2 PE=1 SV=1	5.4	47261.8	440.8	2	6.02	3.72772	4.32947	4.02859
Q80VQ1	LRRC1_MOUSE	Leucine-rich repeat-containing protein 1 OS=Mus musculus OX=10090 GN=Lrrc1 PE=1 SV=2	4.9	60153.6	1071.37	10	33.59	4.7916	3.90749	4.34954
Q8BMJ2	SYLC_MOUSE	Leucine--tRNA ligase_ cytoplasmic OS=Mus musculus OX=10090 GN=Lars PE=1 SV=2	6.66	135447	933.803	22	29.46	5.74183	5.28398	5.51291
P06151	LDHA_MOUSE	L-lactate dehydrogenase A chain OS=Mus musculus OX=10090 GN=Ldha PE=1 SV=3	7.68	36840.8	988.35	9	36.14	8.2566	6.23875	7.24767
Q60714	S27A1_MOUSE	Long-chain fatty acid transport protein 1 OS=Mus musculus OX=10090 GN=Slc27a1 PE=1 SV=1	8.32	72245.7	394.13	7	21.52	5.86488	5.48409	5.67449
Q5SUF2	LC7L3_MOUSE	Luc7-like protein 3 OS=Mus musculus OX=10090 GN=Luc7l3 PE=1 SV=1	10.44	51849.4	1790.84	8	23.15	8.34256	8.08879	8.21567
P32067	LA_MOUSE	Lupus La protein homolog OS=Mus musculus OX=10090 GN=Ssb PE=1 SV=1	10.47	47927.6	8694.25	18	43.37	59.4536	53.9523	56.703
P46737	BRCC3_MOUSE	Lys-63-specific deubiquitinase BRCC36 OS=Mus musculus OX=10090 GN=Brcc3 PE=1 SV=1	5.47	33739.3	2022.39	11	56.01	11.8568	9.98336	10.9201
Q6ZQ88	KDM1A_MOUSE	Lysine-specific histone demethylase 1A OS=Mus musculus OX=10090 GN=Kdm1a PE=1 SV=2	6.11	93364	1402.96	25	49.12	8.13202	11.3868	9.75939
Q99MN1	SYK_MOUSE	Lysine--tRNA ligase OS=Mus musculus OX=10090 GN=Kars1 PE=1 SV=1	5.57	68296	1230.14	14	29.24	19.2903	15.9952	17.6427
Q5NCE8	MRS2_MOUSE	Magnesium transporter MRS2 homolog_ mitochondrial OS=Mus musculus OX=10090 GN=Mrs2 PE=2 SV=2	7.32	49584.5	331.782	2	8.99	2.75022	1.53837	2.14429
Q6P7F1	MPP4_MOUSE	MAGUK p55 subfamily member 4 OS=Mus musculus OX=10090 GN=Mpp4 PE=1 SV=1	5.18	73085	13912.2	35	75.75	76.7771	69.4513	73.1142
Q9JLB2	MPP5_MOUSE	MAGUK p55 subfamily member 5 OS=Mus musculus OX=10090 GN=Mpp5 PE=1 SV=1	5.69	77514.7	520.838	8	20.3	5.4942	4.56102	5.02761
Q5FW60	MUP20_MOUSE	Major urinary protein 20 OS=Mus musculus OX=10090 GN=Mup20 PE=1 SV=1	4.64	21158.1	367.023	2	16.02	33.0292	17.0113	25.0202
Q80U28	MADD_MOUSE	MAP kinase-activating death domain protein OS=Mus musculus OX=10090 GN=Madd PE=1 SV=2	5.65	176378	643.174	18	18.45	5.70847	4.69107	5.19977
Q8K310	MATR3_MOUSE	Matrin-3 OS=Mus musculus OX=10090 GN=Matr3 PE=1 SV=1	5.85	95143.7	965.747	18	28.25	9.72452	8.00779	8.86615
Q9CZH7	MXRA7_MOUSE	Matrix-remodeling-associated protein 7 OS=Mus musculus OX=10090 GN=Mxra7 PE=1 SV=2	4	19514.6	3923.39	5	47.19	13.8815	12.5318	13.2067
P45952	ACADM_MOUSE	Medium-chain specific acyl-CoA dehydrogenase_ mitochondrial OS=Mus musculus OX=10090 GN=Acadm PE=1 SV=1	8.42	46937.5	747.369	4	15.2	4.58702	3.62273	4.10487
Q91ZV0	MIA2_MOUSE	Melanoma inhibitory activity protein 2 OS=Mus musculus OX=10090 GN=Mia2 PE=1 SV=3	4.27	157032	1493.95	29	23.71	29.8377	22.4185	26.1281
Q9QYH6	MAGD1_MOUSE	Melanoma-associated antigen D1 OS=Mus musculus OX=10090 GN=Maged1 PE=1 SV=1	7.5	85727	337.243	3	7.35	4.79395	4.40355	4.59875
Q80UU9	PGRC2_MOUSE	Membrane-associated progesterone receptor component 2 OS=Mus musculus OX=10090 GN=Pgrmc2 PE=1 SV=2	4.81	23448.2	386.058	2	8.29	21.3768	23.3647	22.3708
Q8K4B0	MTA1_MOUSE	Metastasis-associated protein MTA1 OS=Mus musculus OX=10090 GN=Mta1 PE=1 SV=1	9.66	81482.6	689.716	13	26.99	4.22699	4.497	4.362
Q9R190	MTA2_MOUSE	Metastasis-associated protein MTA2 OS=Mus musculus OX=10090 GN=Mta2 PE=1 SV=1	10.17	75771.5	4336.28	26	48.05	26.695	27.526	27.1105
Q924K8	MTA3_MOUSE	Metastasis-associated protein MTA3 OS=Mus musculus OX=10090 GN=Mta3 PE=1 SV=1	9.09	67761.6	480.727	7	16.58	12.5248	10.9434	11.7341
Q68FL6	SYMC_MOUSE	Methionine--tRNA ligase_ cytoplasmic OS=Mus musculus OX=10090 GN=Mars PE=1 SV=1	6.78	102799	529.943	11	18.07	6.71795	4.31173	5.51484
Q9Z2E1	MBD2_MOUSE	Methyl-CpG-binding domain protein 2 OS=Mus musculus OX=10090 GN=Mbd2 PE=2 SV=2	10.75	43843	1202.88	8	29.23	9.10801	8.58472	8.84637
Q9Z2D8	MBD3_MOUSE	Methyl-CpG-binding domain protein 3 OS=Mus musculus OX=10090 GN=Mbd3 PE=1 SV=1	5.52	32396.6	2641.56	5	30.88	12.7978	11.1166	11.9572
Q99J09	MEP50_MOUSE	Methylosome protein 50 OS=Mus musculus OX=10090 GN=Wdr77 PE=1 SV=1	4.92	37626.9	1074.45	6	25.44	9.80341	11.3177	10.5606
Q8CAQ8	MIC60_MOUSE	MICOS complex subunit Mic60 OS=Mus musculus OX=10090 GN=Immt PE=1 SV=1	6.19	84299.4	596.676	15	23.78	5.70861	5.08022	5.39442
Q9QXZ0	MACF1_MOUSE	Microtubule-actin cross-linking factor 1 OS=Mus musculus OX=10090 GN=Macf1 PE=1 SV=2	5.15	837411	351.007	27	5.59	4.11224	4.97508	4.54366
Q9QYR6	MAP1A_MOUSE	Microtubule-associated protein 1A OS=Mus musculus OX=10090 GN=Map1a PE=1 SV=2	4.73	301509	829.34	27	16.79	22.4818	21.3242	21.903
P14873	MAP1B_MOUSE	Microtubule-associated protein 1B OS=Mus musculus OX=10090 GN=Map1b PE=1 SV=2	4.57	271510	4217.78	63	43.3	234.725	220.608	227.666
Q61166	MARE1_MOUSE	Microtubule-associated protein RP/EB family member 1 OS=Mus musculus OX=10090 GN=Mapre1 PE=1 SV=3	4.93	30187.3	11352.6	14	70.15	38.3364	33.9225	36.1294
Q8R001	MARE2_MOUSE	Microtubule-associated protein RP/EB family member 2 OS=Mus musculus OX=10090 GN=Mapre2 PE=1 SV=1	5.08	37174.3	10482.3	16	60.12	69.2631	56.9063	63.0847
Q6PER3	MARE3_MOUSE	Microtubule-associated protein RP/EB family member 3 OS=Mus musculus OX=10090 GN=Mapre3 PE=1 SV=1	5.2	32251.4	14060.5	15	75.44	87.1868	79.5384	83.3626
Q9CR62	M2OM_MOUSE	Mitochondrial 2-oxoglutarate/malate carrier protein OS=Mus musculus OX=10090 GN=Slc25a11 PE=1 SV=3	10.44	34326.1	6018.43	14	52.23	21.0897	20.1407	20.6152
Q9D6M3	GHC1_MOUSE	Mitochondrial glutamate carrier 1 OS=Mus musculus OX=10090 GN=Slc25a22 PE=1 SV=1	9.37	35126.7	5443.18	12	52.63	34.2994	31.5035	32.9015
Q9D023	MPC2_MOUSE	Mitochondrial pyruvate carrier 2 OS=Mus musculus OX=10090 GN=Mpc2 PE=1 SV=1	11.22	14343	513.13	2	21.26	2.21662	3.66027	2.93845
Q8BG51	MIRO1_MOUSE	Mitochondrial Rho GTPase 1 OS=Mus musculus OX=10090 GN=Rhot1 PE=1 SV=1	6.07	73268.4	945.896	7	16.64	3.76509	3.80926	3.78717
Q9DAT5	MTU1_MOUSE	Mitochondrial tRNA-specific 2-thiouridylase 1 OS=Mus musculus OX=10090 GN=Trmu PE=1 SV=1	8.42	47810.4	1971.2	13	42.69	17.0035	15.6264	16.315
Q6P5G0	MK04_MOUSE	Mitogen-activated protein kinase 4 OS=Mus musculus OX=10090 GN=Mapk4 PE=1 SV=1	5.06	66087.8	385.669	2	6.17	7.41911	7.08698	7.25304
Q9CQ25	MZT2_MOUSE	Mitotic-spindle organizing protein 2 OS=Mus musculus OX=10090 GN=Mzt2 PE=1 SV=1	10.88	16581.1	1063.22	2	25.16	1.23455	1.30669	1.27062
Q6PEB6	PHOCN_MOUSE	MOB-like protein phocein OS=Mus musculus OX=10090 GN=Mob4 PE=1 SV=1	5.42	26545.7	20158.4	9	66.22	56.8209	47.1098	51.9654
P53986	MOT1_MOUSE	Monocarboxylate transporter 1 OS=Mus musculus OX=10090 GN=Slc16a1 PE=1 SV=1	7.37	53894.6	1311.61	5	17.04	19.9509	15.9269	17.9389
O08539	BIN1_MOUSE	Myc box-dependent-interacting protein 1 OS=Mus musculus OX=10090 GN=Bin1 PE=1 SV=1	4.77	64698.4	7745.2	20	46.26	36.0789	39.1785	37.6287
Q8C854	MYEF2_MOUSE	Myelin expression factor 2 OS=Mus musculus OX=10090 GN=Myef2 PE=1 SV=1	9.39	63522.9	606.752	9	17.26	7.11687	6.54753	6.8322
Q99KX1	MLF2_MOUSE	Myeloid leukemia factor 2 OS=Mus musculus OX=10090 GN=Mlf2 PE=1 SV=1	6.55	28112.4	884.833	5	23.48	4.71118	3.81492	4.26305
Q80YT7	MYOME_MOUSE	Myomegalin OS=Mus musculus OX=10090 GN=Pde4dip PE=1 SV=2	5.26	252057	588.691	20	12.95	12.7309	9.64263	11.1868
Q8CI43	MYL6B_MOUSE	Myosin light chain 6B OS=Mus musculus OX=10090 GN=Myl6b PE=1 SV=1	5.25	22863	2153.29	3	14.49	1.05325	2.58523	1.81924
Q60605	MYL6_MOUSE	Myosin light polypeptide 6 OS=Mus musculus OX=10090 GN=Myl6 PE=1 SV=3	4.36	17101.2	14977.6	7	47.68	11.4989	116.067	63.7827
Q3THE2	ML12B_MOUSE	Myosin regulatory light chain 12B OS=Mus musculus OX=10090 GN=Myl12b PE=1 SV=2	4.49	19836.2	25295.4	10	79.65	81.4966	87.6402	84.5684
P51667	MLRV_MOUSE	Myosin regulatory light chain 2_ ventricular/cardiac muscle isoform OS=Mus musculus OX=10090 GN=Myl2 PE=1 SV=3	4.64	18864.4	463.315	2	18.07	0.0401072	0.405207	0.222657
Q9CQ19	MYL9_MOUSE	Myosin regulatory light polypeptide 9 OS=Mus musculus OX=10090 GN=Myl9 PE=1 SV=3	4.59	19911.3	16959.1	9	59.88	6.09256	6.34171	6.21714
Q5SX40	MYH1_MOUSE	Myosin-1 OS=Mus musculus OX=10090 GN=Myh1 PE=1 SV=1	5.47	224255	316.841	4	2.21	4.18173	3.44878	3.81526
Q61879	MYH10_MOUSE	Myosin-10 OS=Mus musculus OX=10090 GN=Myh10 PE=1 SV=2	5.28	229966	18673.9	119	62.85	178.999	155.411	167.205
O08638	MYH11_MOUSE	Myosin-11 OS=Mus musculus OX=10090 GN=Myh11 PE=1 SV=1	5.2	227884	3048.27	47	29.11	10.8788	9.93098	10.4049
Q6URW6	MYH14_MOUSE	Myosin-14 OS=Mus musculus OX=10090 GN=Myh14 PE=1 SV=1	5.33	229498	4944.81	72	44.75	29.1156	23.7701	26.4428
Q02566	MYH6_MOUSE	Myosin-6 OS=Mus musculus OX=10090 GN=Myh6 PE=1 SV=2	5.44	224364	306.987	5	2.12	9.11907	9.14747	9.13327
Q91Z83	MYH7_MOUSE	Myosin-7 OS=Mus musculus OX=10090 GN=Myh7 PE=2 SV=1	5.46	223678	295.234	5	2.38	1.3312	1.36028	1.34574
A2AQP0	MYH7B_MOUSE	Myosin-7B OS=Mus musculus OX=10090 GN=Myh7b PE=3 SV=1	5.58	222638	542.606	4	2.58	1.5966	0.60847	1.10254
Q8VDD5	MYH9_MOUSE	Myosin-9 OS=Mus musculus OX=10090 GN=Myh9 PE=1 SV=4	5.39	227570	8061.76	87	50.66	41.4051	37.2396	39.3224
A6H603	NWD1_MOUSE	NACHT domain- and WD repeat-containing protein 1 OS=Mus musculus OX=10090 GN=Nwd1 PE=2 SV=2	6.1	175780	454.026	2	1.79	8.20622	5.08846	6.64734
Q9CPT3	NANP_MOUSE	N-acylneuraminate-9-phosphatase OS=Mus musculus OX=10090 GN=Nanp PE=1 SV=1	5.69	28378.4	448.696	2	22.98		2.62451	2.62451
Q6PDS3	SARM1_MOUSE	NAD(+) hydrolase SARM1 OS=Mus musculus OX=10090 GN=Sarm1 PE=1 SV=1	5.87	80747	17487.2	42	71.55	115.908	95.2956	105.602
A2AMZ4	NDUF8_MOUSE	NADH dehydrogenase [ubiquinone] 1 alpha subcomplex assembly factor 8 OS=Mus musculus OX=10090 GN=Ndufaf8 PE=1 SV=1	10.08	8013.12	961.292	2	29.73	5.33433	4.04138	4.68785
Q8VBW6	ULA1_MOUSE	NEDD8-activating enzyme E1 regulatory subunit OS=Mus musculus OX=10090 GN=Nae1 PE=1 SV=1	5.2	60729.8	715.371	8	26.03	4.74509	4.9391	4.8421
Q6ZWR6	SYNE1_MOUSE	Nesprin-1 OS=Mus musculus OX=10090 GN=Syne1 PE=1 SV=2	5.3	1.01728e+06	373.221	22	4.06	23.5538	20.6824	22.1181
P13595	NCAM1_MOUSE	Neural cell adhesion molecule 1 OS=Mus musculus OX=10090 GN=Ncam1 PE=1 SV=3	4.54	120226	2773.97	29	39.82	21.8344	21.7954	21.8149
P19246	NFH_MOUSE	Neurofilament heavy polypeptide OS=Mus musculus OX=10090 GN=Nefh PE=1 SV=3	5.56	117280	1635.99	14	15.5	3.19992	6.06216	4.63104
P08551	NFL_MOUSE	Neurofilament light polypeptide OS=Mus musculus OX=10090 GN=Nefl PE=1 SV=5	4.41	61565.6	2024.87	13	28.91	8.01894	7.68522	7.85208
P08553	NFM_MOUSE	Neurofilament medium polypeptide OS=Mus musculus OX=10090 GN=Nefm PE=1 SV=4	4.56	96030.3	1923.4	8	12.5	7.06345	6.72347	6.89346
B0F2B4	NLGN4_MOUSE	Neuroligin 4-like OS=Mus musculus OX=10090 GN=Nlgn4l PE=1 SV=1	5.87	97975.2	372.939	6	8.99	2.03729	1.93669	1.98699
Q99K10	NLGN1_MOUSE	Neuroligin-1 OS=Mus musculus OX=10090 GN=Nlgn1 PE=1 SV=2	5.56	94947.9	707.942	8	15.18	3.59731	3.1782	3.38776
Q69ZK9	NLGN2_MOUSE	Neuroligin-2 OS=Mus musculus OX=10090 GN=Nlgn2 PE=1 SV=2	5.76	91559.4	1037.91	13	25.72	8.3441	7.49994	7.92202
Q8BYM5	NLGN3_MOUSE	Neuroligin-3 OS=Mus musculus OX=10090 GN=Nlgn3 PE=1 SV=2	5.4	91675.3	3695.63	19	41.33	35.4061	28.4974	31.9517
Q99J85	NPTXR_MOUSE	Neuronal pentraxin receptor OS=Mus musculus OX=10090 GN=Nptxr PE=1 SV=1	5.73	52855	408.937	2	4.06	4.70128	4.30758	4.50443
Q9D0T1	NH2L1_MOUSE	NHP2-like protein 1 OS=Mus musculus OX=10090 GN=Snu13 PE=1 SV=4	8.62	14401.7	6685.63	4	33.59	65.3355	61.0154	63.1755
Q6ZQ12	NINL_MOUSE	Ninein-like protein OS=Mus musculus OX=10090 GN=Ninl PE=1 SV=3	4.78	159378	793.879	2	1.22	3.80496	2.29001	3.04748
Q9CZ44	NSF1C_MOUSE	NSFL1 cofactor p47 OS=Mus musculus OX=10090 GN=Nsfl1c PE=1 SV=1	4.86	40710	26298.9	17	52.97	320.096	317.328	318.712
Q8BG18	NECA1_MOUSE	N-terminal EF-hand calcium-binding protein 1 OS=Mus musculus OX=10090 GN=Necab1 PE=1 SV=1	4.65	41104.8	1385.48	10	51.42	11.2478	9.27838	10.2631
Q91ZP9	NECA2_MOUSE	N-terminal EF-hand calcium-binding protein 2 OS=Mus musculus OX=10090 GN=Necab2 PE=1 SV=1	5.01	43897.3	5431.54	13	57.07	18.2823	16.0913	17.1868
Q3UYV9	NCBP1_MOUSE	Nuclear cap-binding protein subunit 1 OS=Mus musculus OX=10090 GN=Ncbp1 PE=1 SV=2	6.2	93010.4	2014.81	18	40.13	16.5659	14.0648	15.3154
Q9CQ49	NCBP2_MOUSE	Nuclear cap-binding protein subunit 2 OS=Mus musculus OX=10090 GN=Ncbp2 PE=1 SV=1	7.93	18188.3	2544.41	6	48.08	12.0789	10.8194	11.4491
Q9CZA6	NDE1_MOUSE	Nuclear distribution protein nudE homolog 1 OS=Mus musculus OX=10090 GN=Nde1 PE=1 SV=1	5.08	38579.9	1294.27	7	31.1	6.81966	5.93451	6.37709
Q9ERR1	NDEL1_MOUSE	Nuclear distribution protein nudE-like 1 OS=Mus musculus OX=10090 GN=Ndel1 PE=1 SV=2	4.97	38594	1136.33	8	33.91	7.56675	6.11396	6.84036
Q8BH74	NU107_MOUSE	Nuclear pore complex protein Nup107 OS=Mus musculus OX=10090 GN=Nup107 PE=1 SV=1	5.12	107402	7049.47	42	65.33	32.4922	30.4222	31.4572
Q8R0G9	NU133_MOUSE	Nuclear pore complex protein Nup133 OS=Mus musculus OX=10090 GN=Nup133 PE=1 SV=2	4.89	129818	6313.24	45	58.27	34.2652	29.749	32.0071
Q9Z0W3	NU160_MOUSE	Nuclear pore complex protein Nup160 OS=Mus musculus OX=10090 GN=Nup160 PE=1 SV=2	5.19	160228	3516.84	42	48.72	37.1165	29.8832	33.4998
Q8R480	NUP85_MOUSE	Nuclear pore complex protein Nup85 OS=Mus musculus OX=10090 GN=Nup85 PE=1 SV=1	5.24	75917	2027.54	20	43.14	13.4917	12.8772	13.1844
Q6PFD9	NUP98_MOUSE	Nuclear pore complex protein Nup98-Nup96 OS=Mus musculus OX=10090 GN=Nup98 PE=1 SV=2	5.77	198438	2064.22	34	26.98	23.0985	21.4855	22.292
Q60974	NCOR1_MOUSE	Nuclear receptor corepressor 1 OS=Mus musculus OX=10090 GN=Ncor1 PE=1 SV=1	6.51	271669	549.327	26	15.9	9.21473	7.7702	8.49246
Q9WU42	NCOR2_MOUSE	Nuclear receptor corepressor 2 OS=Mus musculus OX=10090 GN=Ncor2 PE=1 SV=3	7.05	270492	381.669	20	13.67	3.65713	2.99247	3.3248
Q8C163	EXOG_MOUSE	Nuclease EXOG_ mitochondrial OS=Mus musculus OX=10090 GN=Exog PE=1 SV=1	8.22	41612	12865	15	61.41	83.2149	74.2513	78.7331
Q02819	NUCB1_MOUSE	Nucleobindin-1 OS=Mus musculus OX=10090 GN=Nucb1 PE=1 SV=2	4.81	53408.8	584.953	7	21.79	1.0672	3.4796	2.2734
P81117	NUCB2_MOUSE	Nucleobindin-2 OS=Mus musculus OX=10090 GN=Nucb2 PE=1 SV=2	4.88	50418.6	556.567	6	19.05	1.3868	4.01088	2.69884
Q9D6Z1	NOP56_MOUSE	Nucleolar protein 56 OS=Mus musculus OX=10090 GN=Nop56 PE=1 SV=2	9.69	64920.6	2420.74	21	45.52	17.7223	17.1491	17.4357
Q6DFW4	NOP58_MOUSE	Nucleolar protein 58 OS=Mus musculus OX=10090 GN=Nop58 PE=1 SV=1	8.47	60856.3	5224.69	16	47.2	28.4232	27.7448	28.084
P09405	NUCL_MOUSE	Nucleolin OS=Mus musculus OX=10090 GN=Ncl PE=1 SV=2	4.48	76780.2	395.8	5	7.36	4.28817	3.82837	4.05827
Q61937	NPM_MOUSE	Nucleophosmin OS=Mus musculus OX=10090 GN=Npm1 PE=1 SV=1	4.43	32731.2	15575.8	13	51.71	136.178	125.036	130.607
Q9CWU9	NUP37_MOUSE	Nucleoporin Nup37 OS=Mus musculus OX=10090 GN=Nup37 PE=1 SV=2	5.66	37130.8	6531.9	8	31.6	33.5219	30.7169	32.1194
Q8CIC2	NUP42_MOUSE	Nucleoporin NUP42 OS=Mus musculus OX=10090 GN=Nup42 PE=2 SV=1	9.84	44508.2	364.935	3	9.76	11.9331	12.1143	12.0237
P59235	NUP43_MOUSE	Nucleoporin Nup43 OS=Mus musculus OX=10090 GN=Nup43 PE=1 SV=2	5.01	42559.9	910.79	5	22.37	8.14061	11.594	9.86733
F6ZDS4	TPR_MOUSE	Nucleoprotein TPR OS=Mus musculus OX=10090 GN=Tpr PE=1 SV=1	4.79	274390	486.452	30	17.03	6.16304	6.60815	6.38559
P28656	NP1L1_MOUSE	Nucleosome assembly protein 1-like 1 OS=Mus musculus OX=10090 GN=Nap1l1 PE=1 SV=2	4.16	45630.3	1599.56	9	38.62	11.4489	10.0192	10.7341
Q78ZA7	NP1L4_MOUSE	Nucleosome assembly protein 1-like 4 OS=Mus musculus OX=10090 GN=Nap1l4 PE=1 SV=1	4.37	42850.5	423.084	2	6.67	3.89816	3.72532	3.81174
Q9CZ30	OLA1_MOUSE	Obg-like ATPase 1 OS=Mus musculus OX=10090 GN=Ola1 PE=1 SV=1	7.85	44957.7	10128.2	23	75.25	76.3661	71.1317	73.7489
A2AAJ9	OBSCN_MOUSE	Obscurin OS=Mus musculus OX=10090 GN=Obscn PE=1 SV=3	5.56	979994	559.275	10	1.8	10.7016	9.27863	9.99012
Q6P6M7	SPCS_MOUSE	O-phosphoseryl-tRNA(Sec) selenium transferase OS=Mus musculus OX=10090 GN=Sepsecs PE=1 SV=2	7.98	56067.4	5617.52	17	53.97	18.2031	17.4703	17.8367
Q60862	ORC2_MOUSE	Origin recognition complex subunit 2 OS=Mus musculus OX=10090 GN=Orc2 PE=1 SV=1	6.39	66007.6	666.19	2	8.16	0.891131	1.54667	1.2189
Q60520	SIN3A_MOUSE	Paired amphipathic helix protein Sin3a OS=Mus musculus OX=10090 GN=Sin3a PE=1 SV=3	6.87	145887	2297.85	36	42.31	15.3834	14.3737	14.8786
Q8JZM7	CDC73_MOUSE	Parafibromin OS=Mus musculus OX=10090 GN=Cdc73 PE=1 SV=1	10.21	60690.7	5431.13	24	54.99	32.3537	31.335	31.8443
Q14C51	PTCD3_MOUSE	Pentatricopeptide repeat domain-containing protein 3_ mitochondrial OS=Mus musculus OX=10090 GN=Ptcd3 PE=1 SV=2	5.53	78366.6	3011.63	22	40.73	19.771	19.2474	19.5092
Q9QZH3	PPIE_MOUSE	Peptidyl-prolyl cis-trans isomerase E OS=Mus musculus OX=10090 GN=Ppie PE=1 SV=2	5.28	33734.1	350.141	2	13.95	1.55969	1.15783	1.35876
O35465	FKBP8_MOUSE	Peptidyl-prolyl cis-trans isomerase FKBP8 OS=Mus musculus OX=10090 GN=Fkbp8 PE=1 SV=2	4.9	43985.1	1724.39	8	40.55	6.42091	5.94582	6.18336
Q9D868	PPIH_MOUSE	Peptidyl-prolyl cis-trans isomerase H OS=Mus musculus OX=10090 GN=Ppih PE=1 SV=1	8.12	20748.9	1704.08	7	40.43	18.991	18.3138	18.6524
Q8R035	ICT1_MOUSE	Peptidyl-tRNA hydrolase ICT1_ mitochondrial OS=Mus musculus OX=10090 GN=Mrpl58 PE=1 SV=1	10.82	23648.1	854.922	3	19.9	8.03472	5.93135	6.98303
O70589	CSKP_MOUSE	Peripheral plasma membrane protein CASK OS=Mus musculus OX=10090 GN=Cask PE=1 SV=2	6	106021	2238.92	31	47.3	16.737	15.6715	16.2042
P15331	PERI_MOUSE	Peripherin OS=Mus musculus OX=10090 GN=Prph PE=1 SV=2	5.26	54381.7	2839.3	5	7.79	0.398049	0.516415	0.457232
P15499	PRPH2_MOUSE	Peripherin-2 OS=Mus musculus OX=10090 GN=Prph2 PE=1 SV=1	7.96	40001	1087.62	5	21.1	5.70584	5.17783	5.44183
P83870	PHF5A_MOUSE	PHD finger-like domain-containing protein 5A OS=Mus musculus OX=10090 GN=Phf5a PE=1 SV=1	8.36	13146.8	21489.5	7	69.09	77.5698	58.0788	67.8243
Q9QW08	PHOS_MOUSE	Phosducin OS=Mus musculus OX=10090 GN=Pdc PE=2 SV=1	4.38	28301.5	1320.16	4	30.74	3.83693	3.63858	3.73775
Q9DBX2	PHLP_MOUSE	Phosducin-like protein OS=Mus musculus OX=10090 GN=Pdcl PE=1 SV=1	4.59	34748.9	475.041	2	6.98	1.58668	1.15123	1.36895
Q8VEM8	MPCP_MOUSE	Phosphate carrier protein_ mitochondrial OS=Mus musculus OX=10090 GN=Slc25a3 PE=1 SV=1	9.6	40088.6	3399.58	13	40.06	45.8855	36.5419	41.2137
Q9EP69	SAC1_MOUSE	Phosphatidylinositide phosphatase SAC1 OS=Mus musculus OX=10090 GN=Sacm1l PE=1 SV=1	6.92	67514.2	487.812	7	17.55	3.64578	3.73341	3.68959
Q80XI4	PI42B_MOUSE	Phosphatidylinositol 5-phosphate 4-kinase type-2 beta OS=Mus musculus OX=10090 GN=Pip4k2b PE=1 SV=1	7.01	47718.2	419.92	6	18.99	5.25585	3.47997	4.36791
Q8K212	PACS1_MOUSE	Phosphofurin acidic cluster sorting protein 1 OS=Mus musculus OX=10090 GN=Pacs1 PE=1 SV=2	7.66	105229	449.861	11	20.08	16.2209	11.8721	14.0465
Q3V3Q7	PACS2_MOUSE	Phosphofurin acidic cluster sorting protein 2 OS=Mus musculus OX=10090 GN=Pacs2 PE=1 SV=2	6.09	95730.6	510.581	8	15.2	4.55809	3.91541	4.23675
Q9DB30	PHKG2_MOUSE	Phosphorylase b kinase gamma catalytic chain_ liver/testis isoform OS=Mus musculus OX=10090 GN=Phkg2 PE=2 SV=2	6.06	46971.7	322.306	3	10.59	1.88483	2.11153	1.99818
Q9JJT9	PHAX_MOUSE	Phosphorylated adapter RNA export protein OS=Mus musculus OX=10090 GN=Phax PE=1 SV=1	5.05	43418.5	5115.4	17	56.1	40.2011	38.575	39.3881
Q9CQJ2	PIHD1_MOUSE	PIH1 domain-containing protein 1 OS=Mus musculus OX=10090 GN=Pih1d1 PE=1 SV=1	4.92	32436.7	3735.78	11	54.83	31.0623	24.4374	27.7498
Q68FH0	PKP4_MOUSE	Plakophilin-4 OS=Mus musculus OX=10090 GN=Pkp4 PE=1 SV=1	9.14	132349	1338.68	33	37.73	11.4985	9.12066	10.3096
G5E829	AT2B1_MOUSE	Plasma membrane calcium-transporting ATPase 1 OS=Mus musculus OX=10090 GN=Atp2b1 PE=1 SV=1	5.56	135717	413.135	6	7.7	4.82509	3.75303	4.28906
Q9CY58	PAIRB_MOUSE	Plasminogen activator inhibitor 1 RNA-binding protein OS=Mus musculus OX=10090 GN=Serbp1 PE=1 SV=2	9.06	44828.2	7336.52	19	50.86	48.562	41.8755	45.2187
Q9QYE9	PKHB1_MOUSE	Pleckstrin homology domain-containing family B member 1 OS=Mus musculus OX=10090 GN=Plekhb1 PE=1 SV=1	6.61	27739.3	386.472	2	8.64	1.42411	1.21613	1.32012
Q6PDH0	PHLB1_MOUSE	Pleckstrin homology-like domain family B member 1 OS=Mus musculus OX=10090 GN=Phldb1 PE=1 SV=1	9.12	150983	324.485	2	2.04	9.20843	9.8594	9.53392
Q9QXS1	PLEC_MOUSE	Plectin OS=Mus musculus OX=10090 GN=Plec PE=1 SV=3	5.64	536127	764.535	17	4.01	9.46083	7.92754	8.69419
P60335	PCBP1_MOUSE	Poly(rC)-binding protein 1 OS=Mus musculus OX=10090 GN=Pcbp1 PE=1 SV=1	6.75	38011.1	2407.55	10	47.19	25.9784	26.8923	26.4354
Q61990	PCBP2_MOUSE	Poly(rC)-binding protein 2 OS=Mus musculus OX=10090 GN=Pcbp2 PE=1 SV=1	6.38	38621	1579.66	6	26.52	10.4135	9.75734	10.0854
P57722	PCBP3_MOUSE	Poly(rC)-binding protein 3 OS=Mus musculus OX=10090 GN=Pcbp3 PE=1 SV=3	7.32	39579.4	1369.96	5	17.25	6.91663	6.42501	6.67082
Q3UEB3	PUF60_MOUSE	Poly(U)-binding-splicing factor PUF60 OS=Mus musculus OX=10090 GN=Puf60 PE=1 SV=2	5.02	60420.1	6431.5	20	54.08	31.5296	26.3812	28.9554
P29341	PABP1_MOUSE	Polyadenylate-binding protein 1 OS=Mus musculus OX=10090 GN=Pabpc1 PE=1 SV=2	9.98	70899.1	4309.43	23	48.58	37.0646	31.2695	34.167
Q8CCS6	PABP2_MOUSE	Polyadenylate-binding protein 2 OS=Mus musculus OX=10090 GN=Pabpn1 PE=1 SV=3	4.94	32410.7	7124.12	13	71.85	35.9229	33.9814	34.9522
Q8VE62	PAIP1_MOUSE	Polyadenylate-binding protein-interacting protein 1 OS=Mus musculus OX=10090 GN=Paip1 PE=1 SV=1	4.24	46043.9	321.497	3	9.5	3.57892	2.95297	3.26595
Q91Z31	PTBP2_MOUSE	Polypyrimidine tract-binding protein 2 OS=Mus musculus OX=10090 GN=Ptbp2 PE=1 SV=2	9.07	57602.9	345.29	2	10.73	7.22581	4.39663	5.81122
Q61762	KCNA5_MOUSE	Potassium voltage-gated channel subfamily A member 5 OS=Mus musculus OX=10090 GN=Kcna5 PE=2 SV=2	5.6	67264.4	453.794	2	3.99		7.11717	7.11717
Q03717	KCNB1_MOUSE	Potassium voltage-gated channel subfamily B member 1 OS=Mus musculus OX=10090 GN=Kcnb1 PE=1 SV=2	8.13	96447.1	442.853	8	13.42	3.44272	3.56538	3.50405
Q64436	ATP4A_MOUSE	Potassium-transporting ATPase alpha chain 1 OS=Mus musculus OX=10090 GN=Atp4a PE=1 SV=3	5.53	115727	1096.8	7	8.62	3.57812	3.50169	3.53991
Q9Z1W8	AT12A_MOUSE	Potassium-transporting ATPase alpha chain 2 OS=Mus musculus OX=10090 GN=Atp12a PE=1 SV=3	5.93	115468	699.791	5	6.09	1.82129	1.80988	1.81559
Q03958	PFD6_MOUSE	Prefoldin subunit 6 OS=Mus musculus OX=10090 GN=Pfdn6 PE=1 SV=1	9.52	14454.6	360.492	2	15.75	1.59249	1.94871	1.7706
Q8K4P0	WDR33_MOUSE	pre-mRNA 3' end processing protein WDR33 OS=Mus musculus OX=10090 GN=Wdr33 PE=1 SV=1	9.64	145724	784.688	13	17.74	8.46298	7.60832	8.03565
Q9D824	FIP1_MOUSE	Pre-mRNA 3'-end-processing factor FIP1 OS=Mus musculus OX=10090 GN=Fip1l1 PE=1 SV=1	5.44	65015.8	965.987	11	32.19	7.74183	6.85832	7.30007
Q99KP6	PRP19_MOUSE	Pre-mRNA-processing factor 19 OS=Mus musculus OX=10090 GN=Prpf19 PE=1 SV=1	6.18	55695.2	1072.22	8	36.11	40.508	36.7225	38.6152
Q9R1C7	PR40A_MOUSE	Pre-mRNA-processing factor 40 homolog A OS=Mus musculus OX=10090 GN=Prpf40a PE=1 SV=1	7.55	108766	278.532	2	1.99	4.34977	4.55115	4.45046
Q80W14	PR40B_MOUSE	Pre-mRNA-processing factor 40 homolog B OS=Mus musculus OX=10090 GN=Prpf40b PE=1 SV=2	6.54	99642.3	474.039	2	3.1	1.02027	1.31027	1.16527
Q91YR7	PRP6_MOUSE	Pre-mRNA-processing factor 6 OS=Mus musculus OX=10090 GN=Prpf6 PE=1 SV=1	8.05	107520	5703.45	43	57.6	34.2083	27.1858	30.6971
Q99PV0	PRP8_MOUSE	Pre-mRNA-processing-splicing factor 8 OS=Mus musculus OX=10090 GN=Prpf8 PE=1 SV=2	9.09	274929	3005.01	85	47.11	61.6114	34.9831	48.2973
O35286	DHX15_MOUSE	Pre-mRNA-splicing factor ATP-dependent RNA helicase DHX15 OS=Mus musculus OX=10090 GN=Dhx15 PE=1 SV=2	7.15	91805.5	1586.44	19	27.04	20.0945	15.9695	18.032
Q9ER69	FL2D_MOUSE	Pre-mRNA-splicing regulator WTAP OS=Mus musculus OX=10090 GN=Wtap PE=1 SV=3	4.98	44347.8	3278.02	11	36.11	13.2813	13.8173	13.5493
Q5SWD9	TSR1_MOUSE	Pre-rRNA-processing protein TSR1 homolog OS=Mus musculus OX=10090 GN=Tsr1 PE=1 SV=1	6.57	92561.5	523.788	12	24.16	6.85789	5.80734	6.33261
Q3U5C7	PRIC1_MOUSE	Prickle-like protein 1 OS=Mus musculus OX=10090 GN=Prickle1 PE=1 SV=1	5.86	96127.1	411.463	5	8.77	4.68764	4.32293	4.50529
Q8BGV0	SYNM_MOUSE	Probable asparagine--tRNA ligase_ mitochondrial OS=Mus musculus OX=10090 GN=Nars2 PE=1 SV=1	7.03	54589.2	2111.96	15	43.61	24.4759	21.7741	23.125
Q501J6	DDX17_MOUSE	Probable ATP-dependent RNA helicase DDX17 OS=Mus musculus OX=10090 GN=Ddx17 PE=1 SV=1	8.66	73026.9	420.545	6	10.92	2.14244	1.78688	1.96466
Q569Z5	DDX46_MOUSE	Probable ATP-dependent RNA helicase DDX46 OS=Mus musculus OX=10090 GN=Ddx46 PE=1 SV=2	9.82	117962	5455.44	43	47.97	47.2431	44.28	45.7616
Q61656	DDX5_MOUSE	Probable ATP-dependent RNA helicase DDX5 OS=Mus musculus OX=10090 GN=Ddx5 PE=1 SV=2	9.18	69803.6	653.989	9	20.52	8.33515	6.6205	7.47783
Q99KN2	CIAO1_MOUSE	Probable cytosolic iron-sulfur protein assembly protein CIAO1 OS=Mus musculus OX=10090 GN=Ciao1 PE=1 SV=1	4.53	38659.2	862.92	8	44.54	4.52362	5.58685	5.05524
Q9D0D4	DIM1_MOUSE	Probable dimethyladenosine transferase OS=Mus musculus OX=10090 GN=Dimt1 PE=2 SV=1	10.7	35559.5	648.635	5	24.92	5.55552	5.75615	5.65583
Q6DIC0	SMCA2_MOUSE	Probable global transcription activator SNF2L2 OS=Mus musculus OX=10090 GN=Smarca2 PE=1 SV=1	6.8	180824	1280.86	30	23.53	16.2148	14.4935	15.3542
Q99KK9	SYHM_MOUSE	Probable histidine--tRNA ligase_ mitochondrial OS=Mus musculus OX=10090 GN=Hars2 PE=1 SV=1	8.33	57612.7	10297.8	29	64.95	32.7832	27.7358	30.2595
Q9CY52	THG1_MOUSE	Probable tRNA(His) guanylyltransferase OS=Mus musculus OX=10090 GN=Thg1l PE=1 SV=1	8.69	35313.2	2692.83	6	22.82	22.8688	18.4456	20.6572
P70398	USP9X_MOUSE	Probable ubiquitin carboxyl-terminal hydrolase FAF-X OS=Mus musculus OX=10090 GN=Usp9x PE=1 SV=2	5.5	294247	1946.92	66	37.2	33.2261	27.7092	30.4677
Q61823	PDCD4_MOUSE	Programmed cell death protein 4 OS=Mus musculus OX=10090 GN=Pdcd4 PE=1 SV=1	4.85	52101.5	816.434	10	31.77	6.07985	5.20726	5.64355
P50580	PA2G4_MOUSE	Proliferation-associated protein 2G4 OS=Mus musculus OX=10090 GN=Pa2g4 PE=1 SV=3	6.45	44041.1	1158.89	11	31.73	9.77006	8.26852	9.01929
[truncated: 407 more rows]

## Sheet: 5_Exp2 Cplx 4 WT
accession	entry	description	IEP	mw	max score	reported peptides	sequence coverage	Cplx 4 WT 1	Cplx 4 WT 2	AVERAGE Cplx 4 WT
[truncated: 1,636 more rows]

[truncated: 4 more sheets: 6_Exp3 Cplx 4 WT, 7_Exp1 Cplx 4 M, 8_Exp2 Cplx 4 M, 9_Exp3 Cplx 4 M]
